# Supplementary material for: REM transcription factors and GDE1 shape the DNA methylation landscape through the recruitment of RNA polymerase IV transcription complexes
Source: Nat Cell Biol. 2025 Jun 27;27(7):1136–47. doi: 10.1038/s41556-025-01691-0 (PMC12270911; doi:10.1038/s41556-025-01691-0)
Supplement: Supplementary file 3 — Supplementary Table 1. GDE1–3FLAG IP–MS data. Supplementary Table 2. VDD–3FLAG IP–MS data. Supplementary Table 3. Primers used in this study [file 41556_2025_1691_MOESM3_ESM.xlsx]

## Sheet: table S1
Supplementary Table 1 GDE1-3FLAG IP-MS data
Protein_IDs	WT_rep1	WT_rep2	GDE1_rep1	GDE1_rep2
AT5G52040	356	27	1578	31
AT4G35630	245	135	515	191
AT3G08590	234	249	374	324
ATCG00490	109	0	281	0
GDE1	0	0	83	104
AT3G15730	75	106	166	128
AT3G45140	24	54	92	55
AT5G17920	22	38	89	37
AT5G24780	27	71	85	68
AT4G10320	330	91	444	108
AT5G62700	89	68	145	106
AT1G19480	89	149	151	202
AT2G39730	49	51	110	70
AT1G43170	50	95	119	105
AT2G36880	27	60	76	74
AT2G41840	10	24	59	35
AT3G20820	3	34	54	36
AT5G26000	35	45	81	56
AT2G40660	116	49	187	53
AT3G52930	88	67	152	66
AT5G25980	25	67	80	69
AT5G26742	24	56	82	65
AT1G50010	54	3	105	5
AT1G20620	9	68	51	59
AT4G33010	3	34	41	33
AT1G64880	28	94	81	107
AT1G52400	18	59	59	58
AT5G56010	37	3	86	1
AT3G49430	0	21	46	25
AT1G69830	15	26	47	28
AT3G59770	7	3	51	3
AT1G20960	2	65	33	54
AT5G43990	12	6	39	27
AT2G21390	11	10	44	13
AT1G56070	51	0	101	0
AT1G52570	23	32	65	38
AT3G62250	15	29	47	57
AT5G61780	7	0	41	0
AT1G42970	24	0	59	0
AT1G02840	1	14	39	15
AT3G09630	44	50	85	71
AT5G02500	164	107	205	144
AT1G80070	1	0	36	0
AT1G06000	5	8	28	21
AT1G71220	6	16	29	29
AT4G13940	29	25	69	34
AT5G60390	64	25	101	19
AT1G27400	13	2	46	2
AT5G19990	17	0	54	2
AT3G09200	25	35	49	44
AT5G51750	8	33	43	35
AT1G55490	29	7	55	5
ATCG00480	18	15	55	14
AT1G54270	39	1	72	1
AT1G52030	5	33	32	28
AT2G17630	45	36	80	43
AT5G10360	29	23	70	20
AT5G38420	24	34	57	39
AT5G09810	50	36	83	59
AT3G62120	4	6	28	8
AT5G66190	19	25	51	32
AT5G26360	11	12	31	35
AT5G50920	8	14	38	10
AT4G22010	2	0	28	0
AT4G38970	19	23	46	28
AT1G79930	13	0	43	0
AT2G36530	26	28	48	42
AT5G20290	33	34	68	43
AT5G15200	20	28	51	30
AT3G62870	31	67	64	67
AT5G27850	24	30	53	48
AT1G68560	7	18	29	10
AT3G04840	3	35	31	29
AT5G67320	4	8	27	23
AT1G33140	23	14	51	15
AT1G78570	25	16	53	17
AT3G09840	25	35	52	35
AT1G67090	9	14	31	16
AT2G19070	6	11	24	25
AT3G53430	10	0	38	0
AT2G47240	5	4	25	4
AT5G04140	0	0	19	0
AT3G11130	11	9	38	6
AT2G34480	9	21	32	31
AT1G45000	11	11	33	14
AT3G60750	14	32	43	28
AT1G18080	11	7	40	11
AT1G23310	12	17	32	28
AT3G12145	9	22	33	27
AT3G59970	9	33	36	35
AT4G20850	4	53	23	48
AT2G38040	23	24	53	17
AT1G15750	8	19	29	14
AT5G22770	0	0	19	1
AT4G16143	34	16	49	28
AT4G00100	17	24	47	21
AT2G04030	21	34	42	37
AT2G20580	14	25	38	32
AT1G53750	15	20	38	19
AT4G09800	7	9	29	14
AT1G06220	2	38	17	32
AT5G48900	2	6	21	10
AT3G17390	15	28	36	30
AT4G10340	9	1	26	5
AT1G48410	9	26	31	28
AT3G58610	6	9	29	12
AT1G59359	10	12	35	17
AT4G34670	15	12	41	17
AT4G34980	6	15	28	18
AT2G05920	6	7	26	5
AT4G38740	1	15	24	10
AT1G01090	5	11	21	23
AT3G23600	9	23	34	26
AT3G09820	36	72	60	70
AT1G72370	26	19	53	26
AT4G26840	5	5	14	21
AT4G37800	28	23	49	36
AT4G13930	3	14	18	21
ATCG00770	0	2	19	2
AT5G45775	6	12	23	9
ATCG01310	21	18	42	32
AT2G01250	28	29	48	41
AT2G43030	13	28	33	42
AT3G18780	16	12	38	19
ATCG00380	4	10	21	13
AT3G03540	40	49	63	45
AT2G05120	4	2	20	0
AT3G56340	8	9	25	16
AT1G01300	4	16	22	24
AT1G70320	0	0	11	12
AT4G13430	2	8	18	7
AT1G65960	4	31	24	25
AT1G04270	5	4	18	1
AT5G48880	8	12	28	11
AT3G04120	57	34	78	45
AT3G49010	28	24	47	38
AT1G36160	2	19	21	20
AT5G66760	10	12	29	12
AT3G06650	9	36	30	42
AT2G45810	8	1	20	2
AT2G23390	31	18	56	11
AT2G33150	14	16	21	8
AT1G57720	59	26	80	22
AT3G53870	14	13	36	14
AT2G38770	0	12	10	17
AT5G02490	15	10	29	24
AT3G53020	4	0	24	0
AT2G42600	1	22	12	20
AT4G29060	2	17	19	15
AT5G63840	3	11	17	5
AT4G31490	11	11	26	12
AT1G12000	9	4	28	4
AT1G78900	12	30	27	27
AT2G39800	18	25	37	25
AT2G37040	0	0	16	0
AT1G07890	18	44	40	43
AT3G13490	11	8	23	9
AT1G66580	14	20	29	28
AT2G24270	6	5	18	13
AT4G29040	5	14	19	16
AT3G03250	2	12	17	10
REM20/VDD	0	0	9	8
AT3G25520	11	18	31	21
AT4G16155	3	30	11	47
AT5G20830	4	7	19	7
AT3G20050	8	15	22	20
AT4G39330	5	19	24	12
AT3G57560	16	11	35	17
AT4G18100	25	23	41	18
AT1G52360	6	3	22	9
AT1G11860	7	26	23	19
AT4G37930	10	10	23	8
AT5G35360	17	28	29	30
AT2G27040	1	32	12	34
AT5G07030	0	0	14	3
AT5G08690	22	19	31	20
AT4G35090	1	0	16	0
AT1G20020	15	23	30	19
AT5G62300	9	4	28	2
ATCG00800	5	2	21	5
AT1G19520	0	3	14	5
AT1G32060	7	17	19	18
AT1G06290	1	0	17	0
AT3G02080	3	11	20	6
AT5G09650	7	16	16	12
AT3G46970	1	0	13	0
AT3G51240	1	25	9	23
AT1G67430	1	7	4	24
AT1G09340	3	12	19	9
AT3G19170	2	8	10	14
AT3G57890	4	1	18	6
ATCG00500	9	6	25	8
AT4G16720	22	27	41	34
AT3G49680	1	9	11	15
ATCG00160	0	1	12	6
AT3G29410	3	53	14	68
ATCG00680	0	3	13	0
AT1G75910	2	8	18	7
AT3G25920	14	12	32	16
AT4G27440	3	4	19	0
AT3G26650	24	21	40	26
AT2G18960	5	9	12	9
AT5G07410	12	1	29	1
AT2G45240	1	5	13	2
AT2G33340	3	25	14	28
AT5G35530	5	3	18	3
AT5G36880	28	7	42	9
AT4G35830	0	10	13	7
ATCG00280	4	0	12	1
AT2G46020	0	1	13	0
AT3G14067	14	7	16	15
AT1G70600	11	18	26	25
AT3G11910	14	1	30	5
AT4G38130	13	5	24	7
AT5G11200	0	38	0	58
AT3G04400	9	8	23	15
AT4G14160	1	5	14	3
AT3G50670	7	2	23	1
AT5G20010	22	12	39	11
ATCG00120	31	12	49	12
AT1G29900	23	17	38	15
AT4G15210	0	6	7	4
AT3G58500	11	9	22	11
AT3G61820	0	1	11	1
AT4G24580	0	5	14	2
AT3G14100	8	5	15	6
AT1G04410	16	46	31	40
AT5G46430	3	8	15	12
AT1G48630	4	2	15	9
AT2G27530	7	15	18	23
AT4G36690	0	2	12	2
AT5G20890	17	21	32	20
AT3G22330	2	7	16	5
AT3G05530	7	21	13	28
AT4G14960	2	46	5	65
AT1G04690	5	5	16	9
AT1G29150	4	9	15	12
AT5G28540	48	42	67	48
AT2G47510	8	18	15	18
AT4G24190	6	18	20	22
AT1G30580	14	11	29	15
AT2G30110	0	2	11	2
AT5G28060	10	6	22	9
AT3G02110	2	7	14	9
AT3G22110	22	12	37	6
AT3G05560	3	3	17	2
AT1G71080	18	56	28	66
AT5G13930	1	6	9	7
AT3G19820	1	3	10	3
AT5G47690	0	1	11	4
AT2G26080	0	7	13	6
AT3G52250	0	0	9	2
AT5G35630	11	14	24	16
AT1G49430	0	0	11	0
AT5G65780	0	2	11	2
AT5G22330	0	8	9	13
AT1G62640	3	11	13	10
AT4G21280	11	21	30	13
AT1G73380	8	2	22	4
AT2G01140	8	16	19	15
AT5G26830	1	7	11	4
AT1G62940	2	6	11	6
AT3G06580	1	8	8	9
AT2G37230	0	4	7	10
AT1G78580	21	0	37	0
AT4G33250	0	2	9	1
AT2G44530	0	5	10	7
AT1G10670	6	5	14	11
AT3G18000	8	1	25	4
AT5G55230	3	15	13	15
AT1G01620	1	1	11	1
ATCG00810	1	10	12	10
AT2G19520	4	30	16	22
AT5G40270	18	0	33	0
AT3G11830	9	23	23	25
AT5G16130	2	1	9	5
AT1G20950	7	0	17	3
AT3G06720	10	3	21	3
AT3G04920	1	4	13	5
AT5G58290	16	18	27	11
AT3G18190	9	10	21	12
AT3G55410	4	62	16	60
AT1G08520	8	1	19	6
AT5G12250	4	8	10	17
AT3G55870	13	54	23	65
AT2G16600	4	5	14	4
AT1G72970	1	4	10	4
AT5G52840	2	1	7	0
AT3G24830	7	16	20	14
AT1G02500	13	19	21	18
ATCG01240	1	2	6	12
AT5G67360	9	4	17	6
AT1G20200	9	14	18	12
AT1G23190	0	1	9	0
AT4G13780	0	1	9	0
AT5G59810	7	3	16	4
AT5G14170	0	4	4	13
AT3G11510	30	18	45	19
AT4G00570	8	7	21	6
AT1G50200	4	0	16	0
AT1G04680	0	5	11	3
AT3G02230	5	9	13	16
AT3G62310	0	3	10	0
REM46	0	0	5	4
AT2G24200	3	8	12	13
AT3G09880	29	3	35	4
ATCG00170	0	0	6	3
AT3G54210	3	7	14	8
AT5G36160	3	23	10	24
AT3G61240	3	2	13	2
AT4G21650	2	11	11	13
AT3G25860	13	37	24	41
AT5G15490	13	11	24	6
AT1G13270	2	4	13	1
AT3G07010	0	7	9	13
AT2G44730	0	1	1	12
AT5G65730	34	14	44	22
AT1G65440	0	27	9	20
AT1G79530	5	4	8	9
AT5G41520	0	5	3	5
AT5G14320	3	2	12	3
AT1G18450	1	21	15	14
AT5G22880	1	13	10	10
AT2G40490	0	13	11	7
AT5G08450	3	5	11	10
AT1G20010	6	8	16	14
AT1G04510	0	8	6	16
AT2G23350	5	17	12	17
AT5G54600	5	1	16	2
AT3G42170	4	5	11	12
AT2G05990	4	14	14	17
AT5G49910	1	10	9	11
AT3G57290	0	0	8	0
AT1G06410	4	1	15	0
AT2G41220	0	1	6	2
AT4G24510	4	5	14	8
AT5G10240	1	1	10	0
AT1G76010	8	10	14	10
AT3G06860	0	26	11	18
AT3G55220	1	0	9	0
AT1G27650	3	2	12	1
AT5G03290	8	5	16	5
AT4G11820	2	5	12	8
AT2G32730	6	23	18	17
AT5G25460	2	1	8	1
AT1G03630	8	3	15	0
AT1G48030	1	0	9	0
AT1G12910	14	3	10	4
AT1G53310	1	3	7	8
AT4G02840	1	4	10	4
AT4G16390	0	0	10	0
AT2G13540	0	2	6	3
AT1G05460	2	3	10	2
AT1G10370	0	13	8	16
AT5G60790	9	8	20	7
AT5G67630	7	14	17	17
AT1G09770	0	30	11	25
AT5G43940	14	20	23	19
AT1G34430	3	21	10	30
AT2G41040	2	0	12	0
AT5G58230	1	8	5	18
AT2G33040	1	0	8	1
AT3G21110	2	2	10	1
AT5G20950	0	3	10	0
AT1G18500	5	12	14	8
AT1G12900	3	3	13	5
AT5G19780	12	14	23	12
AT1G54570	0	0	4	0
AT3G63460	6	11	15	17
AT1G32990	1	10	6	11
AT5G59290	4	2	12	4
AT1G02780	13	12	22	19
AT2G37270	6	2	17	1
AT4G14880	1	9	9	8
AT5G61790	2	8	6	12
ATCG00780	6	3	17	2
AT4G31700	8	8	19	7
AT1G09270	1	3	7	6
AT2G43770	5	21	10	27
AT3G55610	0	0	8	0
AT1G17745	0	6	9	2
AT5G28840	5	5	14	5
AT1G63660	8	2	16	1
AT3G55440	5	11	12	13
AT3G07770	6	5	17	3
AT1G07320	6	3	16	4
AT1G09690	7	12	19	13
AT3G03960	20	27	31	22
AT4G27000	2	17	10	24
AT1G62390	2	1	9	6
AT1G80410	17	6	31	4
AT3G07110	12	18	23	19
AT1G04170	3	4	12	5
AT5G24300	1	0	5	1
AT3G52140	1	1	9	1
AT2G29550	28	23	40	25
AT2G31810	3	0	12	0
AT2G21660	9	0	20	0
AT1G09620	4	13	12	15
AT5G43330	0	8	8	8
AT5G22650	0	11	7	10
AT4G11420	0	8	5	16
AT5G64570	1	3	6	7
AT4G34870	0	6	6	8
AT1G24020	8	7	10	17
AT1G18540	5	9	12	15
AT4G29510	2	4	10	2
AT4G31990	4	9	10	12
AT2G46280	7	11	17	13
AT3G63490	2	0	8	6
AT5G19960	0	10	3	8
AT3G48730	4	3	12	2
AT5G63110	2	14	9	16
REM34	0	0	2	8
AT4G29410	2	5	11	7
AT1G50920	0	8	7	9
REM21	0	0	2	7
AT3G22960	13	15	24	13
AT3G02530	11	14	18	13
AT5G55160	0	1	5	5
AT3G09440	47	19	48	34
AT3G18035	2	4	11	5
AT2G43710	2	6	8	7
AT2G47730	3	0	6	0
AT5G58330	0	9	7	12
AT3G49080	1	4	9	5
AT3G26420	1	4	9	4
AT4G24780	2	1	9	1
AT1G78630	14	16	27	14
AT5G43830	4	7	9	9
AT1G48610	0	14	9	11
AT3G55750	5	3	8	11
AT3G25810	0	0	5	0
AT3G58510	27	16	41	20
AT5G47010	0	2	6	1
AT1G75940	9	0	18	0
AT5G46290	15	8	25	10
AT4G15000	17	22	27	18
AT2G18020	31	31	43	44
AT5G13520	0	4	7	3
AT2G17420	0	6	6	11
AT3G60245	0	3	3	9
AT4G38680	2	19	7	24
AT2G27710	3	4	12	8
AT5G45620	0	1	6	3
AT5G15020	0	0	5	2
AT1G16870	0	4	8	5
AT3G20790	2	2	6	5
AT3G27380	0	2	5	0
AT3G18240	0	8	8	9
AT4G34200	8	3	15	3
AT3G52880	2	7	7	9
AT3G12290	0	5	7	6
AT1G13280	4	10	11	9
REM22	0	0	4	8
AT5G08640	3	16	8	17
AT4G36130	5	9	14	10
AT2G19540	3	7	11	7
AT1G76030	6	12	10	8
AT3G29360	3	4	11	4
AT2G36580	3	0	13	0
ATCG00750	1	2	9	3
AT1G28290	2	3	11	1
AT1G79920	0	4	4	4
AT3G02090	2	1	10	1
AT1G11650	8	19	18	14
AT1G72550	1	13	6	12
AT5G22440	1	6	9	6
AT5G13380	0	0	5	0
AT1G74030	0	9	7	9
AT4G29010	0	0	7	0
AT4G04910	0	0	7	0
AT5G05780	1	5	7	5
AT2G44060	3	4	8	8
AT5G65720	7	2	15	3
AT3G54660	0	5	8	2
ATCG00660	2	5	9	9
AT5G47190	2	2	10	3
AT5G62670	0	2	6	1
AT5G30510	5	20	16	14
AT1G22300	9	13	17	17
AT5G10980	1	3	6	5
ATCG00330	3	2	9	5
AT4G28470	3	2	9	3
AT1G62750	1	6	7	4
AT3G56150	2	15	10	11
AT2G17870	10	11	18	16
AT5G45950	2	2	10	2
AT2G20060	0	0	7	2
AT3G44340	2	3	9	1
AT4G24130	1	9	8	9
AT3G57610	3	4	11	3
AT5G06600	2	13	10	14
AT1G18250	1	2	7	0
AT3G14310	2	8	5	15
AT5G40760	0	2	6	0
AT1G09640	19	30	28	35
AT3G02360	4	7	11	7
AT1G31230	0	0	7	0
AT2G31610	2	3	9	6
AT1G29350	2	3	10	3
AT3G53030	4	0	14	0
AT5G23860	3	2	11	4
AT4G31810	0	5	2	11
AT2G18040	0	5	4	9
AT4G08900	1	1	6	0
AT1G27090	6	37	11	46
AT2G22400	3	3	10	1
AT5G52920	6	15	14	17
AT2G33800	1	5	9	3
AT1G65150	2	13	9	8
AT5G37510	0	2	5	2
AT1G35680	10	6	18	9
AT5G19510	16	15	18	12
AT3G44110	12	13	20	10
AT1G74470	2	0	9	0
AT1G76550	2	1	9	0
AT1G24510	7	22	15	17
AT4G24280	15	38	17	51
AT5G57870	2	7	9	6
AT3G01280	0	2	6	2
AT1G52040	0	8	5	12
AT3G55120	3	21	10	18
AT5G39850	0	0	7	1
AT3G02650	0	7	5	9
AT1G70830	2	4	9	3
AT1G53240	3	18	9	16
AT1G80270	0	1	7	1
AT3G17820	3	0	5	1
AT5G42020	0	3	5	4
AT4G09010	0	15	4	16
AT1G31330	1	2	8	2
AT1G20220	1	8	7	12
ATCG00650	0	1	3	5
AT3G10690	1	9	11	3
AT1G22410	7	7	19	2
AT5G56740	5	11	13	12
AT1G54080	0	0	5	0
AT4G21150	0	0	5	0
AT3G17465	0	1	5	1
AT3G44680	0	2	4	2
AT3G14210	0	6	2	10
AT5G63420	0	9	7	8
AT1G73720	1	0	6	1
AT3G51260	1	0	4	4
AT5G62270	3	6	10	8
AT5G13510	2	3	7	5
AT5G47770	4	4	9	9
AT3G18740	11	18	20	14
AT2G43750	3	11	8	5
AT3G55800	1	14	8	12
AT3G18060	1	5	6	5
AT5G44340	11	0	17	0
AT5G16290	0	2	6	1
AT5G44500	2	5	9	7
AT3G23810	1	0	7	2
AT1G79550	0	2	5	3
AT5G04280	2	0	7	0
AT4G02290	1	2	7	5
AT2G32060	0	2	7	0
AT3G14790	1	1	8	1
AT2G27680	0	1	7	0
AT3G23990	15	23	24	24
AT2G32765	0	0	2	6
ATCG01060	2	6	7	4
AT1G62020	4	0	10	3
AT4G39660	0	16	8	11
AT4G04640	7	2	14	2
AT3G62030	1	5	7	2
AT2G35840	0	1	4	0
AT3G14600	2	5	9	3
AT1G32810	0	0	2	3
AT3G26060	6	22	16	14
AT1G64520	1	3	7	2
AT3G60300	2	3	4	8
AT4G39980	4	2	11	1
AT4G26530	5	13	13	11
AT1G26630	24	23	34	25
AT4G19210	0	0	6	0
AT3G48560	4	16	12	12
AT1G74260	0	6	10	1
AT2G04842	4	1	11	0
AT5G50850	5	15	15	9
AT4G34450	7	9	15	7
AT1G30620	7	1	14	0
AT3G13920	4	13	8	20
AT1G74970	1	5	7	7
AT2G40290	2	5	9	4
AT2G16570	0	0	3	1
AT5G62350	0	1	3	2
AT1G21540	1	2	8	1
AT2G21170	1	0	6	1
AT3G49910	22	14	27	21
AT1G20630	2	0	7	0
AT2G20760	3	9	5	18
AT3G12800	3	17	10	15
AT3G23450	3	11	3	16
AT4G09650	0	1	6	2
AT1G14410	1	7	6	7
AT1G10200	1	2	6	5
AT5G61020	1	1	8	0
AT1G29880	7	15	11	14
AT1G47260	0	0	3	0
AT1G67730	0	0	3	0
AT1G74910	0	0	3	0
AT2G05710	0	0	5	0
AT5G21150	0	0	3	0
AT3G14990	1	17	11	9
AT1G25211	1	0	6	0
AT3G01540	0	1	6	0
AT5G37600	0	1	4	1
AT3G16470	2	21	7	20
AT3G55360	0	5	5	4
AT5G64270	0	8	3	11
AT5G28050	2	5	4	8
AT3G06350	1	2	4	2
AT3G01500	15	22	24	19
AT4G16130	5	1	9	4
AT4G10260	0	0	6	0
AT1G12380	0	0	6	0
AT4G33680	10	19	13	26
AT1G60420	2	7	8	3
AT1G70710	0	0	3	2
AT2G39900	0	0	4	2
AT2G30860	8	19	13	19
AT1G74050	0	24	0	33
AT5G61970	0	0	6	1
AT5G02530	3	22	9	29
AT5G03300	3	16	7	18
AT4G30800	0	1	4	2
AT3G20810	0	0	4	0
ATCG00190	0	2	4	2
AT3G55460	0	3	4	3
AT3G25800	4	3	8	4
AT3G52500	2	2	8	0
REM17/TFS1	0	0	0	6
AT2G40930	0	0	6	0
AT1G09070	0	3	6	3
AT3G54050	6	6	9	7
AT5G20630	3	1	7	0
AT5G48300	6	10	13	10
AT1G66260	0	1	4	2
AT4G30930	0	4	5	3
AT2G37690	2	1	7	4
AT2G45640	0	7	4	6
AT2G24590	4	3	11	2
ATMG00090	1	4	6	5
AT5G04740	2	8	3	8
AT3G16780	1	5	7	5
AT4G00660	1	5	9	10
AT5G18110	0	1	3	0
AT5G54160	7	7	10	4
AT4G26870	0	3	4	3
AT3G54470	3	4	10	2
AT5G53460	0	2	5	0
AT4G17330	0	1	0	7
AT3G24170	1	2	7	2
AT5G23900	7	4	11	8
AT3G02520	4	4	10	5
AT1G09310	3	17	7	20
AT2G44120	17	5	23	6
AT5G04430	3	12	10	10
AT4G16060	0	3	2	6
AT3G07100	2	5	6	2
AT2G45300	8	7	11	8
AT1G72610	11	3	14	5
AT5G07090	0	34	0	43
AT1G63770	0	3	2	1
ATCG00540	0	4	5	4
AT4G27500	0	0	5	0
AT4G03120	0	3	5	4
AT2G39330	0	2	4	3
AT4G08870	0	2	3	3
AT5G27470	0	4	5	4
AT1G24360	0	6	5	6
AT4G29270	28	10	24	19
AT1G43190	2	6	9	1
AT4G20890	5	4	4	10
AT3G27740	5	3	7	5
AT3G09500	4	6	6	12
AT5G42980	0	9	5	8
AT1G80480	3	5	6	9
AT4G18040	3	2	5	5
AT1G32500	0	2	5	1
AT5G13420	1	5	7	4
AT1G29250	3	44	5	45
AT4G36250	0	0	2	0
AT4G27090	2	9	6	12
ATCG00790	9	11	16	11
AT2G26250	0	0	3	0
AT1G52510	2	1	6	0
AT4G39680	0	10	0	17
AT4G25500	0	0	4	1
AT2G27600	2	1	7	0
ATMG00290	0	3	4	1
AT1G09140	0	5	4	2
AT1G06950	3	0	8	0
AT5G23610	0	0	3	2
AT5G09900	2	6	6	5
AT4G16180	14	0	21	0
AT5G20280	0	2	2	4
AT5G56350	0	6	4	5
AT3G11500	1	7	6	5
AT5G58450	0	1	5	0
AT4G02570	3	3	9	2
AT5G40200	0	4	4	4
AT2G30620	0	6	3	11
AT3G14420	4	11	7	11
AT5G06290	0	0	3	0
AT5G08530	2	3	8	1
AT1G09780	1	2	3	4
AT2G45710	3	5	9	4
AT5G56290	0	0	1	0
AT4G20360	21	10	29	5
AT5G66420	1	9	6	8
AT1G70180	0	21	4	25
AT4G33090	1	10	7	5
ATCG00820	0	1	3	4
AT5G54900	4	12	8	9
AT4G23920	27	2	31	4
AT2G21330	8	9	13	8
AT4G33220	1	1	2	1
AT4G09730	0	1	5	2
AT1G15690	5	0	10	0
AT1G11840	2	6	7	7
AT3G29320	0	1	3	0
AT4G27700	0	0	5	0
AT4G23600	0	8	1	7
AT5G27640	0	14	4	12
AT4G09020	1	3	6	2
AT4G24820	4	8	9	11
AT3G60370	0	3	2	5
AT1G07360	0	15	8	9
AT2G41740	12	6	19	7
AT3G11630	11	17	16	18
AT2G47940	0	5	4	2
AT5G23740	1	8	10	3
AT1G02150	0	2	5	0
AT5G67030	0	0	5	0
AT5G35590	1	2	4	3
AT1G23820	0	0	2	1
AT5G49460	2	8	6	11
AT4G11380	1	0	2	1
AT5G37720	0	5	4	7
AT1G17720	3	7	8	8
AT5G17380	1	8	6	8
AT3G14240	4	2	5	0
AT2G27720	1	1	6	0
AT1G77940	1	5	5	8
AT4G03280	0	1	1	0
AT4G34620	2	1	5	2
AT4G29840	4	0	6	0
AT5G09590	14	25	20	29
AT5G03850	4	6	10	7
AT5G43960	5	31	6	38
AT3G13300	0	3	3	6
AT3G23780	0	2	4	0
AT5G61060	1	2	3	3
AT3G14930	0	1	3	2
AT2G47470	3	0	8	0
AT5G25757	1	6	6	5
AT3G10920	0	0	4	0
AT1G21750	0	0	4	0
AT3G17810	5	2	7	3
AT4G10450	1	0	2	0
AT5G60600	0	3	5	1
AT5G13980	0	4	3	2
AT5G65020	2	2	2	3
AT2G30050	1	7	7	5
AT4G05420	0	16	6	10
AT2G34040	1	17	4	22
AT3G53420	1	0	6	1
AT4G17560	0	0	4	0
AT3G52580	1	2	6	1
AT5G16960	0	0	3	2
AT1G20330	0	0	3	0
AT3G08947	0	0	3	0
AT3G10740	0	6	3	6
AT1G70200	0	2	5	1
AT5G52650	3	7	11	3
AT3G62840	2	8	7	6
AT5G12940	0	5	4	5
AT1G77180	0	19	4	18
AT5G09440	0	7	3	5
AT1G30230	3	15	9	13
AT5G61410	0	3	4	2
AT1G08630	1	2	4	0
AT4G36680	0	2	2	6
AT2G43360	0	6	5	4
AT5G04590	0	0	2	3
AT5G42970	0	5	5	3
AT4G35800	0	2	4	1
AT5G46070	0	7	5	3
AT2G28950	0	5	4	4
AT5G15270	3	0	8	0
AT2G28000	27	33	26	36
AT5G38430	1	3	5	5
AT3G08510	0	0	3	0
AT3G54230	0	2	5	0
AT4G17830	0	1	2	0
AT1G71840	0	2	4	1
AT3G21750	1	13	4	9
AT4G09000	9	17	18	9
AT4G08390	0	12	4	9
AT5G52470	6	8	13	2
AT3G02760	2	3	7	2
AT5G26570	0	1	4	0
AT5G59880	1	4	6	4
AT5G39320	0	1	3	0
AT5G64370	1	3	1	7
AT3G13160	0	9	3	11
AT3G22200	1	5	6	3
AT1G44900	0	0	4	0
AT3G06400	0	0	1	0
AT5G67500	0	0	1	0
AT3G02310	0	0	4	1
AT2G30200	2	7	9	3
AT4G01310	5	3	9	5
AT2G20890	0	4	4	2
AT1G55310	0	2	3	1
AT3G56130	0	2	3	1
AT1G74670	0	2	2	0
AT4G29350	0	2	4	2
AT4G11260	0	0	4	0
AT2G21580	2	2	7	3
AT4G27570	1	0	4	0
AT5G55220	3	7	9	4
AT1G79440	3	20	5	20
AT1G09020	0	1	4	1
AT5G51980	0	3	4	4
AT2G18510	0	4	4	5
AT4G17190	0	4	4	4
AT1G06760	0	6	2	5
AT2G01970	0	5	0	10
AT1G26880	3	2	10	1
AT1G78300	5	9	10	8
AT5G63550	0	0	1	2
AT1G24260	0	0	2	1
AT1G41880	0	0	2	3
AT3G23900	0	0	2	3
AT1G56340	0	16	0	22
AT3G10850	2	14	3	13
AT1G48830	0	1	3	2
AT3G24430	0	1	2	2
AT3G57490	0	1	3	2
AT4G08950	0	5	4	4
AT2G27860	1	3	4	1
AT1G75990	0	0	3	1
AT1G13320	0	1	3	0
AT3G04790	2	0	6	1
AT2G14740	0	0	0	4
AT3G14180	0	0	0	4
AT4G06634	0	0	0	4
AT4G14300	0	0	0	4
REM12	0	0	0	4
AT4G21710	0	2	1	1
AT4G08350	0	2	4	3
AT3G63410	0	0	4	0
AT2G37500	0	1	4	1
AT4G15900	1	18	3	23
AT4G39520	1	1	2	3
AT4G28750	1	1	4	0
AT1G19570	1	21	7	16
AT1G80930	0	1	2	4
AT2G21060	4	19	9	17
AT5G22060	0	2	1	0
AT5G40870	0	1	3	0
AT5G23940	0	6	4	4
AT2G45960	0	3	5	1
AT3G15190	0	0	1	4
AT1G50370	4	2	8	2
AT1G07440	2	0	3	2
AT3G28710	0	0	3	0
AT5G46580	0	0	2	0
AT1G60940	0	1	2	1
ATCG01120	0	1	3	1
AT1G04080	0	2	2	2
AT5G11670	0	3	3	3
AT5G59890	0	7	2	7
AT4G26630	0	12	3	12
ATMG00080	0	0	3	2
AT3G11964	0	8	0	7
AT1G48860	5	0	4	1
AT2G39770	1	0	3	1
AT3G51840	1	6	5	5
AT2G03820	3	0	5	3
AT3G58110	4	11	11	10
AT3G53990	1	4	2	8
AT1G14320	5	2	7	7
AT2G38700	0	3	4	2
AT1G43690	0	1	4	0
AT5G23540	5	5	8	6
AT1G71260	0	1	0	5
AT1G78680	1	5	0	8
AT3G22380	0	2	3	2
AT1G79340	0	6	3	6
AT1G14510	1	0	1	3
AT1G53500	2	0	6	0
AT4G18480	0	22	0	24
AT2G38540	2	5	2	8
AT3G58570	0	2	1	5
AT2G37220	0	3	1	7
AT2G42910	2	3	6	3
AT1G77470	0	0	2	0
AT3G46440	2	0	4	0
AT5G08610	0	1	3	1
AT4G09320	11	15	14	12
AT5G24770	5	8	9	6
AT5G63890	1	3	2	7
AT1G53645	0	3	3	2
AT4G18905	0	8	4	7
AT1G79500	0	4	2	7
AT1G21690	2	3	6	4
AT3G26520	2	1	5	3
AT3G42960	0	2	2	1
AT2G03680	0	2	0	6
AT4G21670	0	2	2	5
AT3G59540	0	1	2	3
AT4G31120	0	3	2	5
AT4G05530	0	0	1	3
AT4G00490	2	0	1	0
AT1G43670	0	1	3	0
AT1G51760	0	1	3	0
AT1G66430	0	1	3	0
AT3G25660	0	1	3	0
AT5G33370	0	1	2	0
AT2G17510	0	0	3	1
AT5G56900	0	1	1	0
AT3G60830	0	3	3	1
AT5G63680	4	0	7	1
ATCG00020	2	1	5	0
AT4G34490	3	1	3	1
AT3G28500	4	8	6	11
AT5G62930	0	4	3	5
AT1G53280	2	5	9	1
AT3G17020	3	2	6	4
AT3G03570	2	5	6	3
AT3G61430	0	3	3	4
AT2G01350	1	1	3	0
AT5G26210	2	1	5	1
AT4G34360	2	1	6	0
AT1G52410	0	15	0	20
AT3G19760	9	9	15	6
AT3G49660	0	0	1	2
AT2G25170	0	0	2	1
AT4G26900	0	0	2	1
AT2G35040	1	0	2	1
AT2G17410	0	1	1	4
AT3G01340	2	0	5	0
AT3G13860	0	4	4	1
AT3G22230	3	3	5	7
AT5G13650	3	0	7	0
ATCG00270	1	0	4	1
AT4G02480	0	1	5	4
AT3G13350	0	0	0	1
AT1G57750	0	0	1	0
AT2G01720	0	0	3	0
AT2G34560	0	0	3	0
AT3G02930	0	0	1	0
AT4G30920	0	0	1	0
AT5G13010	0	0	1	0
AT2G27170	0	0	1	3
AT3G22300	0	0	1	3
AT2G24210	0	0	3	1
AT3G63250	0	1	2	2
AT2G42710	0	0	2	2
AT1G70580	0	2	4	0
AT3G44690	120	0	131	0
AT1G63000	2	0	5	0
AT4G29130	1	0	2	0
AT5G55000	0	0	3	0
AT3G16980	0	1	3	1
AT2G34470	1	3	2	3
AT1G32580	0	4	3	4
AT1G13880	1	9	2	9
AT3G23830	0	5	0	9
AT4G27690	0	4	2	5
AT5G63310	0	1	1	3
AT3G54090	0	0	1	2
AT5G44200	0	0	3	0
AT2G13360	1	13	7	14
AT5G47930	5	4	13	0
AT5G27670	0	1	2	0
AT3G12780	8	20	17	13
AT5G57655	4	0	8	0
AT5G47320	0	4	3	5
AT2G19480	0	10	2	11
AT5G59160	0	2	1	3
AT5G56680	1	2	4	1
AT5G49650	1	8	4	6
AT3G16950	0	9	3	10
AT5G19580	0	2	4	0
AT2G43550	1	3	3	4
AT1G79850	0	1	1	1
AT3G15970	0	1	1	4
AT5G08280	3	9	7	7
AT1G06670	0	0	2	0
AT1G09795	0	0	2	0
AT2G22125	0	0	2	0
AT3G49600	0	0	2	0
AT5G19220	0	0	2	0
AT5G19760	0	0	2	0
AT5G51110	0	0	2	0
AT5G66680	0	0	2	0
AT4G14570	0	0	2	0
AT4G03430	0	0	2	2
AT5G13780	4	3	6	2
AT2G17380	1	0	2	0
AT4G14800	1	1	4	2
AT1G64190	1	0	4	0
AT5G06850	23	25	31	26
AT2G17265	1	1	2	3
AT3G15000	7	11	9	12
AT4G01850	5	13	10	8
AT4G13170	0	2	0	3
ATCG00470	1	0	4	0
AT1G07790	0	0	0	3
AT1G21700	0	0	0	3
AT2G21870	0	0	0	3
AT2G43810	0	0	0	3
AT3G21060	0	0	0	3
AT1G18610	0	0	0	0
AT4G38220	0	2	3	1
AT3G26560	0	4	2	2
AT3G28730	0	4	3	2
AT4G34555	3	0	3	3
AT2G18790	0	0	3	0
AT4G19006	0	0	3	0
AT5G15110	0	0	3	0
AT3G23660	0	1	3	1
AT5G10450	10	14	7	7
AT4G21580	0	6	2	9
AT2G37190	0	8	0	12
AT1G06680	1	4	4	5
AT2G41530	8	8	12	7
AT1G51510	0	14	5	10
AT1G54100	0	0	1	0
AT3G52200	1	7	4	8
AT4G02230	2	6	6	10
AT1G10580	0	12	2	11
AT3G28790	0	3	4	1
AT4G24270	0	1	0	3
AT5G17770	0	0	2	0
AT1G26460	0	1	2	1
AT1G56450	0	1	2	1
AT2G47580	0	2	2	2
AT5G64040	0	9	2	8
AT1G52980	0	5	2	2
AT3G18490	4	0	3	1
AT1G07370	0	1	3	0
AT4G38600	0	1	1	0
AT2G06850	5	8	10	5
AT1G62380	0	3	1	6
AT2G41500	0	3	1	6
AT1G68010	0	11	9	4
AT3G17940	0	1	0	4
AT5G16310	0	1	0	4
AT5G02610	1	0	4	0
AT5G08300	1	1	3	1
AT3G28980	0	0	3	0
AT5G03650	1	5	2	7
AT2G36160	3	1	6	2
AT5G42790	4	5	9	2
AT1G02560	0	2	2	1
AT1G30530	0	2	2	1
AT1G70410	0	2	2	1
AT1G74920	0	2	2	1
AT5G42820	0	3	3	6
AT2G46520	0	1	4	0
AT3G08780	0	2	3	1
AT5G48020	0	2	3	1
AT5G14600	0	0	3	0
AT3G53110	6	3	7	3
AT4G31580	2	12	5	11
AT3G03780	0	2	4	0
AT1G64790	0	0	1	1
AT2G21160	0	0	2	1
AT3G10270	0	0	2	1
AT5G45890	0	0	1	2
AT3G02200	0	5	2	7
AT4G11175	2	4	6	1
AT2G04520	0	2	0	5
AT2G38500	0	2	0	5
AT3G18165	0	2	0	5
AT4G18465	0	2	0	5
AT3G60770	2	3	5	3
AT3G52640	1	3	3	1
AT1G75350	1	3	1	5
AT3G15290	1	0	0	2
AT2G47390	0	1	2	0
AT2G44065	0	0	2	2
AT3G25700	0	0	2	2
AT1G08200	8	0	10	0
AT5G63140	0	2	2	1
AT3G12050	1	0	2	1
AT3G57300	0	1	1	2
AT5G15090	0	1	1	2
AT1G35720	0	7	0	9
AT1G65930	3	10	9	14
AT4G37980	0	0	3	0
AT4G02425	0	2	3	2
AT5G59370	1	1	2	2
AT3G58990	0	4	1	5
AT5G60960	1	3	3	2
AT5G09860	0	1	1	3
AT4G02080	0	1	2	2
AT5G07350	1	1	5	3
AT5G43010	1	0	4	0
AT5G65430	2	5	5	3
AT4G24800	3	4	8	1
AT3G62530	10	12	13	11
AT5G48180	6	11	5	11
AT5G14920	1	2	3	2
AT5G55070	2	0	5	0
AT5G02450	1	15	2	20
AT1G65260	0	4	0	7
AT5G04290	0	4	0	7
AT5G58470	6	10	8	8
AT1G05180	0	2	0	0
AT5G07530	1	4	3	3
AT5G41770	0	8	2	6
AT5G63860	1	3	1	2
AT5G20920	4	4	5	3
AT5G51550	0	2	3	1
AT1G49670	0	6	6	1
AT2G27100	0	4	5	0
AT5G64350	0	0	0	1
AT5G64730	0	0	0	1
AT5G35790	0	0	2	0
AT3G55770	0	0	1	0
AT5G39570	0	0	2	0
AT5G42390	0	0	2	0
AT5G53060	0	0	2	0
AT1G02080	0	1	1	1
AT1G35310	0	1	1	1
AT1G55150	0	1	1	1
AT3G42050	0	1	1	1
AT1G50110	0	2	1	2
AT1G52380	0	2	1	2
AT1G07750	0	7	2	7
AT5G28740	0	0	1	0
AT5G42080	0	0	2	0
AT2G24580	0	0	2	0
AT4G13560	0	0	1	0
AT2G23740	0	0	1	0
AT1G09730	0	0	0	2
AT1G49970	0	0	1	2
AT3G63130	0	0	0	2
AT4G02510	0	0	0	2
AT4G17060	0	0	0	2
AT4G22140	0	0	0	2
AT4G28080	0	0	1	2
AT3G01180	0	0	2	1
AT2G43090	0	5	0	8
AT3G58140	3	0	3	0
AT3G16640	3	0	6	0
AT1G59900	9	7	13	5
AT1G49600	2	7	3	12
AT1G10760	0	1	0	2
AT1G76810	0	2	2	2
AT1G07210	0	5	2	5
AT5G56030	0	0	2	0
AT3G48500	0	1	2	2
AT1G12920	3	1	6	0
AT4G37870	0	7	4	3
AT4G38630	6	11	14	13
AT3G11710	0	2	2	0
AT4G32460	0	1	2	1
AT4G11010	2	2	3	4
ATMG01190	0	7	0	10
AT1G48600	2	1	3	2
AT1G75780	0	0	1	0
AT3G01090	1	0	3	0
AT3G02320	0	0	1	0
AT4G00620	0	1	1	3
AT4G34110	8	14	11	12
AT3G10610	2	3	4	4
AT2G10940	1	3	2	5
AT4G24830	0	3	3	0
AT3G56460	0	7	2	6
AT5G65770	0	32	0	36
AT4G39280	0	5	2	3
AT3G62330	1	2	2	2
AT3G13120	1	1	2	3
AT4G09670	1	1	1	3
AT3G22890	0	5	1	4
AT2G40300	0	4	2	3
AT5G01600	0	4	1	3
AT5G64140	0	4	1	3
AT5G05270	2	0	3	0
AT1G18070	0	5	3	3
AT1G13440	1	0	3	0
AT1G72810	0	0	1	0
AT3G63095	6	4	9	4
AT3G54760	1	7	2	9
AT2G42590	2	2	1	5
AT3G04260	0	3	1	1
AT5G49930	0	0	1	3
AT1G03230	0	0	0	2
AT1G16820	0	0	0	2
AT1G69530	0	0	0	2
AT1G73060	0	0	0	2
AT2G07360	0	0	0	2
REM32	0	0	0	2
AT2G26990	0	0	0	2
AT2G37990	0	0	0	2
AT3G01780	0	0	0	2
AT3G10490	0	0	0	2
AT3G24490	0	0	0	2
AT3G49160	0	0	0	2
AT3G55700	0	0	0	2
AT4G00295	0	0	0	2
AT4G01590	0	0	0	2
AT4G12650	0	0	0	2
AT5G05990	0	0	0	2
AT5G15610	0	0	0	2
AT5G16840	0	0	0	2
AT5G44800	0	0	0	2
AT1G20130	0	0	0	0
AT2G19870	0	0	0	0
AT2G36870	0	0	0	0
AT3G09100	0	0	0	0
AT3G12280	0	0	2	0
AT3G13670	0	0	0	0
AT3G17900	0	0	0	0
AT4G00810	0	0	0	0
AT5G13450	0	0	0	0
AT5G20240	0	0	2	0
AT5G42100	0	0	0	0
AT5G57110	0	0	0	0
AT5G48650	0	1	0	1
AT1G12010	0	2	0	2
AT5G27450	0	5	2	5
AT1G69200	0	3	2	2
AT1G08830	0	2	1	1
AT1G07830	0	6	3	3
AT5G62530	0	0	0	0
AT5G10010	0	0	1	2
AT2G16440	0	0	2	0
AT2G17700	0	0	2	0
AT5G02740	0	0	2	0
AT5G21326	0	0	2	0
AT3G16830	0	1	2	1
AT5G58590	0	7	2	7
AT1G60770	1	1	2	4
AT2G36830	0	3	2	2
AT3G52180	0	3	2	2
AT4G28730	0	4	2	3
AT3G15680	0	1	3	1
AT2G37660	0	4	0	7
AT5G02810	2	0	4	0
AT5G62190	0	3	2	0
AT1G74850	0	0	1	1
AT3G19120	0	0	1	1
AT3G22990	0	0	1	1
AT3G62820	0	0	1	1
AT4G26970	0	0	1	1
REM11/VAL	0	0	1	1
AT5G10860	2	4	2	6
AT1G63940	5	2	4	0
AT3G48930	20	20	23	21
AT3G07050	0	2	2	1
AT1G09750	0	1	2	0
AT1G75240	0	1	1	0
AT3G17170	0	1	2	0
AT4G29830	0	1	1	0
AT3G13580	3	33	5	33
AT2G04690	0	1	0	3
AT2G18230	0	1	0	3
AT3G02260	0	1	0	3
AT5G03100	0	1	0	3
AT5G16400	0	1	0	3
AT5G49530	0	1	0	3
AT5G55660	0	1	0	3
AT5G57330	0	1	0	3
AT2G03750	2	0	2	0
AT3G21140	1	3	1	3
AT1G79990	1	0	3	0
AT1G09210	1	8	3	4
AT1G22920	0	1	1	2
AT5G04360	0	1	1	2
AT5G48230	1	9	2	9
AT1G79750	0	0	1	1
AT3G15980	1	0	2	1
AT1G17880	4	3	7	1
AT1G24180	9	1	13	1
AT5G10920	0	6	2	5
AT1G01050	0	1	2	0
AT3G49250	0	1	2	0
AT2G24490	3	1	2	3
AT3G52960	0	5	2	4
AT5G56500	1	1	2	2
AT4G10710	0	4	0	3
AT4G20980	0	2	2	2
AT1G67230	0	4	2	3
AT2G45820	0	2	0	4
AT3G11770	0	2	0	4
AT4G31840	0	2	0	4
AT5G14030	0	2	0	4
AT5G16730	0	2	0	4
AT5G55730	0	2	0	4
AT2G05830	4	2	4	4
AT2G28470	2	3	4	4
AT3G28830	0	2	1	3
AT5G45390	3	1	2	1
AT5G57890	0	4	2	5
AT5G54770	5	2	6	1
AT2G29560	38	71	38	67
AT4G31300	2	3	3	7
AT4G33400	1	1	2	2
AT5G56710	3	0	4	1
AT2G05520	0	3	0	5
AT5G03040	0	3	0	5
AT1G12270	0	5	2	2
AT1G10840	3	4	1	5
AT1G13060	0	2	2	1
AT2G03150	0	2	2	1
AT5G41950	0	2	0	1
AT5G09660	0	9	2	7
AT5G13530	1	0	3	0
AT5G18380	11	9	20	12
AT1G20580	3	7	5	6
AT1G26110	1	19	0	22
AT1G72260	1	1	2	0
AT1G01100	1	2	2	3
AT2G30870	1	10	2	11
AT2G36130	3	2	1	5
AT3G13570	0	5	0	4
AT3G53900	3	5	3	4
AT5G34850	0	9	3	6
AT4G00430	3	2	4	1
AT2G17560	0	4	0	6
AT3G07720	0	4	0	6
AT5G16070	1	2	2	1
AT1G14000	1	1	3	0
AT1G74960	6	1	4	3
AT1G20110	2	3	2	2
AT1G75950	0	5	0	7
AT2G18740	0	5	0	7
AT2G22230	0	5	0	7
AT4G16830	0	5	0	7
AT1G60070	0	0	0	1
AT1G80600	0	0	0	1
AT3G62600	0	0	0	1
AT5G59420	0	0	0	1
AT1G44575	0	0	1	0
AT3G02630	0	0	1	0
AT3G02720	0	0	1	0
AT3G16170	0	0	1	0
AT4G27640	0	0	1	0
AT5G19820	0	0	1	0
AT5G23210	0	0	1	0
AT5G27740	0	0	1	0
AT5G44635	0	0	1	0
AT4G11220	0	1	1	1
AT5G17530	0	2	1	2
AT5G47910	0	2	1	2
AT4G21660	0	3	1	3
AT5G20720	0	11	1	11
AT1G27580	0	0	1	0
AT3G05000	0	0	1	1
AT3G22845	1	0	1	1
AT5G21160	0	0	1	1
AT4G22930	1	7	0	5
AT4G20050	0	7	2	5
AT1G78380	1	12	2	10
AT5G60980	3	5	2	7
AT2G19730	6	7	8	7
AT2G43790	1	0	0	0
AT2G14750	0	1	0	0
AT2G32700	0	1	2	0
AT3G08940	0	1	2	0
AT5G21060	0	1	2	0
AT5G24840	0	1	2	0
AT3G23700	0	0	2	0
AT3G05060	0	0	2	0
AT1G10490	0	0	2	0
AT4G11240	0	1	0	2
AT5G36790	0	1	1	2
AT1G63160	0	1	1	2
AT1G80490	0	1	1	2
AT5G11900	0	1	1	2
AT2G34730	0	0	1	0
AT2G35490	0	0	1	0
AT2G47710	7	3	9	3
AT1G35580	0	5	4	2
AT5G51970	0	2	1	2
AT2G33410	0	8	0	10
AT2G38400	0	8	0	10
AT3G55620	1	3	2	3
AT2G15430	1	4	2	4
AT5G53300	1	1	2	2
AT1G67680	0	3	1	3
AT2G38660	2	1	2	2
AT4G12960	3	2	3	3
AT5G08590	1	0	2	0
AT4G05180	0	6	1	7
AT5G66570	0	12	0	14
AT1G48850	2	0	1	2
AT3G23840	1	0	2	0
AT3G46740	1	1	1	0
AT3G59760	0	5	1	4
AT1G17100	2	5	2	6
AT5G20000	1	15	2	17
AT4G01610	1	3	5	0
AT1G76160	1	2	1	1
AT3G59990	2	0	1	0
AT3G13470	5	25	3	29
AT2G16940	0	2	2	1
AT4G02580	0	5	2	3
AT1G08360	33	45	34	48
AT3G06850	3	7	3	8
AT3G51800	4	9	10	4
AT2G38270	3	10	4	10
AT3G47520	2	8	8	4
AT2G44160	7	19	8	20
AT2G37600	0	4	2	3
AT3G16810	0	4	4	1
AT2G31390	0	8	1	4
AT1G04600	0	0	0	1
AT1G07780	0	0	0	1
AT1G08250	0	0	0	1
AT1G14380	0	0	0	1
AT1G15570	0	0	0	1
AT1G15940	0	0	0	1
AT1G22840	0	0	0	1
AT1G27752	0	0	0	1
AT1G32380	0	0	0	1
AT1G49590	0	0	0	1
AT1G51560	0	0	0	1
AT1G54170	0	0	0	1
AT1G54250	0	0	0	1
AT1G73460	0	0	0	1
AT1G74540	0	0	0	1
AT1G80940	0	0	0	1
AT2G03640	0	0	0	1
AT2G04570	0	0	0	1
AT2G21270	0	0	0	1
AT4G30620	0	0	0	1
AT2G29310	0	0	0	1
AT2G33450	0	0	0	1
AT2G33610	0	0	0	1
AT2G34790	0	0	0	1
AT2G37080	0	0	0	1
AT2G40030	0	0	0	1
AT2G43980	0	0	0	1
AT2G47400	0	0	0	1
AT3G02770	0	0	0	1
AT3G04520	0	0	0	1
AT3G12700	0	0	0	1
AT3G17590	0	0	0	1
AT3G20670	0	0	0	1
AT3G23400	0	0	0	1
AT3G44330	0	0	0	1
AT3G49000	0	0	0	1
AT3G54670	0	0	0	1
AT4G08160	0	0	0	1
AT4G10070	0	0	0	1
AT4G17040	0	0	0	1
AT4G20130	0	0	0	1
AT4G23400	0	0	0	1
AT4G23690	0	0	0	1
AT4G24940	0	0	0	1
AT4G27060	0	0	0	1
AT4G31480	0	0	0	1
AT4G33640	0	0	0	1
AT4G37210	0	0	0	1
AT4G38460	0	0	0	1
AT5G05920	0	0	0	1
AT5G10350	0	0	0	1
AT5G10560	0	0	0	1
AT5G12110	0	0	0	1
AT5G13630	0	0	0	1
AT5G15450	0	0	0	1
AT5G15980	0	0	0	1
AT5G16270	0	0	0	1
AT5G19090	0	0	0	1
AT5G23140	0	0	0	1
AT5G25860	0	0	0	1
AT5G26730	0	0	0	1
AT5G35430	0	0	0	1
AT5G39800	0	0	0	1
AT5G40040	0	0	0	1
AT5G46100	0	0	0	1
AT5G47550	0	0	0	1
AT5G50680	0	0	0	1
AT5G59920	0	0	0	1
AT5G61140	0	0	0	1
AT5G64070	0	0	0	1
AT5G65840	0	0	0	1
AT3G54400	3	1	2	2
AT1G30820	0	0	0	0
AT1G66120	0	0	1	0
AT1G76850	0	0	1	0
AT2G16950	0	0	1	0
AT2G20190	0	0	0	0
AT2G24765	0	0	1	0
AT2G30490	0	0	1	0
AT2G35390	0	0	0	0
AT2G37550	0	0	1	0
AT2G43910	0	0	0	0
AT5G18190	0	0	0	0
AT3G04620	0	0	0	0
AT3G15590	0	0	1	0
AT3G43300	0	0	1	0
AT3G56120	0	0	0	0
AT4G15020	0	0	1	0
AT4G16190	0	0	0	0
AT4G17770	0	0	0	0
AT4G20020	0	0	0	0
AT4G29720	0	0	0	0
AT5G23535	0	0	1	0
AT1G01510	0	1	0	1
AT1G11750	1	1	1	1
AT2G20450	0	1	0	1
AT4G29670	0	1	1	1
AT5G60210	0	1	0	1
AT1G59760	0	2	0	2
AT1G60620	0	2	0	2
AT3G46000	0	2	0	2
AT3G56190	0	2	1	2
AT5G36210	0	2	0	2
ATCG00180	0	2	0	2
AT2G28290	0	4	0	4
AT4G39860	0	7	0	7
AT5G17990	0	2	1	1
AT1G10290	0	0	1	0
AT4G16760	0	0	1	0
AT1G47490	0	0	1	0
AT1G56110	0	0	0	0
AT4G30190	1	0	1	1
AT5G16240	0	0	0	1
AT5G20490	0	0	1	0
AT1G60170	0	0	1	0
AT4G32180	0	0	1	0
AT4G17050	0	1	1	1
AT2G14285	0	2	1	2
AT3G07880	0	4	2	2
AT5G58220	0	2	2	0
AT5G48960	1	2	0	1
AT3G56860	1	2	4	0
AT1G04280	0	1	0	2
AT1G11100	0	1	0	2
AT1G16800	0	1	0	2
AT1G74560	0	1	0	2
AT1G77710	0	1	0	2
AT2G30260	0	1	0	2
AT2G35880	0	1	0	2
AT2G36390	0	1	0	2
AT2G39700	0	1	0	2
AT3G01250	0	1	0	2
AT3G07390	0	1	0	2
AT4G14320	0	1	0	2
AT3G46060	0	1	0	2
AT4G33950	0	1	0	2
AT3G62940	0	1	0	2
AT4G25730	0	1	0	2
AT4G27520	0	1	0	2
AT5G13020	0	1	0	2
AT5G23680	0	1	0	2
AT5G35620	0	1	0	2
AT5G37020	0	1	0	2
AT5G45140	0	1	0	2
AT5G59120	0	1	0	2
AT4G17100	0	1	0	1
AT5G20070	0	4	2	2
AT3G61440	0	1	1	2
AT4G05400	0	1	1	2
AT1G74040	0	0	0	0
AT3G59920	0	0	0	0
AT4G33510	2	0	2	0
AT5G46630	1	0	2	0
AT1G04750	1	1	2	1
AT1G49480	1	3	2	3
AT1G05520	2	5	7	1
AT4G01370	6	2	7	4
AT1G02330	0	2	0	3
AT1G24706	0	2	0	3
AT1G60200	0	2	0	3
AT1G69410	0	2	0	3
AT2G24940	0	2	0	3
AT2G28190	0	2	0	3
AT2G29450	0	2	0	3
AT3G59510	0	2	0	3
AT4G04020	0	2	0	3
AT5G13050	0	2	0	3
AT5G16450	0	2	0	3
AT5G20080	0	2	0	3
AT5G28850	0	2	0	3
AT1G01320	0	2	3	0
AT1G21440	0	2	3	0
AT5G48375	1	2	1	3
AT5G64670	0	2	0	3
AT3G50820	0	3	0	4
AT4G11600	0	3	0	4
AT5G64050	0	3	0	4
AT5G05000	0	0	0	0
ATMG00070	3	0	4	0
AT1G14610	0	4	2	2
AT5G38600	0	4	2	2
AT2G34420	5	6	9	2
AT1G31070	0	1	1	0
AT1G53520	0	1	1	0
AT4G09040	0	1	1	0
AT4G25050	0	1	1	0
AT4G32520	0	1	1	0
AT5G47870	0	1	1	0
AT5G62340	0	1	1	0
AT5G43500	0	0	1	1
AT1G16350	3	5	4	4
AT1G21065	0	4	0	5
AT1G23740	1	13	6	7
AT5G38480	4	6	3	8
AT3G08030	1	2	3	2
AT5G63120	0	5	3	1
AT4G35100	6	6	7	5
AT5G27700	0	9	0	10
AT1G02930	0	10	0	11
AT4G26110	0	10	0	11
AT5G23570	0	1	1	2
AT1G51160	0	1	1	0
AT3G07170	0	11	0	12
AT2G43530	0	5	1	4
AT3G53460	1	5	1	4
AT2G40060	1	12	0	15
AT1G07660	0	16	0	17
AT1G51690	1	0	6	0
AT1G64980	1	6	1	4
AT1G48050	0	21	0	22
AT4G03020	0	4	1	3
AT4G38710	0	4	0	3
AT3G60240	5	10	8	7
AT5G59950	0	27	0	28
AT1G23860	0	5	4	2
AT3G04470	0	12	3	7
AT1G15340	0	13	1	9
AT1G72150	2	4	6	1
AT4G26760	1	3	1	2
AT4G31340	0	3	1	2
AT1G71040	0	3	1	2
AT2G44040	0	6	2	3
AT2G29320	2	2	3	2
AT4G21110	0	4	0	3
AT2G36460	17	0	18	0
AT3G08530	1	76	1	78
AT1G33590	0	2	1	1
AT2G35110	0	2	0	1
AT4G32720	0	2	1	1
AT5G10160	1	2	1	1
AT1G15270	0	4	2	2
AT3G12490	0	6	0	3
AT3G27530	2	0	1	1
AT3G29350	2	1	2	2
AT1G11430	2	0	2	0
AT4G18430	2	0	3	0
AT5G13430	2	0	2	0
AT5G56940	0	0	1	0
AT1G42960	0	1	0	1
AT1G79690	0	1	0	1
AT3G07590	0	1	2	1
AT3G55010	1	1	1	1
AT5G58420	1	1	1	1
AT1G77750	0	2	0	2
AT5G18400	1	2	1	2
AT3G27850	2	6	2	6
AT1G53580	0	4	2	1
AT2G47610	5	5	5	6
AT5G09510	4	3	3	3
AT3G06810	0	6	4	2
AT1G30120	4	4	2	2
AT3G57520	1	0	2	0
AT1G70770	3	0	4	0
AT5G63570	0	8	1	6
AT5G16050	2	29	3	28
AT4G22670	0	12	0	11
AT4G02620	1	0	0	0
AT1G26480	0	1	1	0
AT1G47980	0	1	1	0
AT1G48520	0	1	1	0
AT2G07690	0	1	1	0
AT2G25110	0	1	1	0
AT3G11930	0	1	1	0
AT3G22220	0	1	1	0
AT4G13360	0	1	0	0
AT5G08370	0	1	1	0
AT5G14250	0	1	0	0
AT5G58030	0	1	1	0
ATCG00670	0	1	0	0
AT1G61870	1	0	0	1
AT5G38640	0	0	1	0
AT1G35160	6	7	8	5
AT1G13020	0	11	0	10
ATMG00510	1	0	3	0
AT1G35670	7	4	6	5
AT3G07030	1	4	3	1
AT3G04610	0	8	0	7
AT3G52560	0	8	0	7
AT3G25230	9	0	11	0
AT1G75660	0	6	1	4
AT4G14030	0	7	0	6
AT5G14040	3	0	6	1
AT3G06050	1	6	1	5
AT3G02780	1	1	2	0
AT3G12270	1	1	1	0
AT1G04110	0	1	0	2
AT3G25220	1	0	2	0
AT5G59850	0	5	0	4
AT1G35780	0	5	0	4
AT2G21385	0	5	0	4
AT3G05420	0	5	0	4
AT2G25080	0	7	3	2
AT3G16080	0	4	0	3
AT2G16780	0	4	0	3
AT3G09740	0	4	0	3
AT3G44620	0	4	0	3
AT3G44750	0	4	0	3
AT3G46940	0	4	0	3
AT5G19440	0	4	0	3
AT2G14260	0	2	0	3
AT2G02790	0	0	0	0
AT3G45190	0	0	2	0
AT5G65110	0	0	2	0
AT1G12570	2	3	1	2
AT1G13930	0	3	0	2
AT1G79210	0	3	0	2
AT1G32050	0	3	0	2
AT1G47710	0	3	0	2
AT1G65660	0	3	0	2
AT2G20630	0	3	0	2
AT2G26670	0	3	0	2
AT2G35450	0	3	0	2
AT2G39390	0	3	0	2
AT2G45600	0	3	0	2
AT3G12170	0	3	0	2
AT3G42790	0	3	0	2
AT3G60040	0	3	0	2
AT3G63170	0	3	0	2
AT4G08280	0	3	0	2
AT4G32590	0	3	0	2
AT4G34050	0	3	0	2
AT5G06160	0	3	0	2
AT5G20740	0	3	0	2
AT5G22040	0	3	0	2
AT5G48810	0	3	0	2
AT5G51840	0	3	0	2
AT5G14740	0	3	1	2
AT1G64040	0	5	2	2
AT4G11150	0	7	1	10
AT5G43060	0	8	1	5
AT1G79050	0	0	3	0
AT1G03330	0	2	0	1
AT1G05190	0	2	0	1
AT1G59700	0	2	0	1
AT1G69250	0	2	0	1
AT1G73880	0	2	0	1
AT1G78650	0	2	0	1
AT2G16700	0	2	0	1
AT2G19430	0	2	0	1
AT2G19770	0	2	0	1
AT2G27920	0	2	0	1
AT2G34860	0	2	0	1
AT2G44610	0	2	0	1
AT3G11200	0	2	0	1
AT3G28760	0	2	0	1
AT3G49990	0	2	0	1
AT3G54900	0	2	0	1
AT3G56090	0	2	0	1
AT4G01900	0	2	0	1
AT4G12730	0	2	0	1
AT4G14930	0	2	0	1
AT4G21860	0	2	0	1
AT4G28360	0	2	0	1
AT4G37000	0	2	0	1
AT4G39800	0	2	0	1
AT5G11330	0	2	0	1
AT5G18100	0	2	0	1
AT5G22010	0	2	0	1
AT5G41210	0	2	0	1
AT5G41580	0	2	0	1
AT5G48385	0	2	0	1
AT5G48543	0	2	0	1
AT5G53820	0	2	0	1
AT5G62230	0	2	0	1
AT1G64740	1	0	1	0
AT3G05970	1	0	1	0
AT1G21500	1	1	1	1
AT4G11060	1	1	1	1
AT5G25610	2	2	1	2
AT5G39740	0	2	2	1
AT2G41790	3	10	3	8
AT4G23100	0	8	3	4
AT1G25490	0	5	2	2
AT5G07440	0	7	1	5
AT3G21055	0	2	2	0
AT4G39120	0	2	1	0
AT2G27810	0	0	1	2
AT1G03030	0	1	0	0
AT1G04130	0	1	0	0
AT1G04980	0	1	0	0
AT1G05720	0	1	0	0
AT1G06070	0	1	0	0
AT1G06110	0	1	0	0
AT1G06850	0	1	0	0
AT2G27210	0	1	0	0
AT1G15470	0	1	0	0
AT1G17130	0	1	0	0
AT1G20760	0	1	0	0
AT1G22430	0	1	0	0
AT1G22650	0	1	0	0
AT1G24050	0	1	0	0
AT1G29220	0	1	0	0
AT1G30480	0	1	0	0
AT1G43860	0	1	0	0
AT1G44970	0	1	0	0
AT1G50300	0	1	0	0
AT1G52740	0	1	0	0
AT1G53330	0	1	0	0
AT1G53720	0	1	0	0
AT3G14290	0	1	0	0
AT1G54060	0	1	0	0
AT1G55480	0	1	0	0
AT4G36350	0	1	0	0
AT1G59610	0	1	0	0
AT1G61620	0	1	0	0
AT1G63810	0	1	0	0
AT4G26300	0	1	0	0
AT1G67830	0	1	0	0
AT1G73350	0	1	0	0
AT1G74880	0	1	0	0
AT1G78190	0	1	0	0
AT1G79830	0	1	0	0
AT1G80360	0	1	0	0
AT1G80500	0	1	0	0
AT2G05380	0	1	0	0
AT2G14120	0	1	0	0
AT2G17200	0	1	0	0
AT2G21150	0	1	0	0
AT2G23090	0	1	0	0
AT2G25060	0	1	0	0
AT5G14280	0	1	0	0
AT2G25950	0	1	0	0
AT2G30410	0	1	0	0
AT2G31320	0	1	0	0
AT2G32850	0	1	0	0
AT2G33540	0	1	0	0
AT2G33830	0	1	0	0
AT2G36060	0	1	0	0
AT2G40070	0	1	0	0
AT2G42800	0	1	0	0
AT2G47410	0	1	0	0
AT3G62790	0	1	0	0
AT2G47990	0	1	0	0
AT3G01590	0	1	0	0
AT3G02570	0	1	0	0
AT3G07230	0	1	0	0
AT3G08770	0	1	0	0
AT4G35970	0	1	0	0
AT3G12120	0	1	0	0
AT3G12600	0	1	0	0
AT3G12670	0	1	0	0
AT3G13222	0	1	0	0
AT3G13224	0	1	0	0
AT3G18600	0	1	0	0
AT3G20390	0	1	0	0
AT3G25265	0	1	0	0
AT3G27100	0	1	0	0
AT3G28920	0	1	0	0
AT3G29185	0	1	0	0
AT5G59300	0	1	0	0
AT3G48460	0	1	0	0
AT3G48710	0	1	0	0
AT3G52380	0	1	0	0
AT3G53650	0	1	0	0
AT3G55330	0	1	0	0
AT3G55340	0	1	0	0
AT3G57660	0	1	0	0
AT3G62130	0	1	0	0
AT3G63540	0	1	0	0
AT4G00040	0	1	0	0
AT4G00400	0	1	0	0
AT4G07410	0	1	0	0
AT4G09150	0	1	0	0
AT4G09980	0	1	0	0
AT4G12780	0	1	0	0
AT4G13670	0	1	0	0
AT4G14110	0	1	0	0
AT4G22220	0	1	0	0
AT4G23500	0	1	0	0
AT4G23820	0	1	0	0
AT4G24490	0	1	0	0
AT5G56630	3	1	3	0
AT4G27320	0	1	0	0
AT4G28706	0	1	0	0
AT4G28990	0	1	0	0
AT4G30330	0	1	0	0
AT4G32610	0	1	0	0
AT4G32960	0	1	0	0
AT4G33080	0	1	0	0
AT4G34260	0	1	0	0
AT4G36810	0	1	0	0
AT4G37040	0	1	0	0
AT4G38510	0	1	0	0
AT5G03430	0	1	0	0
AT5G03690	0	1	0	0
AT5G04885	0	1	0	0
AT5G07470	0	1	0	0
AT5G08120	0	1	0	0
AT5G08180	0	1	0	0
AT5G08540	0	1	0	0
AT5G09390	0	1	0	0
AT5G64960	0	1	0	0
AT5G16750	0	1	0	0
AT5G19140	0	1	0	0
AT5G19855	0	1	0	0
AT5G19950	0	1	0	0
AT5G22510	0	1	0	0
AT5G25230	0	1	0	0
AT5G28500	0	1	0	0
AT5G49400	0	1	0	0
AT5G50840	0	1	0	0
AT5G52200	0	1	0	0
AT5G53400	0	1	0	0
AT5G53620	0	1	0	0
AT5G54180	0	1	0	0
AT5G56130	0	1	0	0
AT5G58710	0	1	0	0
AT4G24620	0	6	3	3
AT4G30210	0	0	0	0
AT4G31790	0	0	0	0
AT5G25270	0	0	0	0
AT5G49810	0	0	0	0
AT5G53120	0	1	0	1
AT5G40950	0	2	0	2
AT1G30460	0	1	1	0
AT1G56580	4	6	3	6
AT3G12110	2	5	5	1
AT2G30970	1	0	2	2
AT1G06260	2	12	5	7
AT1G11910	2	5	1	4
AT5G15650	4	5	5	3
AT1G12840	3	6	4	6
AT5G19180	0	2	2	0
AT5G16780	0	12	0	10
AT4G09570	2	1	1	0
AT5G42740	0	5	1	3
AT4G20260	1	0	0	1
AT5G24165	0	7	0	6
AT5G16440	2	6	4	2
AT1G76080	0	3	1	1
AT3G11940	0	3	1	1
AT1G44835	1	1	4	0
AT5G01410	4	8	5	5
AT3G56910	2	1	3	1
AT1G12780	1	4	0	3
AT1G60710	5	11	3	11
AT2G42810	0	4	0	2
AT5G08260	0	4	0	2
AT4G39260	0	17	1	14
AT1G14820	0	2	2	0
AT1G03900	1	2	0	1
AT3G47070	0	7	0	4
AT2G02470	0	4	2	1
AT3G15010	0	6	0	4
AT4G03190	3	1	3	1
AT5G64460	3	0	0	0
AT2G42520	2	14	6	9
AT5G11520	1	3	1	4
AT3G04600	2	3	1	2
AT1G13190	0	5	0	3
AT1G15280	0	5	0	3
AT3G24480	0	5	1	3
AT3G56240	0	5	0	3
AT5G40610	0	5	0	3
AT2G30060	1	0	0	0
AT2G28355	1	1	0	1
AT3G24100	1	1	0	1
AT1G01350	0	1	0	0
AT2G38730	0	1	0	0
AT5G36230	0	1	0	0
AT5G67290	0	1	0	0
AT2G34810	2	11	6	5
AT1G26550	0	3	1	1
AT2G31980	0	3	1	1
AT3G20550	0	3	1	1
AT4G03210	0	3	1	1
AT2G35605	0	2	1	2
AT4G23670	0	9	1	11
AT3G52990	0	6	0	3
AT5G13490	3	2	1	2
AT5G47890	0	1	0	2
AT1G54220	0	4	0	2
AT1G66200	0	4	0	2
AT2G06050	0	4	0	2
AT2G26210	0	4	0	2
AT2G28680	0	4	0	2
AT2G43160	0	4	0	2
AT5G16390	0	4	0	2
AT5G51700	0	4	0	2
[truncated: 42 more rows]

## Sheet: table S2
Supplementary Table 2 VDD-3FLAG IP-MS data
Protein_IDs	WT_rep1	WT_rep2	VDD_rep1	VDD_rep2
VDD	0	0	126	131
AT5G02500.1	75	65	134	117
AT2G38760.1	1	0	35	34
AT1G70320.1	0	0	31	29
AT3G44690.1	213	195	223	260
NRPD1	0	0	28	24
ATCG00490.1	98	113	128	161
AT2G38750.2	2	0	24	30
CLSY3	0	0	17	20
REM12	0	0	25	21
AT1G64880.1	88	62	93	109
NRPD2	0	0	11	19
REM46	0	0	16	13
AT5G62700.1	51	40	67	64
REM13	0	0	14	14
AT5G56030.1	17	19	36	32
AT3G62250.1	21	13	31	33
AT3G44110.2	6	7	21	20
AT3G09440.4	17	11	31	26
NRPD3	2	0	16	9
AT5G65770.3	20	11	25	29
AT1G80070.1	45	16	33	39
AT1G55490.5	25	23	38	37
AT3G55440.1	5	2	8	17
AT5G66570.1	7	2	10	17
AT1G33140.1	13	12	27	21
AT4G13930.1	6	4	7	19
AT2G38770.1	19	4	18	19
AT4G18480.1	10	7	17	20
AT1G76180.2	3	4	9	16
AT3G53870.1	18	9	20	24
AT2G39730.1	22	18	31	31
AT3G04120.1	15	14	29	20
AT4G29060.1	7	3	9	16
AT3G05060.1	12	3	14	16
AT5G60390.3	9	9	15	21
AT4G24190.2	12	5	11	18
AT4G37910.2	20	12	25	25
AT5G03850.1	2	0	8	9
AT3G04840.1	30	23	39	35
AT3G52930.1	33	31	31	47
ATCG00800.1	5	3	12	12
AT3G60750.2	7	19	17	27
RDR2	0	0	6	6
AT5G17920.2	16	16	25	26
AT2G04030.2	10	5	12	17
AT1G10580.1	8	4	12	15
AT5G26710.1	35	26	40	40
AT3G05850.1	2	1	7	10
AT1G56070.3	58	51	68	64
AT5G20890.1	6	7	15	14
RDM4	0	0	9	4
AT1G42970.1	8	13	20	15
AT3G29410.1	43	30	50	43
AT1G65930.1	4	2	4	13
AT5G20290.1	42	31	40	46
AT5G65730.1	14	9	19	20
AT1G09340.1	2	0	4	10
AT3G01500.1	15	13	19	25
AT5G08690.1	12	8	11	20
AT4G10340.1	1	1	3	11
AT3G22110.1	10	9	20	15
NRPD5	1	0	6	8
AT5G42020.3	36	42	51	40
AT5G11200.1	15	14	25	21
AT3G19170.1	2	0	5	9
AT1G20200.1	7	2	13	10
AT2G23390.1	6	2	13	9
AT3G55220.1	18	9	13	22
AT3G05530.1	13	11	20	20
AT3G11964.1	8	0	11	9
AT4G20850.1	34	21	32	34
AT1G20960.2	42	23	32	40
GDE1	0	0	7	5
AT2G32765.1	0	0	5	7
AT4G13940.1	19	15	19	27
AT5G47210.1	21	18	26	29
NRPD11	1	0	6	7
AT1G09760.1	8	4	9	14
AT1G03475.1	4	0	5	9
AT3G09840.1	25	16	23	28
AT1G08200.1	5	0	5	9
AT3G23620.1	6	0	6	9
AT2G28000.1	33	29	32	42
AT5G16050.2	6	1	10	9
AT5G64270.1	3	2	7	10
AT3G63490.1	12	5	11	15
AT1G06220.3	23	16	33	22
AT1G09210.1	9	6	10	16
AT3G15000.1	6	4	9	13
AT2G40490.1	1	2	2	11
AT5G02490.1	10	7	14	16
AT1G02840.5	21	8	13	22
AT5G12250.1	2	1	10	4
AT5G58290.1	6	6	15	9
AT4G04640.1	3	0	7	7
AT5G26360.1	6	7	13	13
AT3G18790.1	7	3	7	12
AT1G79280.1	15	3	15	12
AT3G60240.2	2	1	6	8
ATMG01190.1	5	3	10	10
AT1G08360.1	39	30	38	42
AT2G36130.1	3	0	4	8
AT2G20760.1	9	4	8	13
AT5G66190.1	17	10	25	16
ATCG01240.1	8	9	11	18
AT2G19520.1	13	5	14	14
AT2G34640.1	2	0	5	7
AT3G02360.2	0	1	3	8
AT5G62390.1	0	0	6	4
AT5G20160.1	3	0	6	7
AT3G22960.1	5	2	7	10
AT3G26650.1	14	10	19	18
ATCG00120.1	14	10	17	19
AT2G20490.2	7	0	10	7
AT2G39800.4	13	21	22	25
AT3G23990.1	26	15	22	26
AT3G57150.1	10	1	9	9
AT1G70180.2	13	17	15	27
AT1G68560.1	3	2	4	10
AT4G27520.1	4	1	3	9
AT3G57290.1	4	2	10	7
AT2G36530.1	15	9	17	18
AT4G37930.1	6	6	9	14
AT3G62870.1	52	39	49	51
AT1G35720.1	5	5	7	13
AT3G02530.1	5	4	10	10
AT4G01290.2	1	3	7	7
AT1G21690.1	2	1	4	8
AT1G24260.1	0	0	3	6
AT1G57720.2	9	9	15	15
AT5G58470.2	4	3	7	10
AT1G75940.1	25	11	21	21
AT1G43170.9	79	64	73	78
AT5G54160.1	4	1	6	8
AT4G34110.1	7	4	7	12
AT5G35590.1	2	2	7	7
AT2G03850.1	3	7	10	10
AT4G34670.1	11	4	10	12
AT4G39260.1	8	5	9	13
AT1G11910.1	0	0	5	4
AT4G11010.1	0	0	4	5
AT3G14210.1	4	2	8	8
ATCG00480.1	11	12	18	17
AT1G79930.2	7	10	14	14
AT5G58230.1	3	1	4	8
AT3G53020.1	20	11	18	20
AT2G38040.2	15	16	23	20
AT1G56110.1	13	2	15	9
AT1G27090.1	30	25	37	32
AT3G26060.3	7	10	16	7
AT5G05010.2	2	0	6	5
AT2G36160.1	19	22	26	28
AT5G43940.1	3	2	4	9
AT4G33010.1	6	6	9	13
AT5G42790.1	4	2	5	9
AT1G61850.2	18	17	19	26
AT1G20020.1	14	8	15	16
AT5G26742.1	48	30	49	40
AT3G54050.2	2	1	1	8
AT1G56340.1	5	4	7	11
AT4G09800.1	7	6	14	9
AT3G50670.1	7	2	4	10
AT2G45470.1	4	3	5	10
AT2G32730.1	10	2	9	9
AT3G13200.1	5	3	6	10
AT4G11420.1	7	3	8	10
AT1G18450.1	8	3	9	10
AT1G29150.2	2	2	6	7
AT2G24200.1	3	1	8	5
AT2G24270.3	5	3	5	10
AT3G59970.3	14	10	14	18
AT1G67430.1	15	8	13	16
AT4G10320.1	51	34	60	39
AT2G44730.1	0	0	4	4
AT3G25920.1	18	14	20	22
AT4G05420.1	1	0	2	6
AT5G67630.1	13	6	15	13
AT4G21650.1	7	7	9	14
AT1G23310.1	7	10	13	14
AT1G48410.1	12	18	20	17
AT4G38970.1	14	13	19	19
AT5G04590.1	0	0	0	6
AT3G13460.2	3	0	3	6
AT5G20720.4	5	5	5	12
AT3G54170.1	2	1	3	7
AT2G05380.3	0	6	6	5
AT2G13360.3	2	3	4	9
AT3G10610.1	4	0	3	6
AT5G19960.2	1	1	5	5
AT1G15340.2	2	0	1	6
AT2G36460.1	6	1	6	7
AT3G58110.2	7	3	9	9
AT5G67360.1	1	0	0	6
AT4G25340.2	1	0	0	6
AT5G53620.3	1	0	0	6
AT4G01310.1	12	10	14	17
AT1G04170.2	2	1	6	5
AT5G35360.1	18	14	21	21
AT1G77180.1	12	7	11	14
AT5G48300.1	6	2	7	8
AT2G40660.1	25	17	24	25
AT1G78900.2	14	15	17	22
AT2G20420.1	3	2	6	7
AT5G14740.9	1	0	3	5
AT2G01970.1	4	9	10	11
AT5G52470.1	9	2	9	8
AT5G15490.1	4	5	6	11
AT4G24580.1	2	3	6	7
AT2G05520.5	0	5	5	7
AT5G55670.2	4	2	9	5
AT3G03960.1	12	10	12	17
AT4G09320.1	6	9	11	13
AT5G60640.1	3	2	2	8
AT5G13510.1	8	7	12	12
AT3G21810.2	2	1	4	6
AT4G22670.1	7	4	8	10
AT1G13060.1	1	0	4	4
AT5G28840.2	3	1	5	6
AT4G36740.1	0	1	3	5
AT4G09730.1	6	1	2	9
AT5G20950.2	0	0	1	5
AT1G50480.1	0	0	1	5
AT5G08280.1	2	6	5	11
AT1G48920.1	18	22	21	29
AT1G48610.1	7	4	7	10
AT5G45930.1	1	0	2	5
AT1G75930.1	5	1	3	7
AT1G18540.1	34	22	28	32
AT3G25520.2	19	17	21	24
AT1G50010.1	30	21	33	28
AT3G48730.1	2	2	4	7
AT3G52880.1	1	1	4	5
AT5G11710.3	18	16	25	18
AT5G55160.1	3	2	5	7
AT5G50920.1	6	4	5	10
AT1G69620.1	6	5	6	11
AT3G45140.1	33	29	33	37
ATCG00500.1	4	2	6	7
AT1G75910.1	10	6	11	12
AT2G05710.1	0	0	0	5
AT1G74560.3	0	0	0	5
AT3G11910.4	3	0	3	5
AT1G52360.3	2	1	5	5
ATCG00160.1	6	2	8	7
AT5G62300.2	3	0	7	3
AT4G23920.1	3	2	8	4
AT1G41880.1	10	1	5	9
AT5G09810.1	19	21	21	28
AT2G29550.1	9	6	12	11
AT1G14650.3	6	6	10	10
AT1G13020.1	9	7	9	13
AT4G21280.1	15	18	21	21
AT2G17560.3	0	0	4	2
AT2G15400.1	0	0	4	2
AT2G02790.1	0	0	2	4
AT1G62750.1	0	0	2	4
AT3G52640.2	1	2	6	2
AT1G52740.1	1	2	6	2
AT5G04430.1	1	1	1	6
ATCG00330.1	2	3	6	6
AT4G34450.1	5	1	5	6
AT1G07360.1	14	7	13	13
AT5G38480.3	5	4	7	9
AT3G12110.1	4	2	7	6
AT3G11830.1	4	7	9	9
AT5G20920.2	1	0	3	4
AT1G01510.1	1	0	3	4
AT5G60980.4	6	0	3	6
AT2G46280.2	19	6	17	12
AT4G34980.1	10	10	11	16
AT2G32060.3	0	0	3	3
AT1G13190.1	0	0	3	3
NRPD9B	0	0	3	3
AT1G53750.1	11	8	10	14
AT4G21110.2	2	0	4	4
AT5G67320.1	2	0	4	4
AT4G26530.3	1	3	2	8
AT5G14240.1	6	3	11	5
AT3G52380.1	0	1	2	5
AT1G67230.1	1	2	1	7
AT3G48560.1	2	2	2	7
AT2G47470.1	8	2	8	7
AT5G35630.3	7	5	9	10
AT3G12490.2	4	3	5	8
AT3G13920.4	10	11	16	11
AT5G04140.1	2	1	0	7
AT2G45960.2	1	1	3	5
AT2G44160.1	0	1	3	4
AT2G33210.2	4	4	8	7
AT5G65750.1	18	7	10	18
AT5G63110.1	13	10	16	15
AT4G16155.1	25	15	22	22
AT5G27770.1	1	2	5	4
AT3G07050.1	5	4	9	7
AT1G18080.1	3	1	5	5
AT2G21390.1	3	1	5	5
AT1G12900.4	3	1	5	5
AT3G09630.2	55	51	54	59
AT2G20580.1	21	12	20	18
AT1G09310.1	5	6	9	9
AT5G27120.1	4	0	2	5
AT1G59760.1	0	0	1	4
AT2G16600.2	0	0	1	4
REV__AT3G43160.1	0	0	4	1
AT2G05920.1	2	2	4	6
AT1G11860.1	5	6	8	10
AT5G60790.1	7	4	11	7
AT1G14980.1	1	0	2	4
AT5G23540.2	8	3	5	9
AT1G24510.2	2	3	6	5
AT5G30510.1	6	6	10	9
ATCG00170.1	2	0	3	4
AT5G49910.1	5	8	10	8
AT1G20450.2	6	5	6	10
AT4G31990.4	11	10	9	16
AT1G80270.5	0	0	4	0
AT3G63190.1	0	0	0	4
AT3G22890.1	0	0	0	4
AT5G13980.1	0	0	0	4
ATCG00020.1	0	0	0	4
AT2G05100.1	0	0	0	4
AT1G79210.3	1	0	1	4
AT5G63310.1	1	0	1	4
AT5G65220.1	2	0	2	4
AT4G11600.1	2	0	2	4
AT3G62030.3	2	0	2	4
AT5G15550.1	2	0	2	4
AT1G32200.2	3	0	3	4
AT3G13160.1	4	0	4	4
AT1G80930.1	5	0	5	4
AT3G07170.1	9	7	12	11
AT1G72370.2	12	9	17	11
AT2G37040.1	1	3	5	4
AT4G34200.1	1	5	5	6
AT3G09500.1	8	6	7	11
AT3G56150.1	8	6	7	11
AT4G26840.1	0	0	3	2
AT3G51800.3	0	0	3	2
AT1G16870.1	0	0	2	3
AT2G30620.2	5	4	7	8
AT3G58510.3	9	13	14	14
AT5G47700.2	4	0	3	4
AT3G08590.2	211	175	220	179
AT3G25150.1	2	1	6	2
AT1G66200.1	3	1	1	6
AT5G22330.1	6	3	4	8
AT3G27430.2	1	3	5	3
AT4G31180.1	1	1	1	5
AT5G67510.1	2	1	2	5
AT3G01280.1	2	1	2	5
AT3G19820.3	3	1	3	5
AT4G03120.1	3	1	3	5
AT1G77470.1	1	0	3	3
AT3G12145.1	12	8	9	14
AT1G49600.1	0	2	4	1
AT3G29360.2	0	2	4	1
AT4G05400.3	2	0	1	4
AT1G76810.1	1	0	4	2
AT1G74470.1	2	0	4	3
AT1G45000.1	6	5	10	7
AT1G52400.3	42	36	46	41
AT1G47128.1	10	12	11	17
AT1G01300.1	13	10	17	13
AT3G09980.1	0	1	4	0
ATCG00680.1	1	0	0	4
AT2G21870.2	1	0	0	4
AT4G21660.1	6	1	5	5
AT3G10690.1	9	5	7	10
AT3G18035.1	3	3	7	4
AT4G30190.1	5	1	4	5
AT1G49760.2	0	2	0	6
AT1G14810.1	3	2	3	6
AT1G31080.1	3	2	3	6
AT1G79550.2	4	1	3	5
AT2G43550.1	4	1	3	5
AT5G55220.1	1	1	3	4
AT5G25610.1	1	1	4	3
AT1G66240.1	3	4	8	2
AT5G15200.1	21	27	27	25
AT3G17170.1	3	1	2	5
AT1G65960.2	2	4	3	8
AT5G02530.2	16	14	17	19
AT2G01250.1	29	30	38	24
AT1G04410.1	11	13	11	18
AT4G36680.1	5	4	6	8
AT5G36880.6	6	8	11	6
AT3G62530.1	6	4	7	8
AT3G12580.1	2	1	5	3
ATCG00740.1	2	1	5	3
AT5G27640.3	7	2	6	6
AT2G43090.1	5	4	2	10
AT2G40300.1	3	1	5	4
AT1G29880.1	1	3	1	7
AT2G18510.1	6	2	5	6
AT5G10360.1	38	33	37	39
AT2G01140.1	5	6	9	7
AT4G24820.2	4	5	8	5
AT3G04400.2	10	9	14	11
AT2G43770.1	17	10	15	15
AT4G18100.1	18	15	17	20
AT1G03910.1	0	0	3	1
AT3G07770.3	0	0	3	1
AT1G28290.2	0	0	1	3
AT5G16750.1	0	0	1	3
AT1G74850.1	0	0	1	3
AT5G50250.1	0	0	1	3
AT3G48500.1	0	0	1	3
AT1G63940.3	0	0	1	3
AT1G06190.2	0	0	1	3
AT3G03780.3	0	0	1	3
AT5G65020.1	0	0	1	3
AT1G69250.2	0	0	1	3
AT4G29840.1	0	0	1	3
AT1G11840.4	2	3	4	6
AT2G37270.2	3	2	6	4
AT4G38740.1	6	6	7	10
AT5G61790.1	15	6	9	14
AT3G56340.1	12	6	13	10
AT1G01100.4	1	0	2	3
AT3G07030.1	1	0	2	3
AT3G03920.1	1	0	2	3
AT5G09650.1	18	23	22	26
AT5G44340.1	7	3	11	4
AT4G27500.2	0	2	3	3
AT3G04260.1	2	0	3	3
AT2G32080.2	20	19	20	24
AT1G32990.1	7	4	6	8
AT1G60710.1	7	4	6	8
AT5G23940.1	0	3	3	4
AT2G19070.1	17	13	22	12
AT4G26110.2	6	4	5	8
AT3G62840.2	4	3	6	6
AT4G20360.2	11	4	8	9
AT5G42080.3	4	0	2	4
AT5G06360.1	4	0	2	4
AT1G29350.1	6	8	10	8
AT2G44530.2	4	3	7	5
ATCG00280.1	0	1	1	4
AT5G19990.3	7	3	9	6
AT3G53460.3	2	6	4	9
AT5G28740.1	18	14	16	19
AT1G80750.1	0	0	2	2
AT3G22520.1	0	0	2	2
AT5G59320.1	0	0	2	2
AT4G32720.2	0	0	2	2
AT5G14040.1	0	0	2	2
AT4G02290.1	1	1	2	4
AT5G15090.2	1	1	2	4
AT3G06860.1	1	1	2	4
AT3G63460.1	1	1	4	2
AT1G66580.1	22	32	27	31
AT2G37230.1	8	2	6	6
AT5G54900.1	1	2	4	3
AT2G47240.4	0	0	3	0
AT2G41040.1	0	0	3	0
AT1G26550.1	0	0	0	3
AT5G48480.1	0	0	0	3
AT5G65620.2	0	0	0	3
AT1G11240.1	0	0	0	3
AT3G20390.1	0	0	0	3
AT5G26830.1	0	0	0	3
AT2G47390.1	0	0	0	3
AT4G28360.1	0	1	3	1
AT4G33400.1	1	0	1	3
AT5G66760.1	1	0	1	3
AT1G16150.1	2	0	2	3
AT3G50820.1	2	0	2	3
AT5G14920.1	2	0	2	3
AT5G62190.1	4	0	4	3
AT4G24280.1	39	30	36	36
AT5G44500.2	6	2	3	7
AT3G56130.4	1	0	3	2
AT1G17745.1	1	0	3	2
AT5G03300.1	1	5	6	2
AT3G60300.1	2	1	5	2
AT3G14420.4	8	4	5	9
AT1G16970.1	4	1	2	5
AT1G15930.2	6	6	9	8
AT5G61780.1	2	2	3	5
AT5G05780.1	2	3	5	4
AT1G06260.1	3	2	4	5
AT4G38680.1	16	22	23	17
AT5G08180.2	2	0	4	2
AT2G05990.2	7	8	6	12
AT1G63770.7	0	1	0	4
AT1G35160.1	1	3	4	3
AT1G26880.1	1	1	1	4
AT4G24620.1	1	1	1	4
AT5G43060.1	2	1	2	4
AT5G48230.2	2	1	2	4
AT3G49470.1	2	1	2	4
AT4G25730.1	2	1	2	4
AT5G16130.1	4	1	4	4
AT1G48050.3	9	6	11	9
AT2G17410.2	1	1	3	3
AT5G64140.1	1	1	3	3
AT4G30330.1	4	0	3	3
AT1G53240.1	7	7	9	10
AT3G55620.1	3	0	2	3
AT1G78570.1	3	3	6	4
AT1G30620.3	3	3	6	4
AT1G04510.2	9	6	12	8
AT3G57610.1	3	4	6	5
AT3G55280.3	15	17	19	18
AT5G66540.2	1	2	3	4
AT5G06160.1	2	1	4	3
AT2G37990.1	2	1	4	3
AT4G37800.1	14	18	21	13
AT3G02200.2	4	1	7	2
AT5G41770.1	6	3	7	6
AT4G24680.4	4	7	8	5
AT2G37660.1	3	2	3	5
AT3G16810.1	4	2	4	5
AT3G18240.2	5	2	5	5
AT1G26630.1	12	20	16	19
AT2G29560.1	41	44	46	44
AT2G41530.1	3	4	4	7
AT3G13860.1	2	2	4	4
AT4G31300.1	6	4	7	7
AT3G56240.1	1	4	4	3
AT2G30260.1	1	0	0	3
AT1G76080.1	1	0	0	3
AT1G17290.1	1	0	0	3
AT3G25050.1	1	0	0	3
AT1G44575.1	1	0	0	3
AT1G08520.1	3	2	5	4
AT2G21330.1	3	4	6	4
ATCG00750.1	3	3	3	6
AT2G47610.1	7	3	7	6
AT3G02110.1	6	5	7	8
AT2G19480.3	6	5	7	8
AT4G38710.1	1	2	4	1
AT1G09640.1	15	14	19	13
AT5G59880.2	3	3	5	5
AT3G53750.2	2	5	5	4
AT2G23350.1	5	2	7	4
AT1G21750.1	12	16	11	20
AT3G47520.1	4	4	4	7
AT1G56580.1	4	2	3	5
AT1G48120.1	59	57	63	60
AT5G63890.1	0	0	2	1
AT5G55920.1	0	0	2	1
AT1G03330.1	0	0	2	1
AT3G07480.1	0	0	2	1
AT3G12290.1	0	0	2	1
AT3G52730.1	0	0	2	1
AT5G22770.6	0	0	2	1
AT1G20330.1	0	0	2	1
AT3G29350.2	0	0	2	1
AT4G34350.1	0	0	2	1
AT5G28540.1	0	0	1	2
AT3G53990.1	0	0	1	2
AT5G08590.1	0	0	1	2
AT2G25670.2	0	0	1	2
AT3G62120.3	0	0	1	2
AT5G08300.1	0	0	1	2
AT5G20080.1	0	0	1	2
AT2G35605.1	0	0	1	2
AT1G12310.1	0	0	1	2
AT3G54340.1	0	0	1	2
AT2G43650.1	0	0	1	2
AT5G06060.1	0	0	1	2
AT3G17465.1	0	0	1	2
AT3G58750.1	0	0	1	2
AT5G51590.1	0	0	1	2
AT1G79340.1	0	0	1	2
AT2G26250.1	0	0	1	2
AT5G13450.1	0	0	1	2
AT4G08390.3	5	9	8	9
ATCG00660.1	5	7	8	7
AT5G50850.1	6	3	5	6
AT2G33150.1	2	2	1	5
AT5G59850.1	4	5	6	7
AT2G40360.2	7	0	2	7
AT4G02930.1	0	1	2	2
AT5G42950.1	0	1	2	2
AT2G31570.1	0	1	2	2
AT2G33845.1	0	1	2	2
AT3G51010.1	1	0	2	2
AT5G13420.1	1	0	2	2
AT1G48830.2	1	0	2	2
AT1G64790.1	1	0	2	2
ATCG00270.1	1	0	2	2
AT4G29040.1	10	4	9	7
AT2G27530.2	19	14	22	16
AT4G09010.2	0	2	2	3
AT5G23860.2	2	0	3	2
AT3G58500.1	7	4	6	7
AT4G27090.1	9	9	10	12
AT3G09820.1	24	28	24	32
AT3G42170.2	3	0	4	2
AT2G47510.3	5	6	7	8
AT2G19730.3	7	7	7	10
AT3G63140.1	0	1	1	3
AT5G47690.4	1	0	3	1
AT2G45710.1	1	0	3	1
AT3G02180.1	1	0	3	1
AT3G11400.1	4	4	3	7
AT4G39860.2	6	6	8	8
AT2G16780.1	1	1	3	2
AT3G52960.1	1	1	3	2
AT3G44750.2	1	1	2	3
AT5G53440.2	1	1	2	3
AT4G11175.1	1	1	3	2
AT1G73460.1	1	1	2	3
AT3G28900.1	1	1	2	3
AT1G72610.1	1	1	3	2
AT5G56500.2	1	1	2	3
AT4G20980.4	1	1	3	2
AT5G19780.1	8	6	10	8
AT1G19480.2	123	110	120	116
AT2G17420.2	1	2	3	3
AT3G28790.1	2	1	3	3
AT3G13470.1	2	1	3	3
AT5G22580.1	2	1	3	3
AT5G22880.1	12	7	11	10
AT5G15650.1	11	6	13	8
AT5G47930.1	2	8	6	5
AT2G21170.1	1	2	2	4
AT4G00430.1	2	1	4	2
AT5G55070.2	13	8	12	11
AT3G61820.1	0	0	2	0
AT5G47870.1	0	0	2	0
AT5G46180.1	0	0	2	0
AT5G25270.1	0	0	2	0
AT5G05620.1	0	0	2	0
AT4G36690.2	0	0	2	0
AT5G03040.3	0	0	2	0
AT5G38430.2	0	0	0	2
AT1G19880.1	0	0	0	2
AT5G42970.1	0	0	0	2
AT3G05420.1	0	0	0	2
AT4G27690.2	0	0	0	2
AT1G13270.1	0	0	0	2
AT3G52150.2	0	0	0	2
NRPD12	0	0	0	2
AT1G62740.1	0	0	0	2
AT5G42190.1	0	0	0	2
AT4G17950.1	0	0	0	2
AT1G79750.1	0	0	0	2
AT1G01730.1	0	0	0	2
AT5G13430.1	0	0	0	2
AT2G15695.1	0	0	0	2
AT3G10920.2	0	0	0	2
AT4G09040.2	0	0	0	2
AT5G08530.1	0	0	0	2
AT2G40430.3	0	0	0	2
AT1G53310.3	0	0	0	2
AT1G49970.1	0	0	0	2
AT5G04360.2	0	0	0	2
AT2G21250.2	0	0	0	2
AT4G22010.1	0	0	0	2
AT1G78370.1	0	0	0	2
AT3G02090.1	0	0	0	2
AT3G26400.1	0	0	0	2
AT5G28500.2	0	0	0	2
AT4G07950.1	0	0	0	2
AT1G33590.1	0	0	0	2
AT3G46440.2	0	0	0	2
AT3G11710.1	0	0	0	2
AT4G09670.1	0	0	0	2
AT5G12040.1	0	0	0	2
AT5G19760.1	0	0	0	2
AT5G36790.3	0	0	0	2
AT5G62530.1	0	0	0	2
AT4G13430.1	0	2	2	2
AT4G03280.2	0	1	2	1
AT1G24360.1	0	1	2	1
AT4G16660.1	0	1	2	1
AT1G15690.1	1	0	1	2
AT1G77750.1	1	0	1	2
AT5G16310.1	1	0	1	2
AT5G05370.1	1	0	1	2
AT1G53580.1	1	0	1	2
AT3G61240.2	2	0	2	2
AT5G14520.1	2	0	2	2
AT4G34870.1	2	2	4	3
AT2G03440.1	2	2	3	4
AT3G03250.3	3	2	4	4
AT3G49680.2	1	3	2	5
AT3G02520.2	4	0	2	3
AT1G71080.1	67	63	70	66
AT2G30860.1	2	3	3	5
AT3G58610.3	4	3	5	5
AT3G52560.1	1	5	4	3
AT3G56090.1	5	1	3	4
AT1G09620.1	0	1	0	3
AT1G60420.1	0	1	0	3
AT2G26080.1	0	1	0	3
AT1G78150.1	0	1	0	3
AT2G30970.2	1	1	1	3
AT3G59540.1	1	2	3	2
AT4G20890.1	1	3	3	3
AT3G04790.1	1	0	3	0
AT3G23830.2	1	1	3	1
AT5G03290.1	1	1	3	1
AT1G56450.1	1	1	1	3
AT3G53110.1	1	1	1	3
AT3G48000.1	1	1	1	3
AT2G45600.1	1	2	3	2
AT2G20890.1	1	1	1	3
AT3G26520.1	1	1	1	3
AT4G23100.1	2	1	2	3
AT1G17880.1	2	1	2	3
AT4G23630.1	3	1	3	3
AT2G40290.1	3	1	3	3
AT3G14990.3	4	1	4	3
AT5G45775.1	12	11	15	10
AT2G38540.1	4	4	5	6
AT4G26630.2	13	7	10	11
AT5G02870.2	15	14	14	17
AT5G27700.1	5	3	7	4
AT5G58330.3	3	9	8	5
AT5G22650.2	5	5	6	7
AT3G06850.2	2	1	4	1
AT5G57870.1	2	5	4	5
AT1G12050.1	2	2	4	2
AT3G02230.1	2	2	2	4
AT1G21500.1	3	2	3	4
AT1G27400.1	3	2	3	4
AT5G51550.1	3	2	3	4
AT5G46290.2	4	2	4	4
AT3G25230.1	5	6	7	7
AT5G07530.1	5	6	7	7
AT4G25130.1	5	7	7	8
AT1G17720.2	3	0	2	2
AT2G20060.1	4	1	2	4
AT4G16720.1	34	24	30	29
AT2G30110.1	3	0	1	3
AT3G48710.1	3	0	1	3
AT3G58680.1	3	0	1	3
AT4G36130.1	6	7	8	8
AT3G02650.1	2	3	2	5
AT1G04690.1	2	3	2	5
AT1G17100.1	3	3	3	5
AT5G47190.1	5	3	5	5
AT3G54210.1	11	7	8	11
AT5G56130.1	0	2	2	1
AT3G61310.1	2	0	1	2
AT2G02740.1	7	7	9	8
AT1G09770.1	29	16	20	26
AT5G28060.1	6	8	7	10
AT1G32060.1	7	4	5	7
AT1G20010.1	10	6	8	9
AT2G37220.1	4	4	6	4
AT2G34420.1	4	3	6	3
AT5G23900.1	5	4	5	6
AT5G46430.2	6	4	6	6
AT1G12570.1	1	4	3	3
AT5G52650.1	4	1	3	3
AT5G15230.2	4	1	3	3
AT5G52920.1	7	9	8	11
AT3G55360.1	1	3	3	2
AT3G54400.1	3	1	2	3
AT4G29790.1	0	0	1	1
AT3G49160.2	0	0	1	1
AT5G59870.1	0	0	1	1
AT4G24830.2	0	0	1	1
AT5G13780.1	0	0	1	1
AT4G15545.1	0	0	1	1
AT2G40930.2	0	0	1	1
NRPD7	0	0	1	1
NRPD9A	0	0	1	1
AT3G52500.1	0	0	1	1
AT5G14170.1	0	0	1	1
AT3G26560.1	0	0	1	1
AT4G21710.1	0	0	1	1
AT5G46630.1	0	0	1	1
AT2G04780.2	0	0	1	1
AT4G38510.4	0	0	1	1
AT1G09730.2	0	0	1	1
AT3G61440.1	0	0	1	1
AT3G22220.4	0	0	1	1
AT3G10410.1	0	0	1	1
AT3G17020.2	0	0	1	1
AT5G65720.1	0	0	1	1
AT5G22060.1	0	0	1	1
AT1G69200.1	0	0	1	1
AT2G14740.2	0	0	1	1
AT2G22240.3	0	0	1	1
AT4G35420.1	0	0	1	1
AT3G59920.1	0	0	1	1
AT1G20950.1	0	0	1	1
AT3G02540.1	0	0	1	1
AT5G42100.2	0	0	1	1
AT5G07030.1	0	0	1	1
AT1G29965.1	0	0	1	1
AT4G21150.2	0	0	1	1
AT5G33370.2	0	0	1	1
AT1G43670.1	0	0	1	1
AT2G35410.1	0	0	1	1
AT5G20240.2	0	0	1	1
AT4G27000.1	5	7	7	7
AT3G18780.3	5	5	7	5
AT2G27020.2	4	6	4	8
AT4G05180.2	6	6	8	6
AT3G52200.1	6	6	8	6
AT4G17330.3	0	1	2	0
AT3G23900.2	0	1	2	0
AT1G24450.1	0	1	2	0
AT5G56350.1	1	0	0	2
AT2G47940.2	1	0	0	2
AT2G43710.2	1	0	0	2
AT1G19920.1	1	0	0	2
AT1G79690.2	1	0	0	2
AT2G38780.13	1	0	0	2
AT2G17265.1	1	0	0	2
AT5G09390.2	1	0	0	2
AT2G45820.1	1	0	0	2
AT2G27860.1	1	0	0	2
AT1G09130.1	1	0	0	2
AT3G04610.4	2	1	1	3
AT1G12000.1	2	1	1	3
AT3G62600.1	2	1	1	3
AT5G58040.2	2	1	1	3
AT3G17820.1	2	1	1	3
AT3G51260.2	2	4	4	3
AT1G20630.1	4	2	3	4
AT1G10670.4	4	2	3	4
AT2G02850.1	0	1	1	2
AT1G21065.1	0	1	1	2
AT3G18410.2	0	1	1	2
AT2G34860.2	0	1	1	2
AT1G08640.1	0	1	1	2
AT5G48650.1	0	1	1	2
AT5G01600.1	1	0	2	1
AT2G43750.2	1	0	2	1
AT1G16350.1	1	0	2	1
AT5G03100.2	1	0	2	1
AT1G18500.1	1	0	2	1
AT2G19760.1	1	0	2	1
AT3G57660.2	1	0	2	1
AT1G48350.1	1	0	2	1
AT5G23570.3	1	0	2	1
AT5G64400.1	1	0	2	1
AT1G69220.2	7	7	9	7
AT5G02450.1	16	13	17	15
AT5G49460.2	6	3	5	5
AT4G14880.5	0	2	1	3
AT5G13520.1	0	2	1	3
AT1G14830.1	2	0	3	1
AT4G24800.4	2	0	3	1
AT2G28950.1	2	0	3	1
AT3G18490.1	2	0	3	1
AT5G43990.9	1	3	4	1
AT5G54770.1	1	1	2	2
AT5G04740.1	1	1	2	2
AT5G34850.1	1	1	2	2
AT5G25757.1	1	1	2	2
AT3G60600.1	1	1	2	2
AT1G31330.1	1	1	2	2
AT4G24270.4	1	1	2	2
AT5G37720.2	4	3	3	5
AT1G74970.1	6	4	5	6
AT5G57655.2	2	2	1	4
AT3G49720.3	1	2	2	3
AT5G13850.1	2	1	3	2
AT1G12230.1	2	1	3	2
AT5G02960.1	5	4	4	6
AT5G64040.1	8	5	7	7
AT2G03680.3	3	3	2	5
AT2G21580.2	3	3	2	5
AT4G00100.1	20	20	21	22
AT2G06850.1	1	3	2	4
AT4G31810.1	4	4	6	3
AT2G43530.1	4	4	3	6
AT1G10200.1	1	1	3	0
AT5G13930.1	1	1	0	3
AT3G09350.4	1	1	0	3
AT5G03740.1	1	1	0	3
AT4G24130.1	2	2	3	3
AT3G60245.1	2	2	3	3
AT3G16640.1	5	5	3	8
AT5G38420.1	23	23	24	25
ATCG01060.1	3	2	4	3
AT2G33800.1	3	2	4	3
AT1G20580.1	6	6	5	8
AT3G49010.7	29	26	30	28
AT5G11520.1	5	4	7	3
AT4G26910.3	4	2	5	3
AT3G54960.1	4	2	5	3
AT3G01340.2	0	0	1	0
AT5G04600.1	0	0	1	0
ATCG00180.1	0	0	1	0
AT3G20790.1	0	0	1	0
AT1G71310.3	0	0	1	0
AT1G18850.1	0	0	1	0
AT3G51000.1	0	0	1	0
AT4G01900.1	0	0	1	0
NRPE1	0	0	1	0
AT5G41950.1	0	0	1	0
AT1G21720.1	0	0	1	0
AT3G14100.1	0	0	1	0
AT3G14290.1	0	0	1	0
AT5G45620.2	0	0	1	0
AT4G39960.1	0	0	1	0
AT5G20570.1	0	0	1	0
AT4G38600.2	0	0	1	0
AT4G03430.3	0	0	1	0
AT1G14380.4	0	0	1	0
AT1G64980.3	0	0	1	0
AT5G40950.1	0	0	1	0
AT4G04460.2	0	0	1	0
AT2G45810.1	0	0	1	0
AT1G06410.3	0	0	1	0
AT1G72730.1	0	0	1	0
AT1G73060.1	0	0	1	0
AT2G46520.1	0	0	1	0
AT3G10010.2	0	0	1	0
AT3G13222.1	0	0	1	0
AT4G18465.1	0	0	1	0
AT5G08570.3	0	0	1	0
AT1G15215.2	0	0	1	0
AT3G53650.1	0	0	1	0
AT3G56190.2	0	0	1	0
AT5G20280.1	0	0	1	0
AT1G06720.2	0	0	1	0
AT3G25800.1	0	0	1	0
AT3G47470.1	0	0	1	0
AT4G28440.1	0	0	1	0
AT4G28980.3	0	0	1	0
AT5G37600.1	0	0	1	0
AT5G60600.5	0	0	1	0
AT2G18230.1	0	0	0	1
AT5G27740.1	0	0	0	1
AT5G47890.1	0	0	0	1
AT1G23280.1	0	0	0	1
AT3G06530.3	0	0	0	1
AT5G58590.1	0	0	0	1
AT5G60160.1	0	0	0	1
AT1G49630.3	0	0	0	1
AT5G35620.3	0	0	0	1
AT5G65780.1	0	0	0	1
AT1G61620.1	0	0	0	1
AT2G21150.1	0	0	0	1
AT2G28355.1	0	0	0	1
AT3G13940.1	0	0	0	1
AT5G58620.1	0	0	0	1
AT1G54250.1	0	0	0	1
AT3G18990.1	0	0	0	1
AT3G13235.3	0	0	0	1
AT3G15970.2	0	0	0	1
NRPD10	0	0	0	1
AT3G49990.1	0	0	0	1
AT3G54760.2	0	0	0	1
AT1G51450.1	0	0	0	1
AT3G42790.1	0	0	0	1
AT4G32840.1	0	0	0	1
AT4G28750.1	0	0	0	1
AT3G07390.1	0	0	0	1
AT1G01050.2	0	0	0	1
AT2G43160.4	0	0	0	1
AT5G18190.2	0	0	0	1
AT3G06980.1	0	0	0	1
AT1G29940.1	0	0	0	1
AT2G32600.1	0	0	0	1
AT3G03710.1	0	0	0	1
AT3G22845.1	0	0	0	1
AT4G13780.1	0	0	0	1
AT5G47770.1	0	0	0	1
AT1G32500.1	0	0	0	1
AT5G56000.1	0	0	0	1
AT4G37870.1	0	0	0	1
AT1G35580.3	0	0	0	1
AT1G74690.1	0	0	0	1
AT3G28730.1	0	0	0	1
AT3G55605.1	0	0	0	1
AT4G17040.1	0	0	0	1
AT5G52840.1	0	0	0	1
ATCG00190.1	0	0	0	1
AT5G62670.1	0	0	0	1
AT1G25490.1	0	0	0	1
AT1G49480.3	0	0	0	1
AT3G13350.1	0	0	0	1
AT5G11670.1	0	0	0	1
AT1G04080.5	0	0	0	1
AT1G18070.1	0	0	0	1
AT1G24706.9	0	0	0	1
AT1G29670.1	0	0	0	1
AT1G50200.1	0	0	0	1
AT1G71860.2	0	0	0	1
AT1G74920.2	0	0	0	1
AT4G21580.1	0	0	0	1
AT4G26780.1	0	0	0	1
AT4G39090.1	0	0	0	1
AT5G09730.1	0	0	0	1
AT5G19220.1	0	0	0	1
AT5G53850.4	0	0	0	1
AT1G29990.1	0	0	0	1
AT3G46000.1	0	0	0	1
AT4G00810.2	0	0	0	1
AT1G26480.1	0	0	0	1
AT1G72550.2	0	0	0	1
AT2G30410.3	0	0	0	1
AT3G56940.1	0	0	0	1
AT4G25590.2	0	0	0	1
ATCG01300.1	0	0	0	1
AT1G01320.2	0	0	0	1
AT1G59830.2	0	0	0	1
AT1G13440.1	0	0	0	1
AT1G22840.1	0	0	0	1
AT1G30690.2	0	0	0	1
AT1G33040.1	0	0	0	1
AT5G41670.4	0	0	0	1
AT1G70980.1	0	0	0	1
AT1G77510.1	0	0	0	1
AT1G79870.1	0	0	0	1
AT1G79920.4	0	0	0	1
AT1G80460.2	0	0	0	1
AT2G18220.1	0	0	0	1
AT2G25060.1	0	0	0	1
AT2G25080.1	0	0	0	1
AT3G04600.3	0	0	0	1
AT3G13990.2	0	0	0	1
AT3G15460.1	0	0	0	1
AT3G17240.3	0	0	0	1
AT3G27160.1	0	0	0	1
AT4G02620.1	0	0	0	1
AT4G09650.1	0	0	0	1
AT4G12730.1	0	0	0	1
AT4G24770.2	0	0	0	1
AT4G28080.1	0	0	0	1
AT4G32470.1	0	0	0	1
AT5G09620.2	0	0	0	1
AT5G17380.1	0	0	0	1
AT5G23680.1	0	0	0	1
AT5G26570.2	0	0	0	1
AT5G37510.1	0	0	0	1
AT5G42060.1	0	0	0	1
AT5G49930.1	0	0	0	1
AT5G20630.1	0	1	1	1
AT1G15270.1	0	2	1	2
ATCG00470.1	0	1	1	1
REV__AT2G43650.1	0	1	1	1
REV__AT4G13730.3	0	0	1	0
REV__AT5G46270.3	0	0	1	0
AT1G63810.2	0	1	1	1
AT3G18580.1	0	1	1	1
AT3G21750.1	0	1	1	1
REV__AT5G06970.1	0	0	0	1
AT3G46740.1	0	1	1	1
AT1G55260.2	0	1	1	1
AT5G27470.1	0	1	1	1
AT1G47710.1	0	2	1	2
REV__AT4G12570.1	0	0	0	1
AT5G62340.1	0	1	1	1
REV__AT1G65760.1	0	0	0	1
AT2G33040.1	1	0	1	1
AT5G06600.1	1	0	1	1
AT1G48860.2	1	0	1	1
AT2G31390.1	1	0	1	1
AT1G75280.1	1	0	1	1
AT4G02580.1	1	0	1	1
AT3G27740.1	1	0	1	1
AT1G63660.2	1	0	1	1
AT5G11420.1	1	0	1	1
AT1G64370.1	1	0	1	1
AT2G25110.1	1	0	1	1
AT4G04940.1	1	0	1	1
AT3G07590.1	1	0	1	1
AT4G20020.2	1	0	1	1
AT1G02330.1	1	0	1	1
AT4G13340.1	1	0	1	1
AT2G39140.2	1	0	1	1
AT2G04570.1	1	0	1	1
AT2G36620.1	1	0	1	1
AT5G08080.5	1	0	1	1
AT5G08540.1	1	0	1	1
AT1G03230.1	1	0	1	1
AT5G04290.2	2	0	2	1
AT1G52670.1	2	0	2	1
AT5G38720.1	2	0	2	1
AT2G24420.2	3	0	3	1
AT4G05410.1	3	0	3	1
AT4G39330.1	6	6	7	7
AT1G20440.1	5	2	1	8
AT1G74050.1	10	6	11	7
AT1G35680.1	8	9	9	10
AT5G38470.2	0	1	0	2
AT5G20830.3	0	1	0	2
AT1G78680.2	0	1	0	2
AT5G43330.1	0	1	0	2
AT1G62380.1	1	4	2	4
AT3G43810.2	1	1	2	1
AT1G29370.1	1	0	2	0
AT1G59900.1	1	1	2	1
AT2G10940.2	1	1	1	2
AT2G30870.1	1	1	1	2
AT4G32590.1	1	1	1	2
AT5G53820.1	1	2	2	2
AT1G13930.3	1	2	2	2
AT3G56910.1	1	2	2	2
AT1G74960.3	1	0	2	0
AT3G28830.1	1	1	2	1
AT3G11510.1	1	1	1	2
AT3G53890.2	1	0	2	0
AT5G51980.2	1	1	1	2
AT5G59840.1	1	1	1	2
AT1G12010.1	1	2	2	2
AT1G54410.1	1	1	1	2
AT5G56670.1	1	1	1	2
AT3G58990.1	1	1	1	2
AT1G07830.1	1	1	1	2
AT1G20760.1	1	2	2	2
AT2G18740.1	1	1	1	2
AT3G44620.1	1	1	1	2
AT1G12520.1	1	1	2	1
AT2G31980.1	1	2	2	2
AT1G15750.4	2	1	2	2
AT4G11820.3	2	1	2	2
AT4G10750.1	2	1	2	2
AT1G07210.1	2	1	2	2
AT5G64260.1	2	1	2	2
AT5G55730.2	2	1	2	2
ATMG00080.1	2	1	2	2
AT2G30000.1	2	1	2	2
AT5G47910.1	2	1	2	2
AT1G05190.1	3	1	3	2
AT1G66260.2	3	1	3	2
AT5G07090.3	47	33	46	35
AT3G50370.1	1	2	1	3
ATCG00820.1	1	2	1	3
AT4G17190.1	1	2	1	3
AT1G06760.1	2	2	3	2
AT4G30930.1	2	2	2	3
AT5G64670.1	2	1	3	1
AT5G53300.3	2	2	3	2
AT5G56740.1	2	2	2	3
AT1G09070.1	2	3	3	3
AT1G43190.3	2	1	3	1
AT4G25550.1	2	0	3	0
AT2G18040.1	2	1	3	1
AT5G09510.1	2	3	3	3
AT3G52580.1	3	2	3	3
AT2G31610.1	3	2	3	3
AT4G02570.4	3	2	3	3
AT1G62640.2	3	2	3	3
AT2G37600.2	3	2	3	3
AT3G53740.1	3	2	3	3
AT5G62270.2	6	2	6	3
ATCG00770.1	2	3	2	4
AT5G48880.1	3	3	4	3
AT1G62390.1	3	4	4	4
AT1G10840.1	3	3	4	3
AT4G15790.1	3	3	4	3
AT5G14670.3	4	2	5	2
ATCG00540.1	4	4	5	4
AT1G80480.1	4	3	5	3
AT3G07850.1	4	8	5	8
AT4G11150.1	3	5	3	6
AT3G15190.1	6	5	6	6
ATCG00810.1	6	5	7	5
AT1G77940.1	7	6	7	7
AT1G65440.4	10	11	11	11
AT3G23600.2	13	16	14	16
AT1G02780.1	19	15	20	15
AT1G02813.1	6	1	4	3
AT5G59950.1	23	14	20	17
AT3G09880.1	3	0	2	1
AT4G01850.2	3	9	4	8
AT4G02230.1	6	2	5	3
AT2G36880.2	9	16	12	13
AT3G16950.1	7	3	6	4
AT3G10740.3	2	1	0	4
AT3G60830.1	0	2	0	2
AT4G14030.2	0	2	0	2
AT2G18960.3	0	1	0	1
AT5G18400.1	0	2	1	1
AT1G66430.1	0	1	0	1
AT2G16505.1	0	2	1	1
AT1G24050.1	0	2	0	2
AT2G46580.1	0	1	0	1
AT2G02760.4	0	1	0	1
AT1G16610.4	0	1	0	1
AT5G04130.3	0	1	0	1
AT5G16240.1	0	1	0	1
AT3G48420.1	0	1	0	1
AT1G72150.1	0	1	0	1
AT2G19430.1	0	1	0	1
AT5G40490.1	0	1	0	1
AT3G46970.1	0	1	0	1
AT5G56010.1	1	2	1	2
AT5G08450.3	1	1	1	1
AT3G06580.1	1	1	1	1
AT5G40370.1	1	1	1	1
AT5G61410.2	1	1	1	1
AT4G25890.1	1	2	1	2
AT5G42980.1	1	1	1	1
AT1G16890.2	1	1	1	1
AT1G79850.1	1	1	1	1
AT5G08610.1	1	1	1	1
AT4G34620.1	1	1	1	1
AT5G56710.1	1	3	2	2
AT4G32460.4	1	0	1	0
AT5G38600.1	1	0	1	0
AT4G20460.1	1	1	1	1
AT2G44040.1	1	1	1	1
AT5G28900.1	1	0	1	0
AT2G15820.1	1	1	1	1
AT2G34260.1	1	1	1	1
AT5G48375.1	1	1	1	1
AT4G34555.1	1	1	1	1
AT4G30160.4	1	0	1	0
AT2G16700.4	1	0	1	0
AT5G47010.1	1	0	1	0
AT3G29075.1	1	1	1	1
AT3G09740.1	1	0	1	0
AT3G44890.1	1	0	1	0
AT1G64510.1	1	0	1	0
AT3G09430.1	1	0	1	0
AT4G38780.1	1	0	1	0
AT5G16400.1	1	0	1	0
AT5G22760.2	1	0	1	0
ATCG00650.1	1	0	1	0
AT2G34470.1	2	0	2	0
AT3G16080.1	2	3	2	3
AT3G22230.1	2	2	2	2
AT1G30580.1	2	2	2	2
AT1G54220.2	2	2	2	2
AT4G00270.1	2	0	1	1
AT1G31280.1	2	2	2	2
ATMG00090.1	2	1	2	1
AT1G07790.1	2	0	1	1
AT5G63550.1	2	0	1	1
AT2G43520.1	2	2	2	2
AT4G13770.1	2	0	2	0
AT2G24490.2	2	0	1	1
AT1G03130.1	3	1	2	2
AT4G33090.1	3	2	3	2
AT3G18165.1	3	3	3	3
AT5G28050.1	3	4	3	4
AT1G06680.1	3	3	3	3
AT1G73380.1	3	1	3	1
AT2G34590.1	3	3	3	3
AT5G35530.1	3	1	2	2
AT2G04520.1	4	5	4	5
AT4G32820.3	4	6	4	6
AT3G08530.1	4	3	4	3
AT2G27720.1	4	2	4	2
AT2G42590.3	4	2	3	3
AT1G15440.2	4	0	2	2
AT2G47580.1	4	0	2	2
AT3G56490.1	5	6	5	6
AT3G19760.1	5	2	5	2
ATCG00780.1	5	3	5	3
AT1G52980.1	6	0	3	3
AT1G69740.3	8	9	8	9
AT1G34430.1	14	17	14	17
AT1G59359.1	17	13	17	13
AT3G49910.1	24	20	22	22
AT5G25980.2	29	23	29	23
AT3G51240.1	7	6	6	7
AT3G55410.2	34	34	36	32
AT3G47070.1	4	5	5	4
AT3G14067.1	3	4	4	3
AT1G06000.1	5	5	6	4
AT5G23740.1	7	6	8	5
AT5G63400.1	2	3	3	2
AT1G80410.1	3	2	2	3
AT5G64130.1	3	2	2	3
AT5G55660.1	3	2	2	3
AT4G16830.1	4	4	3	5
AT1G07320.4	5	8	7	6
AT5G02240.1	7	4	5	6
AT5G59370.2	1	2	2	1
AT5G57890.1	1	2	2	1
AT2G38270.1	1	2	2	1
AT4G20260.6	1	2	2	1
AT5G26667.4	1	2	2	1
AT1G23820.1	2	1	1	2
AT4G31430.3	2	1	1	2
AT3G62820.1	2	1	1	2
AT2G20450.1	2	1	1	2
AT4G13615.1	2	1	1	2
AT3G57490.1	2	1	1	2
ATMG01270.1	2	1	1	2
AT4G15900.1	12	11	10	13
AT3G12780.1	11	10	9	12
AT4G39200.2	10	9	8	11
AT1G07140.1	2	2	1	3
AT2G38230.1	2	2	1	3
AT5G39740.2	2	2	1	3
AT5G16960.2	2	2	3	1
AT3G16470.1	15	14	14	14
AT3G28500.1	14	11	11	14
AT2G47730.2	4	6	6	4
ATCG00790.1	13	11	12	11
AT1G76030.1	12	12	12	11
AT5G64200.2	0	1	1	0
AT5G58420.1	0	1	1	0
AT4G10710.1	0	1	1	0
AT3G24170.3	1	0	0	1
AT5G07440.3	1	0	0	1
AT1G62020.1	1	0	0	1
AT4G34850.2	1	0	0	1
AT2G13560.1	1	0	0	1
AT1G21630.3	1	0	0	1
AT4G00570.1	1	0	0	1
AT2G41475.1	1	0	0	1
AT3G02760.2	1	0	0	1
AT3G44590.2	1	0	0	1
REV__AT5G45510.2	1	0	0	1
AT1G32050.1	1	0	0	1
AT4G01150.1	1	0	0	1
AT4G38220.1	1	0	0	1
AT5G36210.1	1	0	0	1
AT5G45390.1	1	0	0	1
AT5G56360.1	1	0	0	1
AT3G52140.3	1	0	0	1
AT2G36390.1	1	0	0	1
AT1G79230.1	1	0	0	1
AT2G20280.1	1	0	0	1
AT2G20330.1	1	0	0	1
AT2G43910.3	1	0	0	1
AT2G44860.2	1	0	0	1
AT3G53580.1	1	0	0	1
AT5G12190.1	1	0	0	1
AT5G22040.3	1	0	0	1
AT5G42920.1	1	0	0	1
AT2G34040.2	16	10	12	14
AT3G55800.1	13	10	10	13
AT4G13170.1	4	1	2	3
AT3G16780.1	8	7	7	7
AT4G38630.1	9	8	9	7
AT5G51120.1	3	5	5	3
AT5G24770.1	6	4	5	4
AT1G12270.1	1	1	0	2
AT3G52920.2	1	1	0	2
AT4G26450.2	1	1	2	0
AT3G08770.1	1	1	0	2
AT5G16510.2	1	1	0	2
AT1G74030.1	1	1	2	0
AT2G38700.1	1	1	0	2
AT3G17810.1	1	1	0	2
AT3G14310.1	4	5	4	4
AT1G70200.1	5	5	5	4
AT2G30060.1	1	2	0	3
AT4G31840.1	1	2	0	3
AT5G24165.2	4	5	3	5
AT2G39390.1	4	2	3	2
AT5G52040.7	8	2	3	8
AT1G52030.1	16	15	15	14
AT1G10290.1	3	0	1	2
AT1G01620.1	3	0	1	2
AT1G52040.1	4	2	2	4
AT1G63160.1	1	3	0	4
AT2G28190.1	1	3	1	2
AT1G10590.1	1	3	1	2
AT4G29350.1	2	3	2	2
AT1G15280.1	2	3	2	2
AT3G58570.1	2	3	2	2
AT3G06720.2	3	2	2	2
AT2G44120.1	3	3	2	3
AT3G49080.1	3	1	2	1
AT4G08950.1	3	2	2	2
AT5G16780.3	3	3	3	2
AT5G27670.1	3	1	2	1
AT3G54470.1	3	4	2	4
AT3G16520.2	3	2	2	2
AT1G33680.1	3	2	2	2
AT5G64990.1	3	1	2	1
AT5G63840.1	3	1	2	1
AT1G80940.4	3	2	2	2
AT5G07410.1	5	3	5	2
AT3G11630.1	10	11	9	10
AT5G27850.1	24	25	25	23
AT3G60820.1	4	3	2	5
AT5G09660.2	4	3	2	5
ATMG00290.1	5	0	2	3
AT2G45640.1	0	2	0	1
AT5G59310.1	0	2	0	1
AT5G66420.2	0	2	0	1
AT3G62310.1	1	2	1	1
AT5G47320.1	1	2	1	1
AT1G52730.3	1	2	1	1
AT2G28290.2	2	2	2	1
AT1G10370.1	2	3	1	3
AT4G14960.2	2	2	1	2
AT5G02610.1	2	1	1	1
AT5G14320.2	2	2	2	1
AT3G13120.3	2	1	1	1
AT1G18250.1	2	2	2	1
AT2G38500.1	2	2	2	1
AT5G24400.1	2	2	1	2
AT4G10840.1	2	1	1	1
AT3G05560.3	2	1	1	1
AT3G22330.1	2	1	1	1
AT4G35000.1	2	1	1	1
AT5G54760.4	2	1	1	1
AT1G22410.1	2	2	2	1
AT1G67680.1	2	0	1	0
AT2G33410.1	3	2	3	1
AT4G39680.2	6	11	5	10
AT5G02790.1	9	7	8	6
AT3G20820.1	21	18	22	16
AT1G26110.2	16	13	14	14
AT4G27320.2	3	1	1	3
AT1G78300.1	7	4	4	7
AT5G09440.1	5	6	4	5
AT1G70600.1	21	15	19	15
AT3G49430.2	8	7	5	10
AT1G51060.1	6	4	8	2
AT3G08030.2	0	1	0	0
AT1G69410.1	0	1	0	0
AT1G70940.1	0	1	0	0
AT3G02730.1	0	1	0	0
AT5G05270.2	0	1	0	0
AT2G17130.2	0	1	0	0
AT1G02930.2	0	1	0	0
AT1G75270.1	0	1	0	0
AT2G37080.3	0	1	0	0
REV__AT3G22780.1	0	1	0	0
AT1G05460.2	0	1	0	0
AT1G14000.1	0	1	0	0
AT2G17280.2	0	1	0	0
AT3G23940.2	0	1	0	0
AT3G24100.1	0	1	0	0
AT3G27090.3	0	1	0	0
AT3G59510.1	0	1	0	0
AT5G27450.3	0	1	0	0
AT5G62930.2	0	1	0	0
AT1G09270.1	1	1	0	1
AT4G02450.2	1	0	0	0
AT1G64520.1	1	0	0	0
AT3G14240.1	1	0	0	0
AT4G15210.4	1	0	0	0
AT3G02310.2	1	0	0	0
AT4G31580.2	1	1	1	0
AT4G29510.1	1	1	1	0
AT2G32920.1	1	1	0	1
AT2G36830.1	1	0	0	0
AT3G53500.3	1	1	0	1
AT2G24590.1	1	0	0	0
AT3G15680.2	1	0	0	0
AT4G33250.1	1	0	0	0
AT1G13320.4	1	0	0	0
AT1G73720.1	1	0	0	0
AT2G18630.2	1	0	0	0
AT2G42710.1	1	0	0	0
AT5G09860.2	1	0	0	0
AT5G64350.1	1	0	0	0
AT1G04110.1	1	1	1	0
AT1G48130.1	1	1	1	0
AT3G48890.1	1	1	0	1
AT5G37020.2	1	0	0	0
AT3G18060.1	1	1	0	1
AT1G15820.1	1	0	0	0
AT2G14285.1	1	0	0	0
AT5G59890.1	1	0	0	0
AT4G24780.2	1	0	0	0
AT4G32605.1	1	0	0	0
AT5G10300.1	1	0	0	0
AT5G40080.1	1	0	0	0
AT1G70580.4	1	1	1	0
AT5G51720.1	1	1	1	0
AT1G72290.1	1	2	0	2
AT2G47990.1	1	0	0	0
AT3G21055.1	1	0	0	0
AT1G16820.4	1	0	0	0
AT1G47980.1	1	0	0	0
AT2G41740.2	1	0	0	0
AT2G47980.1	1	0	0	0
AT3G02480.1	1	0	0	0
AT3G55430.1	1	0	0	0
AT3G59770.2	1	0	0	0
AT4G37510.1	1	0	0	0
AT5G19310.2	1	0	0	0
AT5G38770.1	1	0	0	0
AT5G45890.1	1	0	0	0
AT5G49530.1	1	0	0	0
REV__AT1G09570.6	1	0	0	0
AT1G06290.1	1	1	0	1
AT3G62460.1	1	1	0	1
AT5G64370.1	1	1	0	1
AT5G46020.1	1	2	0	2
AT5G62790.1	2	1	2	0
AT1G19870.2	2	1	2	0
AT4G14710.6	5	3	4	2
AT4G38130.1	3	2	1	4
AT2G37190.1	11	13	15	9
AT1G48030.5	2	5	1	4
AT4G16500.2	5	1	2	4
AT4G17520.1	1	6	2	4
AT5G48180.1	2	3	1	2
AT3G23450.4	11	9	7	13
AT3G11500.2	5	6	6	4
AT4G20050.7	2	2	1	1
AT5G48760.2	5	2	3	3
AT4G29410.2	5	8	5	6
AT2G21060.1	6	8	6	6
AT4G39660.1	8	6	6	6
AT5G20010.1	8	6	6	6
AT5G22440.2	8	5	6	5
AT3G60770.1	5	3	3	4
AT1G16810.3	3	1	2	0
AT4G35090.1	12	7	10	6
AT1G19570.1	5	4	3	5
AT4G33680.1	27	25	24	26
AT5G16450.1	0	2	2	0
AT1G42960.1	0	2	2	0
AT3G55760.3	2	0	0	2
AT3G26420.1	2	0	0	2
AT5G17770.1	2	0	0	2
AT4G19190.1	2	0	0	2
AT5G48810.1	1	2	0	1
AT5G03650.1	1	2	0	1
AT3G46940.1	2	1	1	0
AT2G47250.1	2	1	1	0
AT5G22010.2	4	1	2	2
AT3G63170.1	4	1	2	2
AT5G08640.2	9	9	7	8
AT4G23670.1	9	8	7	7
AT1G29900.1	6	6	4	6
AT2G02160.1	2	4	3	2
AT3G13300.2	4	2	2	3
AT4G02840.1	4	2	2	3
AT4G13230.1	4	2	2	3
AT2G29320.2	4	2	2	3
AT3G60370.1	9	6	7	5
AT2G42520.3	6	10	8	7
AT1G04270.1	4	4	2	5
AT2G30050.1	1	1	0	0
AT4G11380.1	1	1	0	0
AT1G08830.2	1	1	0	0
AT3G03570.1	1	1	0	0
AT5G56600.2	1	1	0	0
AT5G05990.1	1	1	0	0
AT5G37850.4	1	1	0	0
AT5G40040.1	1	1	0	0
AT2G14260.3	1	1	0	0
AT4G22930.2	1	1	0	0
AT4G11240.1	1	1	0	0
AT1G53645.1	2	1	0	3
AT5G54600.2	2	1	0	3
AT3G24080.4	2	1	0	3
AT1G65010.1	5	10	3	10
AT2G35240.1	5	3	3	3
AT4G31340.2	5	5	5	3
AT1G14320.1	5	7	4	5
AT3G05070.1	0	3	1	1
AT4G12960.1	0	3	1	1
REV__AT3G16620.1	3	0	1	1
AT4G31770.2	3	0	1	1
AT5G16390.2	4	7	3	5
AT5G44710.1	2	2	0	4
AT5G41520.1	6	5	4	4
AT4G29270.1	18	12	15	12
AT4G14080.1	3	1	1	2
AT1G65150.2	3	1	1	2
AT3G14600.1	3	1	1	2
ATCG01120.1	3	1	1	2
AT5G18380.2	8	5	5	7
AT5G55230.1	6	4	4	3
AT2G44350.4	4	6	2	6
AT4G04020.1	4	0	2	0
AT3G06050.1	4	2	2	2
AT3G21140.1	4	0	2	0
AT4G35100.1	4	2	2	2
AT3G52990.1	3	2	1	3
AT5G19550.1	8	6	5	8
AT4G35830.1	3	3	1	4
AT5G04280.1	5	5	4	3
AT3G12390.1	2	4	0	6
AT4G30800.1	6	1	3	3
AT3G48930.1	18	15	15	14
AT1G78380.1	7	4	4	6
AT3G20050.1	7	6	4	8
AT3G49601.1	10	6	7	7
AT4G21620.2	1	3	1	1
AT1G04680.1	2	3	2	1
AT5G14030.5	3	0	1	0
AT4G23600.1	3	2	1	2
AT1G07750.1	3	2	1	2
AT4G02425.1	3	1	1	1
AT3G08580.2	6	3	3	5
AT3G23390.1	4	3	2	2
AT4G13400.1	6	4	3	6
AT3G25860.1	31	25	26	28
AT1G24020.2	10	8	7	8
AT2G21660.1	17	13	13	15
AT1G20130.2	2	0	0	1
AT5G46840.2	2	0	0	1
AT2G40840.1	2	0	0	1
AT4G17090.1	2	0	0	1
AT5G10980.1	8	5	5	6
AT4G00660.2	9	6	6	6
AT1G72260.1	3	3	2	1
AT1G21700.1	5	2	2	4
AT3G63095.1	6	7	4	5
AT1G70830.1	2	1	0	2
AT2G25970.1	1	7	2	4
AT2G27710.3	9	10	8	7
AT1G64040.1	2	3	1	1
AT5G12940.1	2	3	1	1
AT3G07010.2	7	3	4	4
AT2G34160.1	7	3	4	4
AT1G20220.1	5	7	6	4
AT3G04470.1	6	8	6	5
AT1G29250.1	24	19	19	22
AT2G22420.1	5	6	3	4
AT2G26210.3	1	3	0	1
AT4G15000.2	18	18	19	14
AT5G16730.1	0	2	0	0
AT2G06050.3	0	2	0	0
AT2G43360.1	0	2	0	0
AT1G27650.1	1	2	1	0
AT2G47710.1	1	2	1	0
AT5G63860.1	1	2	1	0
AT3G14090.1	2	0	0	0
REV__AT2G32240.1	2	0	0	0
AT3G03530.1	5	5	3	3
AT1G23740.1	12	6	7	10
AT3G02080.1	6	7	6	4
AT4G10480.2	7	8	4	8
AT3G10850.1	7	4	4	4
AT4G31700.1	8	7	5	6
AT3G24480.1	4	6	5	3
AT2G24940.1	4	5	2	3
AT1G61580.1	7	2	3	5
AT1G68010.1	4	1	1	3
AT1G12840.1	4	1	1	3
AT2G19540.1	3	6	3	3
AT1G32490.2	3	0	0	3
AT2G28470.5	2	3	0	2
AT1G51510.1	3	6	1	4
AT5G43830.1	1	5	2	2
AT5G51750.1	21	22	17	20
AT4G31490.3	5	2	2	3
AT5G67590.1	2	2	1	0
AT2G43810.3	2	2	0	1
AT2G29310.2	2	2	0	1
AT3G18190.1	9	2	5	4
AT3G55120.1	3	5	4	2
AT1G02500.2	5	3	2	4
AT1G31812.1	1	2	0	0
AT4G17830.1	1	2	0	0
AT2G42910.1	2	1	0	0
AT3G22670.1	2	1	0	0
AT1G19520.1	9	2	4	6
AT1G57860.1	8	8	6	5
AT4G23680.1	5	4	2	4
AT1G60770.1	6	1	2	4
AT2G40060.1	12	3	6	8
ATCG00380.1	20	8	12	15
AT5G01410.2	9	3	4	7
AT4G18905.2	9	3	4	7
AT1G14410.1	5	8	3	5
AT1G13280.1	5	4	2	3
AT5G59810.1	1	4	2	1
AT1G01940.1	1	4	2	1
AT3G52300.1	4	2	1	3
AT5G66860.1	5	2	2	1
AT3G06650.2	24	23	23	18
AT4G16143.2	14	10	10	8
AT3G12800.1	9	8	5	9
AT3G22200.1	4	2	1	2
AT1G02050.1	7	3	3	5
AT5G60960.1	7	3	3	5
AT5G52040.6	6	9	6	5
AT5G61970.1	3	0	0	2
AT1G13880.1	14	8	9	10
AT3G02780.1	6	4	3	2
AT4G18040.1	4	4	3	1
AT1G14510.1	4	3	1	2
AT1G75350.1	9	4	5	3
AT4G36020.2	2	4	1	1
AT5G06290.1	2	4	1	1
AT4G24510.1	2	4	1	1
AT5G16440.1	2	4	1	1
AT3G11130.1	56	42	49	41
AT4G09000.1	26	6	13	19
AT5G59970.2	20	15	12	22
AT1G75660.1	10	8	6	6
AT2G17870.1	6	3	2	5
AT1G67090.1	14	13	9	14
AT1G11650.2	7	7	3	8
AT3G24830.1	15	12	10	11
AT5G24780.1	35	39	37	32
AT2G03640.5	2	2	0	0
AT1G65260.2	7	3	3	3
AT5G10450.2	13	9	8	10
AT5G19580.1	3	0	0	1
AT2G18900.1	3	0	0	1
AT2G28790.1	8	13	8	8
AT3G12170.1	6	1	2	2
AT1G60200.4	0	3	0	0
AT2G04690.3	0	3	0	0
AT2G30200.2	3	1	0	1
AT4G21670.1	3	0	0	0
AT2G34810.1	3	1	0	1
AT1G61250.2	3	0	0	0
AT5G07470.1	3	4	1	1
AT1G62940.1	4	1	0	5
AT1G79440.1	3	3	0	2
AT4G04950.1	5	6	2	3
AT2G38580.1	2	3	1	0
AT5G10920.1	3	2	0	1
AT5G09900.2	9	5	4	7
AT2G41840.1	31	26	24	25
MS/MS counts from MaxQuant output are listed.

## Sheet: table S3
Supplementary Table 3. Primers used in this study
Primer name	sequence (5'-3')
GDE1-pENTR-NF	CCGCGGCCGCCCCCTTCACCttcaagtttatagcataaggtc
GDE1-pENTR-NR	GGGTCGGCGCGCCCACCCTTACACACAAATTTTGTCAAACGTTTTTC
GDE1-m1-F	GGTTTGGTTCATGATTTGGCAGCTAAAAAGGCCTTGGCACATTTTAGTGA
GDE1-m1-R	TCACTAAAATGTGCCAAGGCCTTTTTAGCTGCCAAATCATGAACCAAACC
GDE1_RT_F1	CAAAGTGATAGATCTGGAAG
GDE1_RT_R1	CCTGGACTTAGTCAACGGTC
NRPD1-pENTR-F	CCGCGGCCGCCCCCTTCACCaacgaaagcgtgaacttcac
NRPD1-pENTR-R	GGGTCGGCGCGCCCACCCTTCGGGTTTTCGGAGAAACCACC
CLSY3-pENTR-F	CCGCGGCCGCCCCCTTCACCccgaagagttcgctaccgac
CLSY3-pENTR-R	GGGTCGGCGCGCCCACCCTTTGGCATAAGTATGCTGAAACC
CLSY4-pENTR-F	CCGCGGCCGCCCCCTTCACCtccttggatctggactctctc
CLSY4-pENTR-R	GGGTCGGCGCGCCCACCCTTGAAGAAGCTGGTATTCATGT
SALKseq_10069.1-F	AATCTGCTGTGGCTAAGACC
SALKseq_10069.1-R	GCCTCCATCCGGAAAGGGGT
vdd-1-LP	GCATCTCCGTACCATCTGCC
vdd-1-RP	aagagttaagactgagagg
VDD-pENTR-F	CCGCGGCCGCCCCCTTCACCTGCGTGTTCGATTCACGTCG
VDD-pENTR-R	GGGTCGGCGCGCCCACCCTTTTCTTTGGAGACTTTCACACG
VAL-pENTR-F	CCGCGGCCGCCCCCTTCACCTCGAGAAATCAAGGTCCATG
VAL-pENTR-R	GGGTCGGCGCGCCCACCCTTTCCGCTGATAATCTTGACCT
REM1-pENTR-F	CCGCGGCCGCCCCCTTCACCATGGACGAGGTAGGCTCCAT
REM1-pENTR-R	GGGTCGGCGCGCCCACCCTTAACCAGATTACTGCTGAGGA
TFS1-pENTR-F	CCGCGGCCGCCCCCTTCACCGATGTCTACTACTAGCATAG
TFS1-pENTR-R	GGGTCGGCGCGCCCACCCTTCAGATCCTTACCGCGGATGA
REM22-pENTR-F	CCGCGGCCGCCCCCTTCACCATGGATGATCAGTCTTGAac
REM22-pENTR-R	GGGTCGGCGCGCCCACCCTTATCGATCATGCACTGATCCA
REM18-pENTR-F	CCGCGGCCGCCCCCTTCACCACGAGTGCTGTAAGAGCACC
REM18-pENTR-R	GGGTCGGCGCGCCCACCCTTAGTGCTTGCTGCTGCATCGC
REM19-pENTR-F	CCGCGGCCGCCCCCTTCACCATAGGAGACAGTTTGAGGTT
REM19-pENTR-R	GGGTCGGCGCGCCCACCCTTATAATAGTCACTATCACTTGCA
AT3G19184-pENTR-F	CCGCGGCCGCCCCCTTCACCGAAGATGGATTGTGGAAATTC
AT3G19184-pENTR-R	GGGTCGGCGCGCCCACCCTTCTTTCTTCctgcacacatca
AT1G49475-pENTR-F	CCGCGGCCGCCCCCTTCACCCCAGTTCCGATCAACAATAG
AT1G49475-pENTR-R	GGGTCGGCGCGCCCACCCTTGTctacaacaaagaagaaga
REM13-pENTR-F	CCGCGGCCGCCCCCTTCACCATGAAGTTCTTGCGTAGcag
REM13-pENTR-R	GGGTCGGCGCGCCCACCCTTGGCCTTGATAATGTGGACCTT
AT5G18090-pENTR-F	CCGCGGCCGCCCCCTTCACCTGCTTGTTCGATTCACGTCG
AT5G18090-pENTR-R	GGGTCGGCGCGCCCACCCTTTTTAGAGACTCTAACAAGCA
AT4G01580-pENTR-F	CCGCGGCCGCCCCCTTCACCggatttgtggtatagcgttac
AT4G01580-pENTR-R	GGGTCGGCGCGCCCACCCTTTCCCCTGAGGACTCTCTTGT
AT5G25470-pENTR-F	CCGCGGCCGCCCCCTTCACCGGTTACCGCTGTAAGAGTGC
AT5G25470-pENTR-R	GGGTCGGCGCGCCCACCCTTTGTTTTATTGATGAAGTGCACTC
AT5G25475-pENTR-F	CCGCGGCCGCCCCCTTCACCGTGGTGGCTCCTCTGCTTCG
AT5G25475-pENTR-R	GGGTCGGCGCGCCCACCCTTGTCTTTCTTGACGAAATGCAC
AT5G42700-pENTR-F	CCGCGGCCGCCCCCTTCACCcgtcaatctcttggtgcagtg
AT5G42700-pENTR-R	GGGTCGGCGCGCCCACCCTTGCTCATATCTTTGGAGCTTTC
AT5G58280-pENTR-F	CCGCGGCCGCCCCCTTCACCTGCGCAGCTATGGACACAAC
AT5G58280-pENTR-R	GGGTCGGCGCGCCCACCCTTTGCTTTCCTCTTCCTTAGTAAC
AT5G60130-pENTR-F	CCGCGGCCGCCCCCTTCACCGGATGAtctcttcactaagc
AT5G60130-pENTR-R	GGGTCGGCGCGCCCACCCTTTCCACTGATAATGTGAATCTTG
AT1G13260-pENTR-F	CCGCGGCCGCCCCCTTCACCcacacaagacacgtacgacc
AT1G13260-pENTR-R	GGGTCGGCGCGCCCACCCTTCGAGGCGTGAAAGATGCGTTG
AT3G61970-pENTR-F	CCGCGGCCGCCCCCTTCACCcatagaccttatctattaggca
AT3G61970-pENTR-R	GGGTCGGCGCGCCCACCCTTCCTATCCAAATCAAAAGACAAAGAAG
REM16-pENTR-F	CCGCGGCCGCCCCCTTCACCATGAtgagaatgagatgcttg
REM16-pENTR-R	GGGTCGGCGCGCCCACCCTTAGCATCTCTACGCAAGACATG
rem46 val rem12 -DT1-BsF	ATATATGGTCTCGATTGaagagttagggtttcaaagGTT
rem46 val rem12 -DT1-F0	TGaagagttagggtttcaaagGTTTTAGAGCTAGAAATAGC
rem46 val rem12 -DT2-R	AACCTGATAATGTGAATCTTGACAATCTCTTAGTCGACTCTAC
rem46 val rem12 -DT2-F	GTAGAGTCGACTAAGAGATTGTCAAGATTCACATTATCAGGTT
rem46 val rem12 -DT2-F0	TGTCAAGATTCACATTATCAGGTTTTAGAGCTAGAAATAGC
rem46 val rem12 -DT3-R0/R	AACTctctgcttctctccttcgCAATCACTACTTCGTCTCTAACC
rem46 val rem12 -DT3-BsR	ATTATTGGTCTCGAAACTctctgcttctctccttcgC
rem46 val rem12 -DT3-F	GGTTAGAGACGAAGTAGTGATTGcgaaggagagaagcagagAGTT
rem46 val rem12 -DT3-F0	TGcgaaggagagaagcagagAGTTTTAGAGCTAGAAATAGC
rem46 val rem12 -DT4-R0	AACAAGAATAGacaccatgacgCAATCACTACTTCGACTCTAGC
rem46 val rem12 -DT4-BsR	ATTATTGGTCTCGAAACAAGAATAGacaccatgacgC
rem46 val rem12 -del-F	agaagatcggaccaacgttc
rem46 val rem12 -del-R	acgtgcaggttctacacagc
rem46 val rem12 -homo-R	CATCTCCGGAATCATCAGGT
REM8DT1-BsF	ATATATGGTCTCGATTGtgagcaaggcaaacaaaaAGTT
REM8DT1-F0	TGtgagcaaggcaaacaaaaAGTTTTAGAGCTAGAAATAGC
REM8DT2-R0	AACCAGGGGATAAcagagctttCAATCTCTTAGTCGACTCTAC
REM8DT2-BsR	ATTATTGGTCTCGAAACCAGGGGATAAcagagctttC
REM8-del-F	gtaactctgtcacactcgtc
REM8-del-R	gagtgcgaagattatgtcgc
