# Supplementary material for: REM transcription factors and GDE1 shape the DNA methylation landscape through the recruitment of RNA polymerase IV transcription complexes
Source: Nat Cell Biol. 2025 Jun 27;27(7):1136–47. doi: 10.1038/s41556-025-01691-0 (PMC12270911; doi:10.1038/s41556-025-01691-0)
Supplement: Supplementary file 5 — Statistical source data. [file 41556_2025_1691_MOESM5_ESM.xlsx]

## Sheet: Fig 2b
Group 1				Group 2
site	genotype	Log2(24nt siRNA/miRNAtotal X 10E4+1)		site	genotype	Log2(24nt siRNA/miRNAtotal X 10E4+1)
merged_1_10196527	colov_1	3.24946		merged_1_13647823	colov_1	1.52034
merged_1_10382975	colov_1	2.89067		merged_1_13768131	colov_1	1.14213
merged_1_10659635	colov_1	3.04516		merged_1_13857604	colov_1	1.27225
merged_1_11019939	colov_1	3.02389		merged_1_13861111	colov_1	1.21769
merged_1_11138707	colov_1	7.16938		merged_1_13906612	colov_1	2.5703
merged_1_11279348	colov_1	1.80058		merged_1_13908501	colov_1	1.62557
merged_1_11617510	colov_1	7.42332		merged_1_13914798	colov_1	1.21561
merged_1_11733583	colov_1	2.42883		merged_1_14216402	colov_1	0.942904
merged_1_11982581	colov_1	4.12644		merged_1_14249057	colov_1	1.20819
merged_1_11984166	colov_1	3.10283		merged_1_14257653	colov_1	0.787148
merged_1_12033847	colov_1	3.25		merged_1_14263123	colov_1	0.647366
merged_1_12130765	colov_1	1.51455		merged_1_14333982	colov_1	1.76545
merged_1_12246711	colov_1	3.71857		merged_1_14368499	colov_1	0.578764
merged_1_12363043	colov_1	2.66969		merged_1_14414239	colov_1	0.551725
merged_1_12469837	colov_1	3.85997		merged_1_14434147	colov_1	1.24368
merged_1_12739672	colov_1	3.66617		merged_1_14489068	colov_1	2.47353
merged_1_12976562	colov_1	1.78501		merged_1_14499130	colov_1	1.79805
merged_1_13434454	colov_1	1.86763		merged_1_15413933	colov_1	1.26941
merged_1_13521582	colov_1	1.78626		merged_1_15442571	colov_1	0.987115
merged_1_13524298	colov_1	2.77221		merged_1_15448217	colov_1	2.01013
merged_1_13567702	colov_1	6.86016		merged_1_15471274	colov_1	0.703839
merged_1_13922418	colov_1	5.36715		merged_1_15483343	colov_1	1.23616
merged_1_13926686	colov_1	5.32427		merged_1_15531807	colov_1	1.05802
merged_1_13930721	colov_1	4.6353		merged_1_15538827	colov_1	1.25697
merged_1_13932745	colov_1	5.31895		merged_1_15961489	colov_1	1.65993
merged_1_13937024	colov_1	4.69035		merged_1_16096922	colov_1	0.824162
merged_1_14031509	colov_1	4.07365		merged_1_16198425	colov_1	1.20898
merged_1_15943399	colov_1	3.73205		merged_1_16204280	colov_1	0.657042
merged_1_16062515	colov_1	3.77861		merged_1_16452140	colov_1	1.5109
merged_1_16161694	colov_1	4.36673		merged_1_16507461	colov_1	2.35671
merged_1_16273836	colov_1	5.24943		merged_1_16595025	colov_1	3.10368
merged_1_16327001	colov_1	4.27819		merged_1_16597925	colov_1	5.67424
merged_1_16404102	colov_1	1.52174		merged_1_16769845	colov_1	2.60199
merged_1_16650145	colov_1	2.20709		merged_1_16984748	colov_1	3.09891
merged_1_16757439	colov_1	4.42139		merged_2_1206413	colov_1	5.27773
merged_1_16801525	colov_1	3.50868		merged_2_2167120	colov_1	1.70212
merged_1_16818351	colov_1	3.53405		merged_2_2219609	colov_1	3.46762
merged_1_16879238	colov_1	2.80966		merged_2_2449060	colov_1	1.70031
merged_1_16882632	colov_1	5.82873		merged_2_2874176	colov_1	1.12769
merged_1_17111157	colov_1	5.32906		merged_2_3097651	colov_1	1.26131
merged_1_17540532	colov_1	2.7848		merged_2_3116848	colov_1	0.810026
merged_1_17542068	colov_1	2.41425		merged_2_3134890	colov_1	0.90405
merged_1_17639469	colov_1	7.228		merged_2_3638909	colov_1	1.38817
merged_1_17686479	colov_1	1.57059		merged_2_3866151	colov_1	1.29231
merged_1_17821303	colov_1	4.57767		merged_2_3965054	colov_1	2.25174
merged_1_18093212	colov_1	4.53117		merged_2_3967934	colov_1	1.45441
merged_1_18224609	colov_1	5.76929		merged_2_4132587	colov_1	0.913955
merged_1_18905107	colov_1	6.70984		merged_2_4286905	colov_1	0.577839
merged_1_19072767	colov_1	3.01754		merged_2_4327871	colov_1	1.2927
merged_1_19575541	colov_1	3.97835		merged_2_4950868	colov_1	0.967623
merged_1_20187457	colov_1	2.35354		merged_2_4972866	colov_1	1.51518
merged_1_20332309	colov_1	1.72062		merged_2_5255716	colov_1	0.883421
merged_1_20466238	colov_1	1.93525		merged_2_5269714	colov_1	0.985704
merged_1_20469302	colov_1	3.06521		merged_2_5943483	colov_1	3.05534
merged_1_20925994	colov_1	3.27541		merged_2_6412385	colov_1	1.97674
merged_1_21476173	colov_1	1.90966		merged_3_11224483	colov_1	3.00797
merged_1_21788569	colov_1	1.14066		merged_3_11618056	colov_1	1.27023
merged_1_21813261	colov_1	1.36278		merged_3_11627116	colov_1	1.70146
merged_1_21823932	colov_1	2.02011		merged_3_11630791	colov_1	2.41028
merged_1_2189209	colov_1	3.10841		merged_3_11890262	colov_1	1.77459
merged_1_22254056	colov_1	1.72886		merged_3_11899343	colov_1	1.56155
merged_1_22322763	colov_1	2.9224		merged_3_12050178	colov_1	1.26707
merged_1_23064359	colov_1	2.33888		merged_3_12132317	colov_1	4.04965
merged_1_23237078	colov_1	2.36524		merged_3_12188762	colov_1	1.57837
merged_1_23453053	colov_1	6.81126		merged_3_12246772	colov_1	1.91816
merged_1_23736688	colov_1	2.75181		merged_3_12304682	colov_1	0.675036
merged_1_23880344	colov_1	4.28566		merged_3_12407837	colov_1	1.28335
merged_1_23883870	colov_1	3.16602		merged_3_12532787	colov_1	0.942705
merged_1_24424907	colov_1	7.244		merged_3_12633614	colov_1	0.967199
merged_1_24481442	colov_1	7.78844		merged_3_12638711	colov_1	2.84501
merged_1_24622867	colov_1	5.49377		merged_3_12639933	colov_1	2.87302
merged_1_25260493	colov_1	2.05343		merged_3_12705973	colov_1	0.684151
merged_1_25348937	colov_1	3.811		merged_3_12984632	colov_1	1.16996
merged_1_25452350	colov_1	2.90367		merged_3_13234430	colov_1	0.508292
merged_1_255752	colov_1	3.91881		merged_3_13404933	colov_1	1.56042
merged_1_25577748	colov_1	3.49094		merged_3_13411783	colov_1	0.959227
merged_1_25708669	colov_1	1.33758		merged_3_13518519	colov_1	0.818728
merged_1_26634566	colov_1	2.20262		merged_3_13601750	colov_1	1.29924
merged_1_27033694	colov_1	1.60075		merged_3_13613823	colov_1	1.07061
merged_1_28964114	colov_1	6.57129		merged_3_13631002	colov_1	1.60569
merged_1_3827921	colov_1	2.66283		merged_3_13633178	colov_1	1.01052
merged_1_4067853	colov_1	4.18432		merged_3_13643285	colov_1	2.06076
merged_1_447775	colov_1	1.65713		merged_3_13902264	colov_1	1.20797
merged_1_4505225	colov_1	6.98463		merged_3_13907129	colov_1	1.2218
merged_1_4618911	colov_1	6.39288		merged_3_13966469	colov_1	0.89307
merged_1_4619944	colov_1	4.68265		merged_3_14007691	colov_1	0.494423
merged_1_4708226	colov_1	6.18721		merged_3_14145756	colov_1	0.798118
merged_1_4719778	colov_1	3.84618		merged_3_14159373	colov_1	0.390695
merged_1_5395074	colov_1	3.9809		merged_3_14340676	colov_1	0.490405
merged_1_6379249	colov_1	2.58671		merged_3_14406157	colov_1	1.98025
merged_1_6947452	colov_1	6.14745		merged_3_14423177	colov_1	1.24689
merged_1_6948071	colov_1	6.3816		merged_3_14459705	colov_1	1.69188
merged_1_7025833	colov_1	4.41935		merged_3_14580825	colov_1	2.30333
merged_1_7051710	colov_1	3.81667		merged_3_14715268	colov_1	0.746072
merged_1_7710199	colov_1	2.3743		merged_3_15021987	colov_1	0.997805
merged_1_7786928	colov_1	2.67867		merged_3_15024453	colov_1	1.26517
merged_1_7808010	colov_1	3.50291		merged_3_15132549	colov_1	2.36085
merged_1_7809531	colov_1	2.22906		merged_3_15300535	colov_1	2.1457
merged_1_7810058	colov_1	4.80674		merged_3_15301732	colov_1	1.39033
merged_1_8159802	colov_1	1.61971		merged_3_15393965	colov_1	3.1144
merged_1_8408536	colov_1	3.24029		merged_3_15455274	colov_1	0.813747
merged_1_8419247	colov_1	1.78771		merged_3_15686275	colov_1	2.32363
merged_1_8512884	colov_1	3.31493		merged_3_15734307	colov_1	3.32337
merged_1_8672361	colov_1	3.20183		merged_4_1652247	colov_1	0.858404
merged_1_8673606	colov_1	3.14836		merged_4_1660218	colov_1	2.27611
merged_1_9017826	colov_1	2.91413		merged_4_1687919	colov_1	1.75725
merged_1_9126191	colov_1	2.7853		merged_4_1827375	colov_1	1.10016
merged_1_9759614	colov_1	3.65656		merged_4_2409354	colov_1	3.81772
merged_2_10148938	colov_1	3.81932		merged_4_2831723	colov_1	0.849273
merged_2_10520083	colov_1	2.7469		merged_4_2859713	colov_1	3.95295
merged_2_10569702	colov_1	3.5737		merged_4_2861974	colov_1	3.90756
merged_2_11042478	colov_1	5.77807		merged_4_2878402	colov_1	1.14263
merged_2_11046773	colov_1	3.07572		merged_4_3089944	colov_1	1.10065
merged_2_11048552	colov_1	1.84776		merged_4_3176477	colov_1	1.26256
merged_2_1107978	colov_1	2.61877		merged_4_3274014	colov_1	1.17295
merged_2_11345927	colov_1	3.05216		merged_4_3509644	colov_1	2.27501
merged_2_11392254	colov_1	2.4695		merged_4_3512102	colov_1	1.60376
merged_2_1198918	colov_1	2.47189		merged_4_3539271	colov_1	1.10934
merged_2_11992041	colov_1	5.65869		merged_4_3565478	colov_1	0.608684
merged_2_1213889	colov_1	2.96781		merged_4_3959564	colov_1	1.17373
merged_2_12472257	colov_1	1.63919		merged_4_4019383	colov_1	1.25126
merged_2_12708033	colov_1	2.56207		merged_4_4089591	colov_1	1.1645
merged_2_12979114	colov_1	3.2367		merged_4_4382443	colov_1	0.534161
merged_2_13041605	colov_1	3.3749		merged_4_4403694	colov_1	1.19627
merged_2_1341271	colov_1	2.902		merged_4_4412366	colov_1	1.35398
merged_2_13702456	colov_1	5.27975		merged_4_4421702	colov_1	0.953216
merged_2_1498202	colov_1	2.46762		merged_4_4426852	colov_1	1.37377
merged_2_1499583	colov_1	3.79131		merged_4_4563287	colov_1	0.625138
merged_2_15399486	colov_1	3.86484		merged_4_5553877	colov_1	4.30265
merged_2_1579165	colov_1	2.89524		merged_5_10117444	colov_1	2.01005
merged_2_16172024	colov_1	4.53562		merged_5_10556479	colov_1	2.26985
merged_2_16865776	colov_1	1.46398		merged_5_10620695	colov_1	0.43793
merged_2_17300665	colov_1	4.57568		merged_5_10738424	colov_1	0.717065
merged_2_17407583	colov_1	3.52856		merged_5_10746415	colov_1	1.28897
merged_2_17846840	colov_1	6.59257		merged_5_10753348	colov_1	1.84288
merged_2_1801599	colov_1	1.10911		merged_5_10762213	colov_1	2.84177
merged_2_18268151	colov_1	3.52346		merged_5_10923081	colov_1	1.08822
merged_2_18593404	colov_1	7.3203		merged_5_11397366	colov_1	1.40366
merged_2_1926502	colov_1	6.73589		merged_5_11424111	colov_1	0.934439
merged_2_2248858	colov_1	3.53051		merged_5_11577332	colov_1	1.14795
merged_2_2265143	colov_1	3.33573		merged_5_11766518	colov_1	2.45424
merged_2_2266429	colov_1	2.43677		merged_5_11799761	colov_1	1.93221
merged_2_2865159	colov_1	7.38704		merged_5_11906955	colov_1	0.89064
merged_2_2890355	colov_1	2.08084		merged_5_12009083	colov_1	2.4724
merged_2_345426	colov_1	3.93907		merged_5_12017893	colov_1	2.2622
merged_2_4104762	colov_1	4.07961		merged_5_12032212	colov_1	1.17256
merged_2_4105306	colov_1	6.33649		merged_5_12068857	colov_1	1.51797
merged_2_4825813	colov_1	2.03245		merged_5_12131692	colov_1	2.03487
merged_2_5426001	colov_1	2.37428		merged_5_12279835	colov_1	0.833972
merged_2_5660559	colov_1	6.77543		merged_5_12286555	colov_1	1.2439
merged_2_5747630	colov_1	2.65781		merged_5_12372368	colov_1	0.498646
merged_2_5867037	colov_1	2.69106		merged_5_12375774	colov_1	0.400545
merged_2_6191335	colov_1	2.66249		merged_5_12399892	colov_1	0.809712
merged_2_6195852	colov_1	3.75909		merged_5_12472097	colov_1	0.917734
merged_2_6246651	colov_1	2.81447		merged_5_12520147	colov_1	0.941581
merged_2_6325684	colov_1	2.73363		merged_5_12990927	colov_1	0.286949
merged_2_6348608	colov_1	3.21493		merged_5_13011360	colov_1	1.30431
merged_2_636813	colov_1	6.93838		merged_5_13023598	colov_1	0.691658
merged_2_6633221	colov_1	1.77228		merged_5_13051662	colov_1	1.48699
merged_2_6655634	colov_1	5.07292		merged_5_13059534	colov_1	1.85792
merged_2_6915027	colov_1	2.23806		merged_5_13320254	colov_1	1.43949
merged_2_7182230	colov_1	1.63947		merged_5_13517810	colov_1	2.56272
merged_2_7183591	colov_1	6.20165		merged_5_13974687	colov_1	1.87884
merged_2_7184190	colov_1	3.13893		merged_5_14184438	colov_1	1.62665
merged_2_7201851	colov_1	6.26298		merged_5_15140001	colov_1	3.60019
merged_2_7298658	colov_1	2.23772		merged_5_15352533	colov_1	0.93946
merged_2_7347797	colov_1	3.67063		merged_5_9346290	colov_1	1.41821
merged_2_7455850	colov_1	4.02801		merged_1_26634566	colov_1	0.456734
merged_2_7695174	colov_1	4.05804		merged_1_7808010	colov_1	1.56287
merged_2_8037442	colov_1	6.61653		merged_1_11984166	colov_1	0.804682
merged_2_8066044	colov_1	1.65459		merged_1_21788569	colov_1	0.44538
merged_2_8103811	colov_1	3.65024		merged_1_11440714	colov_1	0.576579
merged_2_8403217	colov_1	6.21322		merged_1_21778468	colov_1	0.911719
merged_2_8413136	colov_1	3.03738		merged_1_16882632	colov_1	0.672293
merged_2_877617	colov_1	2.69831		merged_1_16879238	colov_1	0.763057
merged_2_885523	colov_1	1.95507		merged_1_11982581	colov_1	1.11506
merged_2_887289	colov_1	3.92743		merged_1_21067486	colov_1	0.858174
merged_2_896962	colov_1	3.29729		merged_1_446430	colov_1	0.833653
merged_3_10187150	colov_1	1.78073		merged_1_21081148	colov_1	1.23606
merged_3_10265405	colov_1	2.20008		merged_1_26031380	colov_1	0.863502
merged_3_10387736	colov_1	2.62083		merged_1_27033694	colov_1	1.13165
merged_3_10388455	colov_1	3.13382		merged_1_17542068	colov_1	1.29356
merged_3_10690406	colov_1	6.01162		merged_1_20332309	colov_1	2.81311
merged_3_10746684	colov_1	6.37465		merged_1_17540532	colov_1	1.00124
merged_3_10825416	colov_1	1.74673		merged_1_21215599	colov_1	0.409564
merged_3_10844115	colov_1	2.04624		merged_1_19022292	colov_1	3.73854
merged_3_11023757	colov_1	3.10648		merged_1_7945277	colov_1	1.80862
merged_3_11041459	colov_1	4.33568		merged_1_4619944	colov_1	0.803154
merged_3_11613381	colov_1	4.4067		merged_1_19317443	colov_1	4.59652
merged_3_11768149	colov_1	2.12282		merged_1_21813261	colov_1	1.44221
merged_3_11819854	colov_1	3.72963		merged_1_12186266	colov_1	3.33244
merged_3_1209180	colov_1	7.63033		merged_1_8708393	colov_1	0.515714
merged_3_12266321	colov_1	3.17654		merged_1_7051710	colov_1	2.39252
merged_3_12627617	colov_1	2.21874		merged_1_12363043	colov_1	3.92475
merged_3_12630216	colov_1	2.2235		merged_1_17545742	colov_1	2.5682
merged_3_12631876	colov_1	3.19543		merged_1_17555587	colov_1	3.57805
merged_3_14314544	colov_1	5.66864		merged_1_447775	colov_1	1.45657
merged_3_14668360	colov_1	5.00314		merged_1_10659635	colov_1	2.15891
merged_3_14668903	colov_1	3.45686		merged_1_16273836	colov_1	4.79355
merged_3_14727721	colov_1	6.8844		merged_1_17639469	colov_1	4.21149
merged_3_14989626	colov_1	3.0982		merged_1_7710199	colov_1	2.20453
merged_3_15218980	colov_1	3.85259		merged_1_14031509	colov_1	2.60754
merged_3_15295601	colov_1	3.4738		merged_2_10148938	colov_1	3.10838
merged_3_15561091	colov_1	2.22607		merged_1_17686479	colov_1	4.09744
merged_3_15680917	colov_1	8.34218		merged_1_7786928	colov_1	2.91162
merged_3_15766000	colov_1	1.81933		merged_1_16818351	colov_1	2.04348
merged_3_15842607	colov_1	3.26143		merged_2_10128878	colov_1	4.6249
merged_3_16321292	colov_1	3.17142		merged_1_9126191	colov_1	0.992885
merged_3_16324431	colov_1	3.18123		merged_1_12739672	colov_1	1.6922
merged_3_16408048	colov_1	4.29874		merged_1_4067853	colov_1	1.15548
merged_3_16766132	colov_1	3.93154		merged_1_12469837	colov_1	3.25275
merged_3_16899024	colov_1	1.91421		merged_1_16404102	colov_1	2.68105
merged_3_16950961	colov_1	5.46297		merged_1_10593159	colov_1	2.97238
merged_3_17099601	colov_1	3.45679		merged_1_20469302	colov_1	3.40287
merged_3_17144481	colov_1	2.51856		merged_1_20187457	colov_1	1.18193
merged_3_17271828	colov_1	3.02108		merged_1_3827921	colov_1	1.86192
merged_3_17842186	colov_1	6.88207		merged_1_23393570	colov_1	4.82977
merged_3_17861715	colov_1	3.52885		merged_1_4707233	colov_1	2.16488
merged_3_18811650	colov_1	4.84267		merged_1_23063629	colov_1	1.54716
merged_3_19152485	colov_1	3.07806		merged_1_19024284	colov_1	4.4811
merged_3_19157565	colov_1	1.94766		merged_1_11733583	colov_1	0.489077
merged_3_19471293	colov_1	2.62533		merged_1_4708226	colov_1	2.13953
merged_3_19667750	colov_1	1.56567		merged_1_9136608	colov_1	1.85692
merged_3_1971558	colov_1	2.14566		merged_1_18093212	colov_1	2.46046
merged_3_19959482	colov_1	3.53481		merged_1_22606903	colov_1	4.21754
merged_3_20029846	colov_1	8.03148		merged_1_16650145	colov_1	4.8647
merged_3_20808433	colov_1	3.34542		merged_1_11138707	colov_1	1.69442
merged_3_20929530	colov_1	3.48075		merged_1_8408536	colov_1	2.11383
merged_3_22173653	colov_1	2.36226		merged_1_12246711	colov_1	2.98357
merged_3_22537108	colov_1	2.8758		merged_1_22322763	colov_1	3.51355
merged_3_2887886	colov_1	3.70453		merged_1_23237078	colov_1	1.39322
merged_3_2988500	colov_1	1.98831		merged_1_8512884	colov_1	1.28861
merged_3_3743060	colov_1	5.06923		merged_1_12976562	colov_1	1.88552
merged_3_4647019	colov_1	1.37977		merged_1_8935949	colov_1	1.44837
merged_3_5404401	colov_1	3.65355		merged_1_20925994	colov_1	4.0641
merged_3_5405444	colov_1	1.31592		merged_1_16757439	colov_1	3.00801
merged_3_5452508	colov_1	3.756		merged_1_13988851	colov_1	1.13665
merged_3_5778657	colov_1	7.286		merged_1_19576831	colov_1	1.67233
merged_3_6293912	colov_1	2.70269		merged_1_23453053	colov_1	3.63171
merged_3_6296171	colov_1	4.4836		merged_1_21212615	colov_1	1.17848
merged_3_6366110	colov_1	3.18533		merged_1_13521582	colov_1	4.24533
merged_3_6431600	colov_1	3.47655		merged_1_25856144	colov_1	4.4973
merged_3_7419812	colov_1	6.30232		merged_1_7076783	colov_1	0.933016
merged_3_8191262	colov_1	2.08981		merged_1_8672361	colov_1	0.75289
merged_3_8232695	colov_1	2.24445		merged_1_4312208	colov_1	0.791892
merged_3_8371004	colov_1	2.6535		merged_1_8419247	colov_1	1.10836
merged_3_8509073	colov_1	7.68655		merged_1_24424907	colov_1	1.83817
merged_3_8614353	colov_1	2.67262		merged_1_20466238	colov_1	1.7021
merged_3_8796153	colov_1	3.83901		merged_1_25577748	colov_1	1.60896
merged_3_9134220	colov_1	2.6391		merged_1_11617510	colov_1	0.348828
merged_3_9142274	colov_1	3.5961		merged_1_19575541	colov_1	2.27367
merged_3_9331477	colov_1	2.03475		merged_1_2189209	colov_1	2.03649
merged_3_9428920	colov_1	3.41358		merged_1_12712075	colov_1	1.85118
merged_3_9706535	colov_1	7.10197		merged_1_23883870	colov_1	1.42229
merged_3_9772415	colov_1	2.96426		merged_1_17821303	colov_1	2.60476
merged_3_9996502	colov_1	2.38479		merged_1_18905107	colov_1	2.08785
merged_4_10265839	colov_1	2.84824		merged_1_24481442	colov_1	2.11463
merged_4_1026850	colov_1	4.70054		merged_1_23064359	colov_1	1.22227
merged_4_10770004	colov_1	3.38846		merged_1_255752	colov_1	1.88544
merged_4_11231171	colov_1	1.99207		merged_1_23736688	colov_1	0.779891
merged_4_11473278	colov_1	5.09102		merged_1_12130765	colov_1	2.10571
merged_4_11828953	colov_1	1.77129		merged_1_25034827	colov_1	2.04646
merged_4_11832116	colov_1	2.53661		merged_1_13647823	gde1-1ov_1	3.16295
merged_4_12095427	colov_1	1.68064		merged_1_13768131	gde1-1ov_1	2.82573
merged_4_12433510	colov_1	6.87817		merged_1_13857604	gde1-1ov_1	4.05782
merged_4_12483517	colov_1	5.00492		merged_1_13861111	gde1-1ov_1	2.70768
merged_4_12598599	colov_1	3.49078		merged_1_13906612	gde1-1ov_1	5.31274
merged_4_12699028	colov_1	2.17024		merged_1_13908501	gde1-1ov_1	3.71557
merged_4_12699856	colov_1	2.53455		merged_1_13914798	gde1-1ov_1	3.03351
merged_4_12841020	colov_1	6.80393		merged_1_14216402	gde1-1ov_1	2.64622
merged_4_12862427	colov_1	5.30994		merged_1_14249057	gde1-1ov_1	3.01398
merged_4_13292779	colov_1	4.12184		merged_1_14257653	gde1-1ov_1	2.57613
merged_4_13293636	colov_1	5.15407		merged_1_14263123	gde1-1ov_1	2.37382
merged_4_13369108	colov_1	2.40044		merged_1_14333982	gde1-1ov_1	3.84319
merged_4_13580116	colov_1	3.30271		merged_1_14368499	gde1-1ov_1	2.57714
merged_4_13902361	colov_1	8.84243		merged_1_14414239	gde1-1ov_1	2.39025
merged_4_14267648	colov_1	2.2893		merged_1_14434147	gde1-1ov_1	2.97633
merged_4_14272060	colov_1	2.95564		merged_1_14489068	gde1-1ov_1	4.21536
merged_4_14530909	colov_1	6.8068		merged_1_14499130	gde1-1ov_1	3.48911
merged_4_1484912	colov_1	3.31479		merged_1_15413933	gde1-1ov_1	3.5094
merged_4_15695583	colov_1	5.60352		merged_1_15442571	gde1-1ov_1	3.26323
merged_4_15696265	colov_1	5.11016		merged_1_15448217	gde1-1ov_1	3.90357
merged_4_16555191	colov_1	3.77246		merged_1_15471274	gde1-1ov_1	2.21386
merged_4_17227352	colov_1	3.11775		merged_1_15483343	gde1-1ov_1	2.78054
merged_4_17636383	colov_1	4.19514		merged_1_15531807	gde1-1ov_1	3.45041
merged_4_17637163	colov_1	7.24537		merged_1_15538827	gde1-1ov_1	3.05617
merged_4_18132915	colov_1	3.22186		merged_1_15961489	gde1-1ov_1	3.27567
merged_4_18254764	colov_1	6.42097		merged_1_16096922	gde1-1ov_1	2.7622
merged_4_18434564	colov_1	3.12655		merged_1_16198425	gde1-1ov_1	3.56573
merged_4_1995049	colov_1	1.81689		merged_1_16204280	gde1-1ov_1	2.44573
merged_4_2183565	colov_1	2.40803		merged_1_16452140	gde1-1ov_1	3.32044
merged_4_2337922	colov_1	2.45197		merged_1_16507461	gde1-1ov_1	4.7135
merged_4_2339194	colov_1	4.60144		merged_1_16595025	gde1-1ov_1	4.98722
merged_4_2379261	colov_1	2.0772		merged_1_16597925	gde1-1ov_1	7.59997
merged_4_2525927	colov_1	4.10822		merged_1_16769845	gde1-1ov_1	4.70439
merged_4_2558980	colov_1	6.85374		merged_1_16984748	gde1-1ov_1	7.31234
merged_4_272189	colov_1	7.32547		merged_2_1206413	gde1-1ov_1	7.33551
merged_4_4096785	colov_1	6.6545		merged_2_2167120	gde1-1ov_1	4.35171
merged_4_4105479	colov_1	4.08312		merged_2_2219609	gde1-1ov_1	5.27023
merged_4_4223918	colov_1	2.8557		merged_2_2449060	gde1-1ov_1	3.76751
merged_4_489356	colov_1	2.68861		merged_2_2874176	gde1-1ov_1	2.98989
merged_4_520120	colov_1	1.93274		merged_2_3097651	gde1-1ov_1	3.51396
merged_4_5216433	colov_1	1.65575		merged_2_3116848	gde1-1ov_1	2.97837
merged_4_5407443	colov_1	3.27984		merged_2_3134890	gde1-1ov_1	3.38204
merged_4_5415237	colov_1	3.54305		merged_2_3638909	gde1-1ov_1	3.61874
merged_4_5416598	colov_1	3.59204		merged_2_3866151	gde1-1ov_1	3.08168
merged_4_5438259	colov_1	7.51336		merged_2_3965054	gde1-1ov_1	4.31012
merged_4_5867398	colov_1	1.87467		merged_2_3967934	gde1-1ov_1	3.55413
merged_4_5884702	colov_1	1.87258		merged_2_4132587	gde1-1ov_1	2.59516
merged_4_5919902	colov_1	3.60902		merged_2_4286905	gde1-1ov_1	2.0401
merged_4_6031468	colov_1	6.55921		merged_2_4327871	gde1-1ov_1	3.1983
merged_4_6205120	colov_1	2.17369		merged_2_4950868	gde1-1ov_1	2.91158
merged_4_6227051	colov_1	2.73366		merged_2_4972866	gde1-1ov_1	3.46001
merged_4_6275832	colov_1	5.6372		merged_2_5255716	gde1-1ov_1	2.57167
merged_4_6356792	colov_1	2.83026		merged_2_5269714	gde1-1ov_1	2.43014
merged_4_6386560	colov_1	1.33246		merged_2_5943483	gde1-1ov_1	5.45501
merged_4_6404510	colov_1	2.60827		merged_2_6412385	gde1-1ov_1	4.74738
merged_4_6688584	colov_1	1.95927		merged_3_11224483	gde1-1ov_1	4.90498
merged_4_7178517	colov_1	4.11925		merged_3_11618056	gde1-1ov_1	2.95098
merged_4_7250427	colov_1	4.23523		merged_3_11627116	gde1-1ov_1	3.57056
merged_4_7444250	colov_1	3.48204		merged_3_11630791	gde1-1ov_1	4.54109
merged_4_7591542	colov_1	7.89569		merged_3_11890262	gde1-1ov_1	4.39773
merged_4_7880841	colov_1	2.74974		merged_3_11899343	gde1-1ov_1	3.39116
merged_4_8795987	colov_1	2.9237		merged_3_12050178	gde1-1ov_1	2.83328
merged_4_8941380	colov_1	3.6182		merged_3_12132317	gde1-1ov_1	5.86604
merged_4_8947062	colov_1	4.88975		merged_3_12188762	gde1-1ov_1	3.47737
merged_4_9005008	colov_1	1.19702		merged_3_12246772	gde1-1ov_1	3.69136
merged_4_9161790	colov_1	5.1825		merged_3_12304682	gde1-1ov_1	2.33766
merged_4_9164747	colov_1	6.97436		merged_3_12407837	gde1-1ov_1	3.25829
merged_4_926074	colov_1	2.58692		merged_3_12532787	gde1-1ov_1	2.65687
merged_4_9800398	colov_1	2.16837		merged_3_12633614	gde1-1ov_1	3.43182
merged_4_9961740	colov_1	6.67229		merged_3_12638711	gde1-1ov_1	4.80996
merged_4_9988966	colov_1	3.9599		merged_3_12639933	gde1-1ov_1	4.71589
merged_5_10040653	colov_1	1.61509		merged_3_12705973	gde1-1ov_1	2.30307
merged_5_10171403	colov_1	2.33352		merged_3_12984632	gde1-1ov_1	2.85905
merged_5_10174956	colov_1	2.12056		merged_3_13234430	gde1-1ov_1	3.03178
merged_5_10179126	colov_1	1.92009		merged_3_13404933	gde1-1ov_1	3.45297
merged_5_10385088	colov_1	1.29394		merged_3_13411783	gde1-1ov_1	3.33741
merged_5_10569604	colov_1	3.94241		merged_3_13518519	gde1-1ov_1	2.6463
merged_5_10571932	colov_1	1.71278		merged_3_13601750	gde1-1ov_1	3.25842
merged_5_1228897	colov_1	2.18217		merged_3_13613823	gde1-1ov_1	2.6463
merged_5_13506671	colov_1	3.14405		merged_3_13631002	gde1-1ov_1	3.47643
merged_5_13566502	colov_1	2.10014		merged_3_13633178	gde1-1ov_1	2.55448
merged_5_13571370	colov_1	2.34797		merged_3_13643285	gde1-1ov_1	3.92767
merged_5_13735770	colov_1	2.03918		merged_3_13902264	gde1-1ov_1	3.21696
merged_5_13774724	colov_1	5.13479		merged_3_13907129	gde1-1ov_1	3.18863
merged_5_13861876	colov_1	1.79457		merged_3_13966469	gde1-1ov_1	2.62659
merged_5_1409843	colov_1	6.92258		merged_3_14007691	gde1-1ov_1	2.99929
merged_5_14313264	colov_1	4.94799		merged_3_14145756	gde1-1ov_1	2.86935
merged_5_14654442	colov_1	2.25001		merged_3_14159373	gde1-1ov_1	2.10881
merged_5_14797636	colov_1	1.73177		merged_3_14340676	gde1-1ov_1	2.90473
merged_5_14802336	colov_1	1.96351		merged_3_14406157	gde1-1ov_1	3.84779
merged_5_1501399	colov_1	1.7521		merged_3_14423177	gde1-1ov_1	2.89231
merged_5_15040737	colov_1	2.40035		merged_3_14459705	gde1-1ov_1	4.49677
merged_5_15052484	colov_1	1.38082		merged_3_14580825	gde1-1ov_1	4.72743
merged_5_15150329	colov_1	2.03245		merged_3_14715268	gde1-1ov_1	2.15968
merged_5_15407993	colov_1	3.27977		merged_3_15021987	gde1-1ov_1	3.17169
merged_5_15599454	colov_1	1.3489		merged_3_15024453	gde1-1ov_1	5.09378
merged_5_15700484	colov_1	2.15118		merged_3_15132549	gde1-1ov_1	4.62443
merged_5_15966863	colov_1	2.73809		merged_3_15300535	gde1-1ov_1	4.27554
merged_5_15981919	colov_1	5.61601		merged_3_15301732	gde1-1ov_1	4.04907
merged_5_16007644	colov_1	1.40719		merged_3_15393965	gde1-1ov_1	4.8633
merged_5_16900963	colov_1	2.65937		merged_3_15455274	gde1-1ov_1	2.46335
merged_5_16965960	colov_1	2.41537		merged_3_15686275	gde1-1ov_1	4.39326
merged_5_17173087	colov_1	6.04566		merged_3_15734307	gde1-1ov_1	5.55792
merged_5_1811868	colov_1	3.59183		merged_4_1652247	gde1-1ov_1	3.24133
merged_5_18533369	colov_1	2.00431		merged_4_1660218	gde1-1ov_1	4.84785
merged_5_18635886	colov_1	3.74225		merged_4_1687919	gde1-1ov_1	3.59896
merged_5_19063680	colov_1	2.70747		merged_4_1827375	gde1-1ov_1	2.57292
merged_5_19751623	colov_1	1.51732		merged_4_2409354	gde1-1ov_1	5.65709
merged_5_20312647	colov_1	6.5507		merged_4_2831723	gde1-1ov_1	2.51835
merged_5_20439331	colov_1	2.74913		merged_4_2859713	gde1-1ov_1	6.04331
merged_5_20770803	colov_1	4.61537		merged_4_2861974	gde1-1ov_1	6.19147
merged_5_20978084	colov_1	2.08487		merged_4_2878402	gde1-1ov_1	2.8842
merged_5_21014357	colov_1	3.88144		merged_4_3089944	gde1-1ov_1	2.88111
merged_5_21095824	colov_1	1.12199		merged_4_3176477	gde1-1ov_1	2.9746
merged_5_21455035	colov_1	2.87376		merged_4_3274014	gde1-1ov_1	3.01403
merged_5_21455797	colov_1	5.09499		merged_4_3509644	gde1-1ov_1	4.37109
merged_5_21466474	colov_1	2.57906		merged_4_3512102	gde1-1ov_1	3.78031
merged_5_21802967	colov_1	2.75993		merged_4_3539271	gde1-1ov_1	2.77501
merged_5_21832782	colov_1	4.01762		merged_4_3565478	gde1-1ov_1	2.54078
merged_5_21846044	colov_1	5.95133		merged_4_3959564	gde1-1ov_1	3.078
merged_5_22440423	colov_1	4.80246		merged_4_4019383	gde1-1ov_1	3.32288
merged_5_22704944	colov_1	6.62644		merged_4_4089591	gde1-1ov_1	2.91457
merged_5_22746462	colov_1	1.96096		merged_4_4382443	gde1-1ov_1	2.09652
merged_5_23062209	colov_1	2.24197		merged_4_4403694	gde1-1ov_1	3.12786
merged_5_23338952	colov_1	2.79263		merged_4_4412366	gde1-1ov_1	3.35716
merged_5_23380767	colov_1	3.94025		merged_4_4421702	gde1-1ov_1	2.75533
merged_5_24942763	colov_1	1.29631		merged_4_4426852	gde1-1ov_1	3.08807
merged_5_25823747	colov_1	3.15542		merged_4_4563287	gde1-1ov_1	2.51142
merged_5_3750398	colov_1	7.02834		merged_4_5553877	gde1-1ov_1	6.08128
merged_5_381536	colov_1	2.12448		merged_5_10117444	gde1-1ov_1	3.90563
merged_5_4855654	colov_1	3.9829		merged_5_10556479	gde1-1ov_1	3.91561
merged_5_5706816	colov_1	2.94982		merged_5_10620695	gde1-1ov_1	2.70019
merged_5_595400	colov_1	1.77291		merged_5_10738424	gde1-1ov_1	2.57619
merged_5_6438776	colov_1	5.43861		merged_5_10746415	gde1-1ov_1	3.02589
merged_5_6443864	colov_1	3.34061		merged_5_10753348	gde1-1ov_1	3.76013
merged_5_7638682	colov_1	7.03314		merged_5_10762213	gde1-1ov_1	5.13522
merged_5_7644297	colov_1	2.0337		merged_5_10923081	gde1-1ov_1	4.86874
merged_5_7647437	colov_1	5.8809		merged_5_11397366	gde1-1ov_1	3.30639
merged_5_7971518	colov_1	3.52475		merged_5_11424111	gde1-1ov_1	2.6108
merged_5_7991182	colov_1	3.69564		merged_5_11577332	gde1-1ov_1	3.24859
merged_5_8203606	colov_1	3.4313		merged_5_11766518	gde1-1ov_1	5.08171
merged_5_838752	colov_1	3.10213		merged_5_11799761	gde1-1ov_1	3.90789
merged_5_8613629	colov_1	2.64076		merged_5_11906955	gde1-1ov_1	2.591
merged_5_8810122	colov_1	5.12914		merged_5_12009083	gde1-1ov_1	4.45712
merged_5_8813227	colov_1	5.25495		merged_5_12017893	gde1-1ov_1	4.22729
merged_5_8823928	colov_1	6.92439		merged_5_12032212	gde1-1ov_1	3.05842
merged_5_9112850	colov_1	5.84324		merged_5_12068857	gde1-1ov_1	3.66704
merged_5_9169064	colov_1	2.54364		merged_5_12131692	gde1-1ov_1	3.94544
merged_5_9194833	colov_1	1.71168		merged_5_12279835	gde1-1ov_1	2.9838
merged_5_9443682	colov_1	3.23952		merged_5_12286555	gde1-1ov_1	3.31612
merged_5_9799932	colov_1	6.48743		merged_5_12372368	gde1-1ov_1	3.19276
merged_5_9971821	colov_1	2.35679		merged_5_12375774	gde1-1ov_1	2.29497
merged_1_17193940	colov_1	1.24096		merged_5_12399892	gde1-1ov_1	2.7557
merged_1_21068243	colov_1	2.79534		merged_5_12472097	gde1-1ov_1	2.52252
merged_1_13525463	colov_1	0.790431		merged_5_12520147	gde1-1ov_1	3.31595
merged_1_10021311	colov_1	1.48237		merged_5_12990927	gde1-1ov_1	2.29099
merged_1_8052788	colov_1	1.1244		merged_5_13011360	gde1-1ov_1	3.8629
merged_1_9957210	colov_1	2.75115		merged_5_13023598	gde1-1ov_1	2.38099
merged_1_5970346	colov_1	1.4504		merged_5_13051662	gde1-1ov_1	3.23385
merged_1_9958222	colov_1	1.34952		merged_5_13059534	gde1-1ov_1	4.58141
merged_1_13806116	colov_1	1.11509		merged_5_13320254	gde1-1ov_1	3.27896
merged_1_7851813	colov_1	1.95481		merged_5_13517810	gde1-1ov_1	5.21532
merged_2_16027657	colov_1	3.14702		merged_5_13974687	gde1-1ov_1	3.5155
merged_3_10636578	colov_1	0.855652		merged_5_14184438	gde1-1ov_1	4.04423
merged_5_10084518	colov_1	1.31503		merged_5_15140001	gde1-1ov_1	5.61906
merged_5_12421033	colov_1	1.41697		merged_5_15352533	gde1-1ov_1	3.20279
merged_5_13515599	colov_1	1.48105		merged_5_9346290	gde1-1ov_1	3.83492
merged_1_10196527	gde1-1ov_1	0.284787		merged_1_26634566	gde1-1ov_1	1.8083
merged_1_10382975	gde1-1ov_1	0.398228		merged_1_7808010	gde1-1ov_1	3.64639
merged_1_10659635	gde1-1ov_1	1.01188		merged_1_11984166	gde1-1ov_1	2.32395
merged_1_11019939	gde1-1ov_1	0.734169		merged_1_21788569	gde1-1ov_1	1.54006
merged_1_11138707	gde1-1ov_1	1.04396		merged_1_11440714	gde1-1ov_1	1.82426
merged_1_11279348	gde1-1ov_1	0.121219		merged_1_21778468	gde1-1ov_1	2.44921
merged_1_11617510	gde1-1ov_1	1.31416		merged_1_16882632	gde1-1ov_1	1.97546
merged_1_11733583	gde1-1ov_1	0.836553		merged_1_16879238	gde1-1ov_1	2.06016
merged_1_11982581	gde1-1ov_1	2.4335		merged_1_11982581	gde1-1ov_1	2.64712
merged_1_11984166	gde1-1ov_1	1.96622		merged_1_21067486	gde1-1ov_1	2.13018
merged_1_12033847	gde1-1ov_1	1.68842		merged_1_446430	gde1-1ov_1	2.0787
merged_1_12130765	gde1-1ov_1	0.209786		merged_1_21081148	gde1-1ov_1	2.71307
merged_1_12246711	gde1-1ov_1	0.466295		merged_1_26031380	gde1-1ov_1	2.08862
merged_1_12363043	gde1-1ov_1	2.04663		merged_1_27033694	gde1-1ov_1	2.48749
merged_1_12469837	gde1-1ov_1	0.917534		merged_1_17542068	gde1-1ov_1	2.70809
merged_1_12739672	gde1-1ov_1	0.655229		merged_1_20332309	gde1-1ov_1	4.5811
merged_1_12976562	gde1-1ov_1	0.380102		merged_1_17540532	gde1-1ov_1	2.2585
merged_1_13434454	gde1-1ov_1	1.3755		merged_1_21215599	gde1-1ov_1	1.13806
merged_1_13521582	gde1-1ov_1	0.634187		merged_1_19022292	gde1-1ov_1	5.51364
merged_1_13524298	gde1-1ov_1	1.39527		merged_1_7945277	gde1-1ov_1	3.2933
merged_1_13567702	gde1-1ov_1	3.29135		merged_1_4619944	gde1-1ov_1	1.83792
merged_1_13922418	gde1-1ov_1	2.03026		merged_1_19317443	gde1-1ov_1	6.33645
merged_1_13926686	gde1-1ov_1	2.34562		merged_1_21813261	gde1-1ov_1	2.78831
merged_1_13930721	gde1-1ov_1	1.34784		merged_1_12186266	gde1-1ov_1	5.00529
merged_1_13932745	gde1-1ov_1	2.56236		merged_1_8708393	gde1-1ov_1	1.30002
merged_1_13937024	gde1-1ov_1	1.68535		merged_1_7051710	gde1-1ov_1	3.93338
merged_1_14031509	gde1-1ov_1	1.95735		merged_1_12363043	gde1-1ov_1	5.59381
merged_1_15943399	gde1-1ov_1	1.28639		merged_1_17545742	gde1-1ov_1	4.12335
merged_1_16062515	gde1-1ov_1	1.79014		merged_1_17555587	gde1-1ov_1	5.22538
merged_1_16161694	gde1-1ov_1	1.19427		merged_1_447775	gde1-1ov_1	2.75504
merged_1_16273836	gde1-1ov_1	1.32177		merged_1_10659635	gde1-1ov_1	3.63017
merged_1_16327001	gde1-1ov_1	2.05706		merged_1_16273836	gde1-1ov_1	6.46935
merged_1_16404102	gde1-1ov_1	0.325309		merged_1_17639469	gde1-1ov_1	5.86604
merged_1_16650145	gde1-1ov_1	1.41874		merged_1_7710199	gde1-1ov_1	3.67398
merged_1_16757439	gde1-1ov_1	1.10304		merged_1_14031509	gde1-1ov_1	4.13147
merged_1_16801525	gde1-1ov_1	0.493012		merged_2_10148938	gde1-1ov_1	4.67949
merged_1_16818351	gde1-1ov_1	0.154607		merged_1_17686479	gde1-1ov_1	5.72842
merged_1_16879238	gde1-1ov_1	1.29014		merged_1_7786928	gde1-1ov_1	4.44079
merged_1_16882632	gde1-1ov_1	1.42952		merged_1_16818351	gde1-1ov_1	3.44611
merged_1_17111157	gde1-1ov_1	1.45062		merged_2_10128878	gde1-1ov_1	6.24762
merged_1_17540532	gde1-1ov_1	1.3045		merged_1_9126191	gde1-1ov_1	2.04244
merged_1_17542068	gde1-1ov_1	1.03759		merged_1_12739672	gde1-1ov_1	3.00401
merged_1_17639469	gde1-1ov_1	1.58316		merged_1_4067853	gde1-1ov_1	2.28103
merged_1_17686479	gde1-1ov_1	0.329905		merged_1_12469837	gde1-1ov_1	4.78531
merged_1_17821303	gde1-1ov_1	1.29634		merged_1_16404102	gde1-1ov_1	4.15723
merged_1_18093212	gde1-1ov_1	1.84733		merged_1_10593159	gde1-1ov_1	4.47872
merged_1_18224609	gde1-1ov_1	0.798181		merged_1_20469302	gde1-1ov_1	4.91503
merged_1_18905107	gde1-1ov_1	0.968563		merged_1_20187457	gde1-1ov_1	2.27458
merged_1_19072767	gde1-1ov_1	0.212973		merged_1_3827921	gde1-1ov_1	3.16515
merged_1_19575541	gde1-1ov_1	0.156812		merged_1_23393570	gde1-1ov_1	6.3906
merged_1_20187457	gde1-1ov_1	0.0499446		merged_1_4707233	gde1-1ov_1	3.51371
merged_1_20332309	gde1-1ov_1	0.113723		merged_1_23063629	gde1-1ov_1	2.74742
merged_1_20466238	gde1-1ov_1	0.258658		merged_1_19024284	gde1-1ov_1	5.995
merged_1_20469302	gde1-1ov_1	0.78231		merged_1_11733583	gde1-1ov_1	1.12281
merged_1_20925994	gde1-1ov_1	0.807156		merged_1_4708226	gde1-1ov_1	3.43899
merged_1_21476173	gde1-1ov_1	0.139397		merged_1_9136608	gde1-1ov_1	3.1002
merged_1_21788569	gde1-1ov_1	0.414582		merged_1_18093212	gde1-1ov_1	3.79821
merged_1_21813261	gde1-1ov_1	0.637469		merged_1_22606903	gde1-1ov_1	5.66887
merged_1_21823932	gde1-1ov_1	0.147527		merged_1_16650145	gde1-1ov_1	6.33077
merged_1_2189209	gde1-1ov_1	0.583194		merged_1_11138707	gde1-1ov_1	2.8344
merged_1_22254056	gde1-1ov_1	0.0513738		merged_1_8408536	gde1-1ov_1	3.3112
merged_1_22322763	gde1-1ov_1	0.30629		merged_1_12246711	gde1-1ov_1	4.26152
merged_1_23064359	gde1-1ov_1	0		merged_1_22322763	gde1-1ov_1	4.82413
merged_1_23237078	gde1-1ov_1	1.59057		merged_1_23237078	gde1-1ov_1	2.38379
merged_1_23453053	gde1-1ov_1	1.74603		merged_1_8512884	gde1-1ov_1	2.24432
merged_1_23736688	gde1-1ov_1	0		merged_1_12976562	gde1-1ov_1	2.98359
merged_1_23880344	gde1-1ov_1	0.907695		merged_1_8935949	gde1-1ov_1	2.43905
merged_1_23883870	gde1-1ov_1	0.633277		merged_1_20925994	gde1-1ov_1	5.32839
merged_1_24424907	gde1-1ov_1	1.08562		merged_1_16757439	gde1-1ov_1	4.21059
merged_1_24481442	gde1-1ov_1	1.60502		merged_1_13988851	gde1-1ov_1	1.98923
merged_1_24622867	gde1-1ov_1	0.377406		merged_1_19576831	gde1-1ov_1	2.68237
merged_1_25260493	gde1-1ov_1	0.0932864		merged_1_23453053	gde1-1ov_1	4.8679
merged_1_25348937	gde1-1ov_1	0.569788		merged_1_21212615	gde1-1ov_1	2.04435
merged_1_25452350	gde1-1ov_1	0.336568		merged_1_13521582	gde1-1ov_1	5.48073
merged_1_255752	gde1-1ov_1	1.16907		merged_1_25856144	gde1-1ov_1	5.71004
merged_1_25577748	gde1-1ov_1	0		merged_1_7076783	gde1-1ov_1	1.62776
merged_1_25708669	gde1-1ov_1	0.123519		merged_1_8672361	gde1-1ov_1	1.35994
merged_1_26634566	gde1-1ov_1	0		merged_1_4312208	gde1-1ov_1	1.41109
merged_1_27033694	gde1-1ov_1	0.279351		merged_1_8419247	gde1-1ov_1	1.83775
merged_1_28964114	gde1-1ov_1	1.69675		merged_1_24424907	gde1-1ov_1	2.73193
merged_1_3827921	gde1-1ov_1	0.790353		merged_1_20466238	gde1-1ov_1	2.56937
merged_1_4067853	gde1-1ov_1	0.27275		merged_1_25577748	gde1-1ov_1	2.4537
merged_1_447775	gde1-1ov_1	0		merged_1_11617510	gde1-1ov_1	0.672091
merged_1_4505225	gde1-1ov_1	1.89849		merged_1_19575541	gde1-1ov_1	3.21149
merged_1_4618911	gde1-1ov_1	1.23761		merged_1_2189209	gde1-1ov_1	2.92945
merged_1_4619944	gde1-1ov_1	1.72104		merged_1_12712075	gde1-1ov_1	2.71255
merged_1_4708226	gde1-1ov_1	0.599285		merged_1_23883870	gde1-1ov_1	2.18811
merged_1_4719778	gde1-1ov_1	0.189108		merged_1_17821303	gde1-1ov_1	3.5307
merged_1_5395074	gde1-1ov_1	0.752314		merged_1_18905107	gde1-1ov_1	2.93999
merged_1_6379249	gde1-1ov_1	0.837102		merged_1_24481442	gde1-1ov_1	2.96767
merged_1_6947452	gde1-1ov_1	0.513122		merged_1_23064359	gde1-1ov_1	1.8939
merged_1_6948071	gde1-1ov_1	0.458889		merged_1_255752	gde1-1ov_1	2.69284
merged_1_7025833	gde1-1ov_1	0.4183		merged_1_23736688	gde1-1ov_1	1.29151
merged_1_7051710	gde1-1ov_1	0.667694		merged_1_12130765	gde1-1ov_1	2.93804
merged_1_7710199	gde1-1ov_1	0.184647		merged_1_25034827	gde1-1ov_1	2.86612
merged_1_7786928	gde1-1ov_1	0.27942		merged_1_13647823	clsy34ov_1	0.665035
merged_1_7808010	gde1-1ov_1	0.0839587		merged_1_13768131	clsy34ov_1	0.455326
merged_1_7809531	gde1-1ov_1	0		merged_1_13857604	clsy34ov_1	0.507776
merged_1_7810058	gde1-1ov_1	0.663373		merged_1_13861111	clsy34ov_1	0.555802
merged_1_8159802	gde1-1ov_1	0.497695		merged_1_13906612	clsy34ov_1	0.678659
merged_1_8408536	gde1-1ov_1	0.39145		merged_1_13908501	clsy34ov_1	0.136297
merged_1_8419247	gde1-1ov_1	0.162887		merged_1_13914798	clsy34ov_1	0.527014
merged_1_8512884	gde1-1ov_1	0.315517		merged_1_14216402	clsy34ov_1	0.381671
merged_1_8672361	gde1-1ov_1	0.0724157		merged_1_14249057	clsy34ov_1	0.571691
merged_1_8673606	gde1-1ov_1	0.338585		merged_1_14257653	clsy34ov_1	0.231877
merged_1_9017826	gde1-1ov_1	0.211769		merged_1_14263123	clsy34ov_1	0.29852
merged_1_9126191	gde1-1ov_1	0.361469		merged_1_14333982	clsy34ov_1	0.681606
merged_1_9759614	gde1-1ov_1	0.424484		merged_1_14368499	clsy34ov_1	0.108576
merged_2_10148938	gde1-1ov_1	0		merged_1_14414239	clsy34ov_1	0.139913
merged_2_10520083	gde1-1ov_1	0.327902		merged_1_14434147	clsy34ov_1	0.514459
merged_2_10569702	gde1-1ov_1	0.26428		merged_1_14489068	clsy34ov_1	0.66799
merged_2_11042478	gde1-1ov_1	1.68319		merged_1_14499130	clsy34ov_1	0.518121
merged_2_11046773	gde1-1ov_1	0.151168		merged_1_15413933	clsy34ov_1	0.591544
merged_2_11048552	gde1-1ov_1	0.0657884		merged_1_15442571	clsy34ov_1	0.248525
merged_2_1107978	gde1-1ov_1	1.22279		merged_1_15448217	clsy34ov_1	0.588823
merged_2_11345927	gde1-1ov_1	0.281845		merged_1_15471274	clsy34ov_1	0.346206
merged_2_11392254	gde1-1ov_1	0.273782		merged_1_15483343	clsy34ov_1	0.557036
merged_2_1198918	gde1-1ov_1	0.55065		merged_1_15531807	clsy34ov_1	0.339973
merged_2_11992041	gde1-1ov_1	0.532734		merged_1_15538827	clsy34ov_1	0.510737
merged_2_1213889	gde1-1ov_1	2.63631		merged_1_15961489	clsy34ov_1	0.825948
merged_2_12472257	gde1-1ov_1	0.127101		merged_1_16096922	clsy34ov_1	0.409923
merged_2_12708033	gde1-1ov_1	0.170298		merged_1_16198425	clsy34ov_1	0.31339
merged_2_12979114	gde1-1ov_1	0.861061		merged_1_16204280	clsy34ov_1	0.139682
merged_2_13041605	gde1-1ov_1	0.756843		merged_1_16452140	clsy34ov_1	0.597038
merged_2_1341271	gde1-1ov_1	2.76938		merged_1_16507461	clsy34ov_1	1.03745
merged_2_13702456	gde1-1ov_1	0.515933		merged_1_16595025	clsy34ov_1	1.13769
merged_2_1498202	gde1-1ov_1	0.540151		merged_1_16597925	clsy34ov_1	2.0195
merged_2_1499583	gde1-1ov_1	0.408609		merged_1_16769845	clsy34ov_1	0.855058
merged_2_15399486	gde1-1ov_1	0.264551		merged_1_16984748	clsy34ov_1	0.981825
merged_2_1579165	gde1-1ov_1	0.898573		merged_2_1206413	clsy34ov_1	1.61948
merged_2_16172024	gde1-1ov_1	0.710082		merged_2_2167120	clsy34ov_1	0.526514
merged_2_16865776	gde1-1ov_1	0.170808		merged_2_2219609	clsy34ov_1	1.35032
merged_2_17300665	gde1-1ov_1	0.957556		merged_2_2449060	clsy34ov_1	0.770547
merged_2_17407583	gde1-1ov_1	0.762665		merged_2_2874176	clsy34ov_1	0.271293
merged_2_17846840	gde1-1ov_1	1.02568		merged_2_3097651	clsy34ov_1	0.174461
merged_2_1801599	gde1-1ov_1	0.148425		merged_2_3116848	clsy34ov_1	0.281774
merged_2_18268151	gde1-1ov_1	0.606809		merged_2_3134890	clsy34ov_1	0.0300338
merged_2_18593404	gde1-1ov_1	1.89333		merged_2_3638909	clsy34ov_1	0.535761
merged_2_1926502	gde1-1ov_1	1.69638		merged_2_3866151	clsy34ov_1	0.434175
merged_2_2248858	gde1-1ov_1	1.96765		merged_2_3965054	clsy34ov_1	0.832474
merged_2_2265143	gde1-1ov_1	0.0384716		merged_2_3967934	clsy34ov_1	0.457645
merged_2_2266429	gde1-1ov_1	1.13631		merged_2_4132587	clsy34ov_1	0.267433
merged_2_2865159	gde1-1ov_1	2.14941		merged_2_4286905	clsy34ov_1	0.224076
merged_2_2890355	gde1-1ov_1	0.64471		merged_2_4327871	clsy34ov_1	0.416474
merged_2_345426	gde1-1ov_1	0.187798		merged_2_4950868	clsy34ov_1	0.426561
merged_2_4104762	gde1-1ov_1	2.91265		merged_2_4972866	clsy34ov_1	0.631903
merged_2_4105306	gde1-1ov_1	3.86166		merged_2_5255716	clsy34ov_1	0.351614
merged_2_4825813	gde1-1ov_1	0.177624		merged_2_5269714	clsy34ov_1	0.311023
merged_2_5426001	gde1-1ov_1	1.58219		merged_2_5943483	clsy34ov_1	1.47027
merged_2_5660559	gde1-1ov_1	1.94331		merged_2_6412385	clsy34ov_1	0.98008
merged_2_5747630	gde1-1ov_1	1.4553		merged_3_11224483	clsy34ov_1	1.35222
merged_2_5867037	gde1-1ov_1	0.402684		merged_3_11618056	clsy34ov_1	0.26544
merged_2_6191335	gde1-1ov_1	1.03217		merged_3_11627116	clsy34ov_1	0.619908
merged_2_6195852	gde1-1ov_1	0.9583		merged_3_11630791	clsy34ov_1	0.661164
merged_2_6246651	gde1-1ov_1	0		merged_3_11890262	clsy34ov_1	0.480719
merged_2_6325684	gde1-1ov_1	0.0512359		merged_3_11899343	clsy34ov_1	0.526711
merged_2_6348608	gde1-1ov_1	1.7013		merged_3_12050178	clsy34ov_1	0.303167
merged_2_636813	gde1-1ov_1	1.70554		merged_3_12132317	clsy34ov_1	1.50978
merged_2_6633221	gde1-1ov_1	0.099691		merged_3_12188762	clsy34ov_1	0.666648
merged_2_6655634	gde1-1ov_1	0.695011		merged_3_12246772	clsy34ov_1	0.692838
merged_2_6915027	gde1-1ov_1	0		merged_3_12304682	clsy34ov_1	0.289865
merged_2_7182230	gde1-1ov_1	0		merged_3_12407837	clsy34ov_1	0.592924
merged_2_7183591	gde1-1ov_1	0.668004		merged_3_12532787	clsy34ov_1	0.277075
merged_2_7184190	gde1-1ov_1	0.531472		merged_3_12633614	clsy34ov_1	0.257019
merged_2_7201851	gde1-1ov_1	1.55705		merged_3_12638711	clsy34ov_1	0.5679
merged_2_7298658	gde1-1ov_1	0.322469		merged_3_12639933	clsy34ov_1	0.548207
merged_2_7347797	gde1-1ov_1	1.76712		merged_3_12705973	clsy34ov_1	0.246271
merged_2_7455850	gde1-1ov_1	0.660522		merged_3_12984632	clsy34ov_1	0.526662
merged_2_7695174	gde1-1ov_1	0.0809151		merged_3_13234430	clsy34ov_1	0.0653487
merged_2_8037442	gde1-1ov_1	1.34469		merged_3_13404933	clsy34ov_1	0.333096
merged_2_8066044	gde1-1ov_1	0.112571		merged_3_13411783	clsy34ov_1	0.260606
merged_2_8103811	gde1-1ov_1	0.0647988		merged_3_13518519	clsy34ov_1	0.339055
merged_2_8403217	gde1-1ov_1	0.80483		merged_3_13601750	clsy34ov_1	0.30695
merged_2_8413136	gde1-1ov_1	0.816194		merged_3_13613823	clsy34ov_1	0.212587
merged_2_877617	gde1-1ov_1	0.315076		merged_3_13631002	clsy34ov_1	0.472781
merged_2_885523	gde1-1ov_1	1.31978		merged_3_13633178	clsy34ov_1	0.337467
merged_2_887289	gde1-1ov_1	2.25384		merged_3_13643285	clsy34ov_1	0.577191
merged_2_896962	gde1-1ov_1	1.67557		merged_3_13902264	clsy34ov_1	0.567043
merged_3_10187150	gde1-1ov_1	0.217296		merged_3_13907129	clsy34ov_1	0.456571
merged_3_10265405	gde1-1ov_1	0.0480053		merged_3_13966469	clsy34ov_1	0.244959
merged_3_10387736	gde1-1ov_1	0.0828456		merged_3_14007691	clsy34ov_1	0.0835109
merged_3_10388455	gde1-1ov_1	0.0577004		merged_3_14145756	clsy34ov_1	0.340374
merged_3_10690406	gde1-1ov_1	1.75848		merged_3_14159373	clsy34ov_1	0.177978
merged_3_10746684	gde1-1ov_1	2.23716		merged_3_14340676	clsy34ov_1	0.199445
merged_3_10825416	gde1-1ov_1	0.539734		merged_3_14406157	clsy34ov_1	0.613434
merged_3_10844115	gde1-1ov_1	0.064163		merged_3_14423177	clsy34ov_1	0.451109
merged_3_11023757	gde1-1ov_1	1.73389		merged_3_14459705	clsy34ov_1	0.31091
merged_3_11041459	gde1-1ov_1	0.639792		merged_3_14580825	clsy34ov_1	0.725947
merged_3_11613381	gde1-1ov_1	2.0615		merged_3_14715268	clsy34ov_1	0.334431
merged_3_11768149	gde1-1ov_1	1.51062		merged_3_15021987	clsy34ov_1	0.0663274
merged_3_11819854	gde1-1ov_1	3.11764		merged_3_15024453	clsy34ov_1	0.528636
merged_3_1209180	gde1-1ov_1	2.06331		merged_3_15132549	clsy34ov_1	0.689482
merged_3_12266321	gde1-1ov_1	2.43344		merged_3_15300535	clsy34ov_1	0.837939
merged_3_12627617	gde1-1ov_1	1.10299		merged_3_15301732	clsy34ov_1	0.562309
merged_3_12630216	gde1-1ov_1	0.763097		merged_3_15393965	clsy34ov_1	0.601677
merged_3_12631876	gde1-1ov_1	1.90425		merged_3_15455274	clsy34ov_1	0.316335
merged_3_14314544	gde1-1ov_1	1.2426		merged_3_15686275	clsy34ov_1	0.80908
merged_3_14668360	gde1-1ov_1	0.857729		merged_3_15734307	clsy34ov_1	0.233888
merged_3_14668903	gde1-1ov_1	0.872886		merged_4_1652247	clsy34ov_1	0.409765
merged_3_14727721	gde1-1ov_1	2.42147		merged_4_1660218	clsy34ov_1	0.466795
merged_3_14989626	gde1-1ov_1	2.64885		merged_4_1687919	clsy34ov_1	0.806318
merged_3_15218980	gde1-1ov_1	3.02379		merged_4_1827375	clsy34ov_1	0.43873
merged_3_15295601	gde1-1ov_1	1.7698		merged_4_2409354	clsy34ov_1	1.56801
merged_3_15561091	gde1-1ov_1	0.759238		merged_4_2831723	clsy34ov_1	0.417117
merged_3_15680917	gde1-1ov_1	2.38907		merged_4_2859713	clsy34ov_1	0.75538
merged_3_15766000	gde1-1ov_1	0.807934		merged_4_2861974	clsy34ov_1	0.872427
merged_3_15842607	gde1-1ov_1	0.0567367		merged_4_2878402	clsy34ov_1	0.428987
merged_3_16321292	gde1-1ov_1	0.636589		merged_4_3089944	clsy34ov_1	0.41174
merged_3_16324431	gde1-1ov_1	0.268617		merged_4_3176477	clsy34ov_1	0.510792
merged_3_16408048	gde1-1ov_1	1.2534		merged_4_3274014	clsy34ov_1	0.345223
merged_3_16766132	gde1-1ov_1	1.13027		merged_4_3509644	clsy34ov_1	0.709745
merged_3_16899024	gde1-1ov_1	0.511705		merged_4_3512102	clsy34ov_1	0.367164
merged_3_16950961	gde1-1ov_1	0.763605		merged_4_3539271	clsy34ov_1	0.250579
merged_3_17099601	gde1-1ov_1	1.42779		merged_4_3565478	clsy34ov_1	0.0421174
merged_3_17144481	gde1-1ov_1	0.264373		merged_4_3959564	clsy34ov_1	0.408876
merged_3_17271828	gde1-1ov_1	0.231804		merged_4_4019383	clsy34ov_1	0.586982
merged_3_17842186	gde1-1ov_1	1.26825		merged_4_4089591	clsy34ov_1	0.471961
merged_3_17861715	gde1-1ov_1	0.33672		merged_4_4382443	clsy34ov_1	0.251001
merged_3_18811650	gde1-1ov_1	0.363077		merged_4_4403694	clsy34ov_1	0.512096
merged_3_19152485	gde1-1ov_1	0.161223		merged_4_4412366	clsy34ov_1	0.390574
merged_3_19157565	gde1-1ov_1	0.213716		merged_4_4421702	clsy34ov_1	0.146203
merged_3_19471293	gde1-1ov_1	0.259043		merged_4_4426852	clsy34ov_1	0.393034
merged_3_19667750	gde1-1ov_1	0.0910253		merged_4_4563287	clsy34ov_1	0.26978
merged_3_1971558	gde1-1ov_1	0.696181		merged_4_5553877	clsy34ov_1	1.42995
merged_3_19959482	gde1-1ov_1	1.38751		merged_5_10117444	clsy34ov_1	0.556429
merged_3_20029846	gde1-1ov_1	2.24837		merged_5_10556479	clsy34ov_1	0.678618
merged_3_20808433	gde1-1ov_1	1.02744		merged_5_10620695	clsy34ov_1	0.156406
merged_3_20929530	gde1-1ov_1	0.355895		merged_5_10738424	clsy34ov_1	0.253397
merged_3_22173653	gde1-1ov_1	0.438816		merged_5_10746415	clsy34ov_1	0.346036
merged_3_22537108	gde1-1ov_1	0.821788		merged_5_10753348	clsy34ov_1	0.809852
merged_3_2887886	gde1-1ov_1	0.0511624		merged_5_10762213	clsy34ov_1	0.404349
merged_3_2988500	gde1-1ov_1	0.122163		merged_5_10923081	clsy34ov_1	0.315589
merged_3_3743060	gde1-1ov_1	0.567742		merged_5_11397366	clsy34ov_1	0.464698
merged_3_4647019	gde1-1ov_1	0.225043		merged_5_11424111	clsy34ov_1	0.461437
merged_3_5404401	gde1-1ov_1	0.199597		merged_5_11577332	clsy34ov_1	0.433102
merged_3_5405444	gde1-1ov_1	0		merged_5_11766518	clsy34ov_1	0.370963
merged_3_5452508	gde1-1ov_1	0.625276		merged_5_11799761	clsy34ov_1	0.495458
merged_3_5778657	gde1-1ov_1	1.44952		merged_5_11906955	clsy34ov_1	0.317764
merged_3_6293912	gde1-1ov_1	1.15897		merged_5_12009083	clsy34ov_1	0.700782
merged_3_6296171	gde1-1ov_1	0.700488		merged_5_12017893	clsy34ov_1	0.505942
merged_3_6366110	gde1-1ov_1	0.229736		merged_5_12032212	clsy34ov_1	0.461275
merged_3_6431600	gde1-1ov_1	1.24985		merged_5_12068857	clsy34ov_1	0.439536
merged_3_7419812	gde1-1ov_1	1.07089		merged_5_12131692	clsy34ov_1	0.58414
merged_3_8191262	gde1-1ov_1	0.161991		merged_5_12279835	clsy34ov_1	0.255154
merged_3_8232695	gde1-1ov_1	0.672785		merged_5_12286555	clsy34ov_1	0.477024
merged_3_8371004	gde1-1ov_1	0.978582		merged_5_12372368	clsy34ov_1	0.0709172
merged_3_8509073	gde1-1ov_1	2.15523		merged_5_12375774	clsy34ov_1	0.143951
merged_3_8614353	gde1-1ov_1	0.421004		merged_5_12399892	clsy34ov_1	0.386552
merged_3_8796153	gde1-1ov_1	0.750718		merged_5_12472097	clsy34ov_1	0.268318
merged_3_9134220	gde1-1ov_1	0.748187		merged_5_12520147	clsy34ov_1	0.428315
merged_3_9142274	gde1-1ov_1	0.592143		merged_5_12990927	clsy34ov_1	0.0494662
merged_3_9331477	gde1-1ov_1	0.551644		merged_5_13011360	clsy34ov_1	0.560567
merged_3_9428920	gde1-1ov_1	0.089832		merged_5_13023598	clsy34ov_1	0.179841
merged_3_9706535	gde1-1ov_1	1.27276		merged_5_13051662	clsy34ov_1	0.305585
merged_3_9772415	gde1-1ov_1	0.156213		merged_5_13059534	clsy34ov_1	0.279922
merged_3_9996502	gde1-1ov_1	0.123804		merged_5_13320254	clsy34ov_1	0.398913
merged_4_10265839	gde1-1ov_1	0		merged_5_13517810	clsy34ov_1	0.830974
merged_4_1026850	gde1-1ov_1	0.501182		merged_5_13974687	clsy34ov_1	0.388409
merged_4_10770004	gde1-1ov_1	0.26869		merged_5_14184438	clsy34ov_1	0.753967
merged_4_11231171	gde1-1ov_1	0.157293		merged_5_15140001	clsy34ov_1	1.01244
merged_4_11473278	gde1-1ov_1	1.32587		merged_5_15352533	clsy34ov_1	0.259064
merged_4_11828953	gde1-1ov_1	0		merged_5_9346290	clsy34ov_1	0.319327
merged_4_11832116	gde1-1ov_1	0.501162		merged_1_26634566	clsy34ov_1	0.196284
merged_4_12095427	gde1-1ov_1	0.253249		merged_1_7808010	clsy34ov_1	0.0623991
merged_4_12433510	gde1-1ov_1	1.98784		merged_1_11984166	clsy34ov_1	0.348652
merged_4_12483517	gde1-1ov_1	0.475801		merged_1_21788569	clsy34ov_1	0.061276
merged_4_12598599	gde1-1ov_1	0.828443		merged_1_11440714	clsy34ov_1	0.0566097
merged_4_12699028	gde1-1ov_1	0.685897		merged_1_21778468	clsy34ov_1	0.200788
merged_4_12699856	gde1-1ov_1	0.369289		merged_1_16882632	clsy34ov_1	0.20937
merged_4_12841020	gde1-1ov_1	1.5914		merged_1_16879238	clsy34ov_1	0.119009
merged_4_12862427	gde1-1ov_1	0.261718		merged_1_11982581	clsy34ov_1	0.0681563
merged_4_13292779	gde1-1ov_1	0.229695		merged_1_21067486	clsy34ov_1	0.0358259
merged_4_13293636	gde1-1ov_1	0.951311		merged_1_446430	clsy34ov_1	0
merged_4_13369108	gde1-1ov_1	0.225659		merged_1_21081148	clsy34ov_1	0.586529
merged_4_13580116	gde1-1ov_1	0.291097		merged_1_26031380	clsy34ov_1	0.126021
merged_4_13902361	gde1-1ov_1	3.01474		merged_1_27033694	clsy34ov_1	0.452079
merged_4_14267648	gde1-1ov_1	0.711368		merged_1_17542068	clsy34ov_1	0.0748728
merged_4_14272060	gde1-1ov_1	0.746069		merged_1_20332309	clsy34ov_1	1.39906
merged_4_14530909	gde1-1ov_1	1.34266		merged_1_17540532	clsy34ov_1	0.177864
merged_4_1484912	gde1-1ov_1	0.386756		merged_1_21215599	clsy34ov_1	0.135947
merged_4_15695583	gde1-1ov_1	0.31119		merged_1_19022292	clsy34ov_1	1.48931
merged_4_15696265	gde1-1ov_1	0.409437		merged_1_7945277	clsy34ov_1	0.60996
merged_4_16555191	gde1-1ov_1	1.72682		merged_1_4619944	clsy34ov_1	0.319187
merged_4_17227352	gde1-1ov_1	0.196016		merged_1_19317443	clsy34ov_1	2.13283
merged_4_17636383	gde1-1ov_1	0.36211		merged_1_21813261	clsy34ov_1	0.715074
merged_4_17637163	gde1-1ov_1	1.56901		merged_1_12186266	clsy34ov_1	1.11098
merged_4_18132915	gde1-1ov_1	0.282021		merged_1_8708393	clsy34ov_1	0.194096
merged_4_18254764	gde1-1ov_1	1.61575		merged_1_7051710	clsy34ov_1	0.369427
merged_4_18434564	gde1-1ov_1	0.147891		merged_1_12363043	clsy34ov_1	1.33295
merged_4_1995049	gde1-1ov_1	0.242914		merged_1_17545742	clsy34ov_1	1.04842
merged_4_2183565	gde1-1ov_1	0.472457		merged_1_17555587	clsy34ov_1	0.598157
merged_4_2337922	gde1-1ov_1	1.28232		merged_1_447775	clsy34ov_1	0.432388
merged_4_2339194	gde1-1ov_1	1.89163		merged_1_10659635	clsy34ov_1	0.971236
merged_4_2379261	gde1-1ov_1	0.0586169		merged_1_16273836	clsy34ov_1	1.68169
merged_4_2525927	gde1-1ov_1	0.691061		merged_1_17639469	clsy34ov_1	0.855758
merged_4_2558980	gde1-1ov_1	2.33971		merged_1_7710199	clsy34ov_1	0.0291617
merged_4_272189	gde1-1ov_1	1.92323		merged_1_14031509	clsy34ov_1	0.441823
merged_4_4096785	gde1-1ov_1	2.47904		merged_2_10148938	clsy34ov_1	1.08368
merged_4_4105479	gde1-1ov_1	1.56111		merged_1_17686479	clsy34ov_1	1.8726
merged_4_4223918	gde1-1ov_1	1.72759		merged_1_7786928	clsy34ov_1	0.722413
merged_4_489356	gde1-1ov_1	0.474523		merged_1_16818351	clsy34ov_1	0.586823
merged_4_520120	gde1-1ov_1	0.174334		merged_2_10128878	clsy34ov_1	1.32266
merged_4_5216433	gde1-1ov_1	1.28303		merged_1_9126191	clsy34ov_1	0.48189
merged_4_5407443	gde1-1ov_1	0.393888		merged_1_12739672	clsy34ov_1	0.593192
merged_4_5415237	gde1-1ov_1	0.245691		merged_1_4067853	clsy34ov_1	0.405702
merged_4_5416598	gde1-1ov_1	1.45566		merged_1_12469837	clsy34ov_1	0.592443
merged_4_5438259	gde1-1ov_1	1.47154		merged_1_16404102	clsy34ov_1	0.970345
merged_4_5867398	gde1-1ov_1	0.500781		merged_1_10593159	clsy34ov_1	0.500399
merged_4_5884702	gde1-1ov_1	0.492661		merged_1_20469302	clsy34ov_1	1.04759
merged_4_5919902	gde1-1ov_1	0.411433		merged_1_20187457	clsy34ov_1	0.367446
merged_4_6031468	gde1-1ov_1	1.07006		merged_1_3827921	clsy34ov_1	0.399022
merged_4_6205120	gde1-1ov_1	0.281871		merged_1_23393570	clsy34ov_1	0.770252
merged_4_6227051	gde1-1ov_1	0.0750648		merged_1_4707233	clsy34ov_1	1.0107
merged_4_6275832	gde1-1ov_1	1.03161		merged_1_23063629	clsy34ov_1	0.584425
merged_4_6356792	gde1-1ov_1	0.25009		merged_1_19024284	clsy34ov_1	1.64304
merged_4_6386560	gde1-1ov_1	0.279355		merged_1_11733583	clsy34ov_1	0.117843
merged_4_6404510	gde1-1ov_1	0.17725		merged_1_4708226	clsy34ov_1	0.754686
merged_4_6688584	gde1-1ov_1	1.28697		merged_1_9136608	clsy34ov_1	0.262209
merged_4_7178517	gde1-1ov_1	0.721091		merged_1_18093212	clsy34ov_1	1.14352
merged_4_7250427	gde1-1ov_1	0.569734		merged_1_22606903	clsy34ov_1	1.44484
merged_4_7444250	gde1-1ov_1	0.25784		merged_1_16650145	clsy34ov_1	1.96555
merged_4_7591542	gde1-1ov_1	1.93328		merged_1_11138707	clsy34ov_1	0.238161
merged_4_7880841	gde1-1ov_1	0.450136		merged_1_8408536	clsy34ov_1	0.417626
merged_4_8795987	gde1-1ov_1	0.613822		merged_1_12246711	clsy34ov_1	0.106801
merged_4_8941380	gde1-1ov_1	0.243882		merged_1_22322763	clsy34ov_1	0.703891
merged_4_8947062	gde1-1ov_1	0.648287		merged_1_23237078	clsy34ov_1	0.404152
merged_4_9005008	gde1-1ov_1	0.420884		merged_1_8512884	clsy34ov_1	0.163057
merged_4_9161790	gde1-1ov_1	0.675763		merged_1_12976562	clsy34ov_1	0.618641
merged_4_9164747	gde1-1ov_1	0.964097		merged_1_8935949	clsy34ov_1	0.57663
merged_4_926074	gde1-1ov_1	0.172617		merged_1_20925994	clsy34ov_1	0.633106
merged_4_9800398	gde1-1ov_1	0.610339		merged_1_16757439	clsy34ov_1	0.405297
merged_4_9961740	gde1-1ov_1	0.558994		merged_1_13988851	clsy34ov_1	0
merged_4_9988966	gde1-1ov_1	0.985205		merged_1_19576831	clsy34ov_1	0.229173
merged_5_10040653	gde1-1ov_1	0		merged_1_23453053	clsy34ov_1	1.35068
merged_5_10171403	gde1-1ov_1	0.989388		merged_1_21212615	clsy34ov_1	0.3322
merged_5_10174956	gde1-1ov_1	0.374902		merged_1_13521582	clsy34ov_1	0.929184
merged_5_10179126	gde1-1ov_1	1.21382		merged_1_25856144	clsy34ov_1	1.24638
merged_5_10385088	gde1-1ov_1	0.258694		merged_1_7076783	clsy34ov_1	0.315051
merged_5_10569604	gde1-1ov_1	3.03371		merged_1_8672361	clsy34ov_1	0.137102
merged_5_10571932	gde1-1ov_1	1.15134		merged_1_4312208	clsy34ov_1	0.0622964
merged_5_1228897	gde1-1ov_1	0.677865		merged_1_8419247	clsy34ov_1	0.129718
merged_5_13506671	gde1-1ov_1	1.94762		merged_1_24424907	clsy34ov_1	0.525863
merged_5_13566502	gde1-1ov_1	0.97309		merged_1_20466238	clsy34ov_1	0.0405242
merged_5_13571370	gde1-1ov_1	0.894597		merged_1_25577748	clsy34ov_1	0.467625
merged_5_13735770	gde1-1ov_1	0.918845		merged_1_11617510	clsy34ov_1	0.0385445
merged_5_13774724	gde1-1ov_1	0.77651		merged_1_19575541	clsy34ov_1	0.744004
merged_5_13861876	gde1-1ov_1	0.123346		merged_1_2189209	clsy34ov_1	0
merged_5_1409843	gde1-1ov_1	3.25062		merged_1_12712075	clsy34ov_1	0.874789
merged_5_14313264	gde1-1ov_1	1.37784		merged_1_23883870	clsy34ov_1	0.215914
merged_5_14654442	gde1-1ov_1	0.498579		merged_1_17821303	clsy34ov_1	1.20664
merged_5_14797636	gde1-1ov_1	1.04411		merged_1_18905107	clsy34ov_1	0.593224
merged_5_14802336	gde1-1ov_1	0.740555		merged_1_24481442	clsy34ov_1	0.228194
merged_5_1501399	gde1-1ov_1	0.251379		merged_1_23064359	clsy34ov_1	0.348078
merged_5_15040737	gde1-1ov_1	0.0318437		merged_1_255752	clsy34ov_1	0.204595
merged_5_15052484	gde1-1ov_1	0.117558		merged_1_23736688	clsy34ov_1	0.10217
merged_5_15150329	gde1-1ov_1	0		merged_1_12130765	clsy34ov_1	0.302841
merged_5_15407993	gde1-1ov_1	0.765267		merged_1_25034827	clsy34ov_1	0.147907
merged_5_15599454	gde1-1ov_1	0		merged_1_13647823	GDE1-3Fingde1-1ov_1	1.06656
merged_5_15700484	gde1-1ov_1	0.0689505		merged_1_13768131	GDE1-3Fingde1-1ov_1	0.892589
merged_5_15966863	gde1-1ov_1	0.124797		merged_1_13857604	GDE1-3Fingde1-1ov_1	1.02398
merged_5_15981919	gde1-1ov_1	0.582488		merged_1_13861111	GDE1-3Fingde1-1ov_1	0.999032
merged_5_16007644	gde1-1ov_1	0		merged_1_13906612	GDE1-3Fingde1-1ov_1	2.38272
merged_5_16900963	gde1-1ov_1	0.202708		merged_1_13908501	GDE1-3Fingde1-1ov_1	1.38747
merged_5_16965960	gde1-1ov_1	0.31383		merged_1_13914798	GDE1-3Fingde1-1ov_1	0.903784
merged_5_17173087	gde1-1ov_1	0.923213		merged_1_14216402	GDE1-3Fingde1-1ov_1	0.787307
merged_5_1811868	gde1-1ov_1	1.13159		merged_1_14249057	GDE1-3Fingde1-1ov_1	1.09978
merged_5_18533369	gde1-1ov_1	0		merged_1_14257653	GDE1-3Fingde1-1ov_1	0.671608
merged_5_18635886	gde1-1ov_1	0.514814		merged_1_14263123	GDE1-3Fingde1-1ov_1	0.541156
merged_5_19063680	gde1-1ov_1	0.530282		merged_1_14333982	GDE1-3Fingde1-1ov_1	1.61236
merged_5_19751623	gde1-1ov_1	0.422534		merged_1_14368499	GDE1-3Fingde1-1ov_1	0.514739
merged_5_20312647	gde1-1ov_1	1.40726		merged_1_14414239	GDE1-3Fingde1-1ov_1	0.503936
merged_5_20439331	gde1-1ov_1	0.249334		merged_1_14434147	GDE1-3Fingde1-1ov_1	0.997579
merged_5_20770803	gde1-1ov_1	0.405351		merged_1_14489068	GDE1-3Fingde1-1ov_1	2.09123
merged_5_20978084	gde1-1ov_1	1.03527		merged_1_14499130	GDE1-3Fingde1-1ov_1	1.34413
merged_5_21014357	gde1-1ov_1	1.43616		merged_1_15413933	GDE1-3Fingde1-1ov_1	1.09728
merged_5_21095824	gde1-1ov_1	0.145759		merged_1_15442571	GDE1-3Fingde1-1ov_1	0.73411
merged_5_21455035	gde1-1ov_1	0		merged_1_15448217	GDE1-3Fingde1-1ov_1	1.58987
merged_5_21455797	gde1-1ov_1	0.0310943		merged_1_15471274	GDE1-3Fingde1-1ov_1	0.606247
merged_5_21466474	gde1-1ov_1	1.28249		merged_1_15483343	GDE1-3Fingde1-1ov_1	0.961068
merged_5_21802967	gde1-1ov_1	0.169718		merged_1_15531807	GDE1-3Fingde1-1ov_1	0.946051
merged_5_21832782	gde1-1ov_1	1.32713		merged_1_15538827	GDE1-3Fingde1-1ov_1	1.13339
merged_5_21846044	gde1-1ov_1	0.548224		merged_1_15961489	GDE1-3Fingde1-1ov_1	1.59074
merged_5_22440423	gde1-1ov_1	0.429196		merged_1_16096922	GDE1-3Fingde1-1ov_1	0.590065
merged_5_22704944	gde1-1ov_1	3.24639		merged_1_16198425	GDE1-3Fingde1-1ov_1	0.849658
merged_5_22746462	gde1-1ov_1	0.133067		merged_1_16204280	GDE1-3Fingde1-1ov_1	0.448494
merged_5_23062209	gde1-1ov_1	0		merged_1_16452140	GDE1-3Fingde1-1ov_1	1.20025
merged_5_23338952	gde1-1ov_1	0.157182		merged_1_16507461	GDE1-3Fingde1-1ov_1	2.08002
merged_5_23380767	gde1-1ov_1	0		merged_1_16595025	GDE1-3Fingde1-1ov_1	2.72979
merged_5_24942763	gde1-1ov_1	0.751959		merged_1_16597925	GDE1-3Fingde1-1ov_1	5.1162
merged_5_25823747	gde1-1ov_1	0.824056		merged_1_16769845	GDE1-3Fingde1-1ov_1	2.25644
merged_5_3750398	gde1-1ov_1	2.03719		merged_1_16984748	GDE1-3Fingde1-1ov_1	3.02573
merged_5_381536	gde1-1ov_1	0		merged_2_1206413	GDE1-3Fingde1-1ov_1	4.85394
merged_5_4855654	gde1-1ov_1	0.336436		merged_2_2167120	GDE1-3Fingde1-1ov_1	1.64166
merged_5_5706816	gde1-1ov_1	0.652259		merged_2_2219609	GDE1-3Fingde1-1ov_1	3.0685
merged_5_595400	gde1-1ov_1	0.222099		merged_2_2449060	GDE1-3Fingde1-1ov_1	1.49676
merged_5_6438776	gde1-1ov_1	0.772403		merged_2_2874176	GDE1-3Fingde1-1ov_1	0.927194
merged_5_6443864	gde1-1ov_1	0		merged_2_3097651	GDE1-3Fingde1-1ov_1	1.07624
merged_5_7638682	gde1-1ov_1	1.18307		merged_2_3116848	GDE1-3Fingde1-1ov_1	0.691931
merged_5_7644297	gde1-1ov_1	0.43065		merged_2_3134890	GDE1-3Fingde1-1ov_1	0.779217
merged_5_7647437	gde1-1ov_1	1.06504		merged_2_3638909	GDE1-3Fingde1-1ov_1	1.2303
merged_5_7971518	gde1-1ov_1	0.83547		merged_2_3866151	GDE1-3Fingde1-1ov_1	1.05303
merged_5_7991182	gde1-1ov_1	0.326713		merged_2_3965054	GDE1-3Fingde1-1ov_1	2.1568
merged_5_8203606	gde1-1ov_1	0.474342		merged_2_3967934	GDE1-3Fingde1-1ov_1	1.2178
merged_5_838752	gde1-1ov_1	0.735552		merged_2_4132587	GDE1-3Fingde1-1ov_1	0.84263
merged_5_8613629	gde1-1ov_1	0.606838		merged_2_4286905	GDE1-3Fingde1-1ov_1	0.527824
merged_5_8810122	gde1-1ov_1	1.81315		merged_2_4327871	GDE1-3Fingde1-1ov_1	0.827723
merged_5_8813227	gde1-1ov_1	1.25668		merged_2_4950868	GDE1-3Fingde1-1ov_1	0.718344
merged_5_8823928	gde1-1ov_1	1.69452		merged_2_4972866	GDE1-3Fingde1-1ov_1	1.26432
merged_5_9112850	gde1-1ov_1	0.667949		merged_2_5255716	GDE1-3Fingde1-1ov_1	0.709482
merged_5_9169064	gde1-1ov_1	0.0385131		merged_2_5269714	GDE1-3Fingde1-1ov_1	0.773506
merged_5_9194833	gde1-1ov_1	0.122515		merged_2_5943483	GDE1-3Fingde1-1ov_1	2.68191
merged_5_9443682	gde1-1ov_1	0.551638		merged_2_6412385	GDE1-3Fingde1-1ov_1	1.93006
merged_5_9799932	gde1-1ov_1	1.66655		merged_3_11224483	GDE1-3Fingde1-1ov_1	2.5643
merged_5_9971821	gde1-1ov_1	0.115303		merged_3_11618056	GDE1-3Fingde1-1ov_1	1.00571
merged_1_17193940	gde1-1ov_1	0.73723		merged_3_11627116	GDE1-3Fingde1-1ov_1	1.4183
merged_1_21068243	gde1-1ov_1	1.8367		merged_3_11630791	GDE1-3Fingde1-1ov_1	1.94601
merged_1_13525463	gde1-1ov_1	0.392343		merged_3_11890262	GDE1-3Fingde1-1ov_1	1.37466
merged_1_10021311	gde1-1ov_1	0.804747		merged_3_11899343	GDE1-3Fingde1-1ov_1	1.16934
merged_1_8052788	gde1-1ov_1	0.527227		merged_3_12050178	GDE1-3Fingde1-1ov_1	0.839376
merged_1_9957210	gde1-1ov_1	1.62114		merged_3_12132317	GDE1-3Fingde1-1ov_1	3.46615
merged_1_5970346	gde1-1ov_1	0.475822		merged_3_12188762	GDE1-3Fingde1-1ov_1	1.28892
merged_1_9958222	gde1-1ov_1	0.291016		merged_3_12246772	GDE1-3Fingde1-1ov_1	1.55129
merged_1_13806116	gde1-1ov_1	0.622763		merged_3_12304682	GDE1-3Fingde1-1ov_1	0.505211
merged_1_7851813	gde1-1ov_1	0.615664		merged_3_12407837	GDE1-3Fingde1-1ov_1	1.05571
merged_2_16027657	gde1-1ov_1	1.2826		merged_3_12532787	GDE1-3Fingde1-1ov_1	0.665956
merged_3_10636578	gde1-1ov_1	0.320892		merged_3_12633614	GDE1-3Fingde1-1ov_1	0.924994
merged_5_10084518	gde1-1ov_1	0.508617		merged_3_12638711	GDE1-3Fingde1-1ov_1	2.70537
merged_5_12421033	gde1-1ov_1	0.405931		merged_3_12639933	GDE1-3Fingde1-1ov_1	2.60699
merged_5_13515599	gde1-1ov_1	0.91703		merged_3_12705973	GDE1-3Fingde1-1ov_1	0.485031
merged_1_10196527	clsy34ov_1	0.767956		merged_3_12984632	GDE1-3Fingde1-1ov_1	0.955988
merged_1_10382975	clsy34ov_1	0.924906		merged_3_13234430	GDE1-3Fingde1-1ov_1	0.348659
merged_1_10659635	clsy34ov_1	0.583359		merged_3_13404933	GDE1-3Fingde1-1ov_1	1.34074
merged_1_11019939	clsy34ov_1	1.40078		merged_3_13411783	GDE1-3Fingde1-1ov_1	0.818747
merged_1_11138707	clsy34ov_1	2.25207		merged_3_13518519	GDE1-3Fingde1-1ov_1	0.708664
merged_1_11279348	clsy34ov_1	0.422598		merged_3_13601750	GDE1-3Fingde1-1ov_1	1.08356
merged_1_11617510	clsy34ov_1	2.78275		merged_3_13613823	GDE1-3Fingde1-1ov_1	0.946476
merged_1_11733583	clsy34ov_1	0.484527		merged_3_13631002	GDE1-3Fingde1-1ov_1	1.56478
merged_1_11982581	clsy34ov_1	1.48718		merged_3_13633178	GDE1-3Fingde1-1ov_1	0.833807
merged_1_11984166	clsy34ov_1	1.14846		merged_3_13643285	GDE1-3Fingde1-1ov_1	1.76724
merged_1_12033847	clsy34ov_1	0.712615		merged_3_13902264	GDE1-3Fingde1-1ov_1	0.989424
merged_1_12130765	clsy34ov_1	0.0836996		merged_3_13907129	GDE1-3Fingde1-1ov_1	1.03464
merged_1_12246711	clsy34ov_1	0.723238		merged_3_13966469	GDE1-3Fingde1-1ov_1	0.696407
merged_1_12363043	clsy34ov_1	0.975463		merged_3_14007691	GDE1-3Fingde1-1ov_1	0.381017
merged_1_12469837	clsy34ov_1	1.68207		merged_3_14145756	GDE1-3Fingde1-1ov_1	0.656483
merged_1_12739672	clsy34ov_1	1.00251		merged_3_14159373	GDE1-3Fingde1-1ov_1	0.287299
merged_1_12976562	clsy34ov_1	0.624472		merged_3_14340676	GDE1-3Fingde1-1ov_1	0.414149
merged_1_13434454	clsy34ov_1	0.329918		merged_3_14406157	GDE1-3Fingde1-1ov_1	1.66123
merged_1_13521582	clsy34ov_1	0.576462		merged_3_14423177	GDE1-3Fingde1-1ov_1	1.01273
merged_1_13524298	clsy34ov_1	1.19317		merged_3_14459705	GDE1-3Fingde1-1ov_1	1.65345
merged_1_13567702	clsy34ov_1	2.52217		merged_3_14580825	GDE1-3Fingde1-1ov_1	1.9701
merged_1_13922418	clsy34ov_1	1.15385		merged_3_14715268	GDE1-3Fingde1-1ov_1	0.628473
merged_1_13926686	clsy34ov_1	1.19507		merged_3_15021987	GDE1-3Fingde1-1ov_1	0.898624
merged_1_13930721	clsy34ov_1	1.05033		merged_3_15024453	GDE1-3Fingde1-1ov_1	1.02131
merged_1_13932745	clsy34ov_1	1.80013		merged_3_15132549	GDE1-3Fingde1-1ov_1	2.0115
merged_1_13937024	clsy34ov_1	1.34484		merged_3_15300535	GDE1-3Fingde1-1ov_1	1.9516
merged_1_14031509	clsy34ov_1	1.13389		merged_3_15301732	GDE1-3Fingde1-1ov_1	1.16618
merged_1_15943399	clsy34ov_1	0.629732		merged_3_15393965	GDE1-3Fingde1-1ov_1	2.74007
merged_1_16062515	clsy34ov_1	0.237821		merged_3_15455274	GDE1-3Fingde1-1ov_1	0.61156
merged_1_16161694	clsy34ov_1	0.540533		merged_3_15686275	GDE1-3Fingde1-1ov_1	2.21864
merged_1_16273836	clsy34ov_1	2.01874		merged_3_15734307	GDE1-3Fingde1-1ov_1	3.0617
merged_1_16327001	clsy34ov_1	1.16957		merged_4_1652247	GDE1-3Fingde1-1ov_1	0.651591
merged_1_16404102	clsy34ov_1	0.422783		merged_4_1660218	GDE1-3Fingde1-1ov_1	1.80613
merged_1_16650145	clsy34ov_1	0.273709		merged_4_1687919	GDE1-3Fingde1-1ov_1	1.3954
merged_1_16757439	clsy34ov_1	0.957055		merged_4_1827375	GDE1-3Fingde1-1ov_1	0.671864
merged_1_16801525	clsy34ov_1	0.489022		merged_4_2409354	GDE1-3Fingde1-1ov_1	3.41042
merged_1_16818351	clsy34ov_1	0.423482		merged_4_2831723	GDE1-3Fingde1-1ov_1	0.61158
merged_1_16879238	clsy34ov_1	1.33123		merged_4_2859713	GDE1-3Fingde1-1ov_1	3.4574
merged_1_16882632	clsy34ov_1	1.67588		merged_4_2861974	GDE1-3Fingde1-1ov_1	3.53233
merged_1_17111157	clsy34ov_1	1.50131		merged_4_2878402	GDE1-3Fingde1-1ov_1	0.750817
merged_1_17540532	clsy34ov_1	0.134976		merged_4_3089944	GDE1-3Fingde1-1ov_1	0.890546
merged_1_17542068	clsy34ov_1	0.968549		merged_4_3176477	GDE1-3Fingde1-1ov_1	0.979436
merged_1_17639469	clsy34ov_1	2.39538		merged_4_3274014	GDE1-3Fingde1-1ov_1	0.92632
merged_1_17686479	clsy34ov_1	0.615812		merged_4_3509644	GDE1-3Fingde1-1ov_1	2.0768
merged_1_17821303	clsy34ov_1	1.40294		merged_4_3512102	GDE1-3Fingde1-1ov_1	1.35618
merged_1_18093212	clsy34ov_1	1.27873		merged_4_3539271	GDE1-3Fingde1-1ov_1	0.911987
merged_1_18224609	clsy34ov_1	1.88576		merged_4_3565478	GDE1-3Fingde1-1ov_1	0.491713
merged_1_18905107	clsy34ov_1	2.02441		merged_4_3959564	GDE1-3Fingde1-1ov_1	0.975387
merged_1_19072767	clsy34ov_1	0.832616		merged_4_4019383	GDE1-3Fingde1-1ov_1	1.04083
merged_1_19575541	clsy34ov_1	0.879785		merged_4_4089591	GDE1-3Fingde1-1ov_1	0.829268
merged_1_20187457	clsy34ov_1	0.544833		merged_4_4382443	GDE1-3Fingde1-1ov_1	0.379883
merged_1_20332309	clsy34ov_1	0		merged_4_4403694	GDE1-3Fingde1-1ov_1	0.93939
merged_1_20466238	clsy34ov_1	0.940294		merged_4_4412366	GDE1-3Fingde1-1ov_1	0.949276
merged_1_20469302	clsy34ov_1	1.50251		merged_4_4421702	GDE1-3Fingde1-1ov_1	0.740196
merged_1_20925994	clsy34ov_1	0.676312		merged_4_4426852	GDE1-3Fingde1-1ov_1	0.946788
merged_1_21476173	clsy34ov_1	0.162606		merged_4_4563287	GDE1-3Fingde1-1ov_1	0.486002
merged_1_21788569	clsy34ov_1	0.354923		merged_4_5553877	GDE1-3Fingde1-1ov_1	3.83211
merged_1_21813261	clsy34ov_1	0.664534		merged_5_10117444	GDE1-3Fingde1-1ov_1	1.44898
merged_1_21823932	clsy34ov_1	0.112913		merged_5_10556479	GDE1-3Fingde1-1ov_1	1.97996
merged_1_2189209	clsy34ov_1	0.815595		merged_5_10620695	GDE1-3Fingde1-1ov_1	0.333821
merged_1_22254056	clsy34ov_1	0.151349		merged_5_10738424	GDE1-3Fingde1-1ov_1	0.59285
merged_1_22322763	clsy34ov_1	0.41733		merged_5_10746415	GDE1-3Fingde1-1ov_1	1.05084
merged_1_23064359	clsy34ov_1	0		merged_5_10753348	GDE1-3Fingde1-1ov_1	1.63171
merged_1_23237078	clsy34ov_1	0.615421		merged_5_10762213	GDE1-3Fingde1-1ov_1	2.44263
merged_1_23453053	clsy34ov_1	1.97293		merged_5_10923081	GDE1-3Fingde1-1ov_1	0.700148
merged_1_23736688	clsy34ov_1	0		merged_5_11397366	GDE1-3Fingde1-1ov_1	1.20913
merged_1_23880344	clsy34ov_1	0.951719		merged_5_11424111	GDE1-3Fingde1-1ov_1	0.792148
merged_1_23883870	clsy34ov_1	1.1618		merged_5_11577332	GDE1-3Fingde1-1ov_1	0.984714
merged_1_24424907	clsy34ov_1	2.52029		merged_5_11766518	GDE1-3Fingde1-1ov_1	2.26488
merged_1_24481442	clsy34ov_1	3.02129		merged_5_11799761	GDE1-3Fingde1-1ov_1	1.67079
merged_1_24622867	clsy34ov_1	1.37754		merged_5_11906955	GDE1-3Fingde1-1ov_1	0.718889
merged_1_25260493	clsy34ov_1	0.0224105		merged_5_12009083	GDE1-3Fingde1-1ov_1	2.14697
merged_1_25348937	clsy34ov_1	0.689663		merged_5_12017893	GDE1-3Fingde1-1ov_1	1.97342
merged_1_25452350	clsy34ov_1	0.322772		merged_5_12032212	GDE1-3Fingde1-1ov_1	0.889137
merged_1_255752	clsy34ov_1	1.19316		merged_5_12068857	GDE1-3Fingde1-1ov_1	1.21751
merged_1_25577748	clsy34ov_1	0.659637		merged_5_12131692	GDE1-3Fingde1-1ov_1	1.72789
merged_1_25708669	clsy34ov_1	0.0591604		merged_5_12279835	GDE1-3Fingde1-1ov_1	0.69682
merged_1_26634566	clsy34ov_1	0		merged_5_12286555	GDE1-3Fingde1-1ov_1	1.07142
merged_1_27033694	clsy34ov_1	0.627899		merged_5_12372368	GDE1-3Fingde1-1ov_1	0.518353
merged_1_28964114	clsy34ov_1	2.47444		merged_5_12375774	GDE1-3Fingde1-1ov_1	0.348715
merged_1_3827921	clsy34ov_1	0.0905272		merged_5_12399892	GDE1-3Fingde1-1ov_1	0.683121
merged_1_4067853	clsy34ov_1	0.557156		merged_5_12472097	GDE1-3Fingde1-1ov_1	0.694635
merged_1_447775	clsy34ov_1	0		merged_5_12520147	GDE1-3Fingde1-1ov_1	0.793083
merged_1_4505225	clsy34ov_1	2.5319		merged_5_12990927	GDE1-3Fingde1-1ov_1	0.248568
merged_1_4618911	clsy34ov_1	1.32517		merged_5_13011360	GDE1-3Fingde1-1ov_1	1.07283
merged_1_4619944	clsy34ov_1	2.00378		merged_5_13023598	GDE1-3Fingde1-1ov_1	0.528606
merged_1_4708226	clsy34ov_1	1.45186		merged_5_13051662	GDE1-3Fingde1-1ov_1	1.46215
merged_1_4719778	clsy34ov_1	0.799038		merged_5_13059534	GDE1-3Fingde1-1ov_1	1.7582
merged_1_5395074	clsy34ov_1	0.694097		merged_5_13320254	GDE1-3Fingde1-1ov_1	1.12948
merged_1_6379249	clsy34ov_1	0.549063		merged_5_13517810	GDE1-3Fingde1-1ov_1	2.36062
merged_1_6947452	clsy34ov_1	1.99085		merged_5_13974687	GDE1-3Fingde1-1ov_1	1.37675
merged_1_6948071	clsy34ov_1	2.34532		merged_5_14184438	GDE1-3Fingde1-1ov_1	1.45474
merged_1_7025833	clsy34ov_1	0.672102		merged_5_15140001	GDE1-3Fingde1-1ov_1	3.29289
merged_1_7051710	clsy34ov_1	1.44462		merged_5_15352533	GDE1-3Fingde1-1ov_1	0.696023
merged_1_7710199	clsy34ov_1	0.450525		merged_5_9346290	GDE1-3Fingde1-1ov_1	1.02068
merged_1_7786928	clsy34ov_1	1.16845		merged_1_26634566	GDE1-3Fingde1-1ov_1	0.279916
merged_1_7808010	clsy34ov_1	0.200428		merged_1_7808010	GDE1-3Fingde1-1ov_1	1.18951
merged_1_7809531	clsy34ov_1	0.719598		merged_1_11984166	GDE1-3Fingde1-1ov_1	0.560935
merged_1_7810058	clsy34ov_1	0.939409		merged_1_21788569	GDE1-3Fingde1-1ov_1	0.257471
merged_1_8159802	clsy34ov_1	0.345317		merged_1_11440714	GDE1-3Fingde1-1ov_1	0.60419
merged_1_8408536	clsy34ov_1	1.52476		merged_1_21778468	GDE1-3Fingde1-1ov_1	0.697041
merged_1_8419247	clsy34ov_1	0		merged_1_16882632	GDE1-3Fingde1-1ov_1	0.510024
merged_1_8512884	clsy34ov_1	0.0830844		merged_1_16879238	GDE1-3Fingde1-1ov_1	0.609762
merged_1_8672361	clsy34ov_1	0.108122		merged_1_11982581	GDE1-3Fingde1-1ov_1	0.795696
merged_1_8673606	clsy34ov_1	1.01183		merged_1_21067486	GDE1-3Fingde1-1ov_1	0.808668
merged_1_9017826	clsy34ov_1	0.703677		merged_1_446430	GDE1-3Fingde1-1ov_1	0.804737
merged_1_9126191	clsy34ov_1	0.281239		merged_1_21081148	GDE1-3Fingde1-1ov_1	1.05985
merged_1_9759614	clsy34ov_1	0.531387		merged_1_26031380	GDE1-3Fingde1-1ov_1	0.398616
merged_2_10148938	clsy34ov_1	0.168414		merged_1_27033694	GDE1-3Fingde1-1ov_1	0.856212
merged_2_10520083	clsy34ov_1	0		merged_1_17542068	GDE1-3Fingde1-1ov_1	1.00754
merged_2_10569702	clsy34ov_1	0.313746		merged_1_20332309	GDE1-3Fingde1-1ov_1	2.63952
merged_2_11042478	clsy34ov_1	1.85826		merged_1_17540532	GDE1-3Fingde1-1ov_1	1.0009
merged_2_11046773	clsy34ov_1	0.362306		merged_1_21215599	GDE1-3Fingde1-1ov_1	0.319619
merged_2_11048552	clsy34ov_1	0		merged_1_19022292	GDE1-3Fingde1-1ov_1	3.35899
merged_2_1107978	clsy34ov_1	1.29897		merged_1_7945277	GDE1-3Fingde1-1ov_1	1.36531
merged_2_11345927	clsy34ov_1	0.770914		merged_1_4619944	GDE1-3Fingde1-1ov_1	0.61518
merged_2_11392254	clsy34ov_1	0.34143		merged_1_19317443	GDE1-3Fingde1-1ov_1	4.19964
merged_2_1198918	clsy34ov_1	0.765324		merged_1_21813261	GDE1-3Fingde1-1ov_1	1.4174
merged_2_11992041	clsy34ov_1	1.19767		merged_1_12186266	GDE1-3Fingde1-1ov_1	2.81652
merged_2_1213889	clsy34ov_1	0.764433		merged_1_8708393	GDE1-3Fingde1-1ov_1	0.47468
merged_2_12472257	clsy34ov_1	0.0296186		merged_1_7051710	GDE1-3Fingde1-1ov_1	2.12952
merged_2_12708033	clsy34ov_1	1.06303		merged_1_12363043	GDE1-3Fingde1-1ov_1	3.59128
merged_2_12979114	clsy34ov_1	1.45815		merged_1_17545742	GDE1-3Fingde1-1ov_1	2.34814
merged_2_13041605	clsy34ov_1	0.466916		merged_1_17555587	GDE1-3Fingde1-1ov_1	3.1483
merged_2_1341271	clsy34ov_1	0.478999		merged_1_447775	GDE1-3Fingde1-1ov_1	1.05155
merged_2_13702456	clsy34ov_1	0		merged_1_10659635	GDE1-3Fingde1-1ov_1	1.76291
merged_2_1498202	clsy34ov_1	0.84893		merged_1_16273836	GDE1-3Fingde1-1ov_1	4.40121
merged_2_1499583	clsy34ov_1	1.09796		merged_1_17639469	GDE1-3Fingde1-1ov_1	3.83287
merged_2_15399486	clsy34ov_1	0.450554		merged_1_7710199	GDE1-3Fingde1-1ov_1	1.80285
merged_2_1579165	clsy34ov_1	0.900502		merged_1_14031509	GDE1-3Fingde1-1ov_1	2.34702
merged_2_16172024	clsy34ov_1	1.0028		merged_2_10148938	GDE1-3Fingde1-1ov_1	2.72062
merged_2_16865776	clsy34ov_1	0.527475		merged_1_17686479	GDE1-3Fingde1-1ov_1	3.81654
merged_2_17300665	clsy34ov_1	0.653553		merged_1_7786928	GDE1-3Fingde1-1ov_1	2.43929
merged_2_17407583	clsy34ov_1	1.6265		merged_1_16818351	GDE1-3Fingde1-1ov_1	1.53267
merged_2_17846840	clsy34ov_1	2.00792		merged_2_10128878	GDE1-3Fingde1-1ov_1	4.11097
merged_2_1801599	clsy34ov_1	0.454505		merged_1_9126191	GDE1-3Fingde1-1ov_1	0.782307
merged_2_18268151	clsy34ov_1	0.980039		merged_1_12739672	GDE1-3Fingde1-1ov_1	1.25831
merged_2_18593404	clsy34ov_1	2.99321		merged_1_4067853	GDE1-3Fingde1-1ov_1	0.971348
merged_2_1926502	clsy34ov_1	2.93724		merged_1_12469837	GDE1-3Fingde1-1ov_1	2.71992
merged_2_2248858	clsy34ov_1	0.605629		merged_1_16404102	GDE1-3Fingde1-1ov_1	2.32646
merged_2_2265143	clsy34ov_1	0.548834		merged_1_10593159	GDE1-3Fingde1-1ov_1	2.54082
merged_2_2266429	clsy34ov_1	0.872974		merged_1_20469302	GDE1-3Fingde1-1ov_1	3.03783
merged_2_2865159	clsy34ov_1	2.60975		merged_1_20187457	GDE1-3Fingde1-1ov_1	0.763869
merged_2_2890355	clsy34ov_1	0.759234		merged_1_3827921	GDE1-3Fingde1-1ov_1	1.49356
merged_2_345426	clsy34ov_1	0.701318		merged_1_23393570	GDE1-3Fingde1-1ov_1	4.37739
merged_2_4104762	clsy34ov_1	1.26057		merged_1_4707233	GDE1-3Fingde1-1ov_1	1.85092
merged_2_4105306	clsy34ov_1	1.64584		merged_1_23063629	GDE1-3Fingde1-1ov_1	1.15222
merged_2_4825813	clsy34ov_1	0.413837		merged_1_19024284	GDE1-3Fingde1-1ov_1	4.07769
merged_2_5426001	clsy34ov_1	0.623547		merged_1_11733583	GDE1-3Fingde1-1ov_1	0.36967
merged_2_5660559	clsy34ov_1	2.28347		merged_1_4708226	GDE1-3Fingde1-1ov_1	1.68185
merged_2_5747630	clsy34ov_1	1.1558		merged_1_9136608	GDE1-3Fingde1-1ov_1	1.72587
merged_2_5867037	clsy34ov_1	0		merged_1_18093212	GDE1-3Fingde1-1ov_1	2.25882
merged_2_6191335	clsy34ov_1	0.317957		merged_1_22606903	GDE1-3Fingde1-1ov_1	3.79119
merged_2_6195852	clsy34ov_1	0.406856		merged_1_16650145	GDE1-3Fingde1-1ov_1	4.5899
merged_2_6246651	clsy34ov_1	0.136882		merged_1_11138707	GDE1-3Fingde1-1ov_1	1.54419
merged_2_6325684	clsy34ov_1	0.847152		merged_1_8408536	GDE1-3Fingde1-1ov_1	1.95477
merged_2_6348608	clsy34ov_1	1.5277		merged_1_12246711	GDE1-3Fingde1-1ov_1	2.35892
merged_2_636813	clsy34ov_1	2.73029		merged_1_22322763	GDE1-3Fingde1-1ov_1	3.0702
merged_2_6633221	clsy34ov_1	0.356707		merged_1_23237078	GDE1-3Fingde1-1ov_1	0.842668
merged_2_6655634	clsy34ov_1	1.56408		merged_1_8512884	GDE1-3Fingde1-1ov_1	1.19646
merged_2_6915027	clsy34ov_1	0.153099		merged_1_12976562	GDE1-3Fingde1-1ov_1	1.40389
merged_2_7182230	clsy34ov_1	0		merged_1_8935949	GDE1-3Fingde1-1ov_1	1.00771
merged_2_7183591	clsy34ov_1	1.00479		merged_1_20925994	GDE1-3Fingde1-1ov_1	3.62755
merged_2_7184190	clsy34ov_1	0.571168		merged_1_16757439	GDE1-3Fingde1-1ov_1	2.5413
merged_2_7201851	clsy34ov_1	2.31342		merged_1_13988851	GDE1-3Fingde1-1ov_1	0.952577
merged_2_7298658	clsy34ov_1	0.298902		merged_1_19576831	GDE1-3Fingde1-1ov_1	1.08864
merged_2_7347797	clsy34ov_1	1.72473		merged_1_23453053	GDE1-3Fingde1-1ov_1	3.19154
merged_2_7455850	clsy34ov_1	1.48053		merged_1_21212615	GDE1-3Fingde1-1ov_1	1.04201
merged_2_7695174	clsy34ov_1	0.582461		merged_1_13521582	GDE1-3Fingde1-1ov_1	3.80716
merged_2_8037442	clsy34ov_1	2.14589		merged_1_25856144	GDE1-3Fingde1-1ov_1	3.92105
merged_2_8066044	clsy34ov_1	0.630721		merged_1_7076783	GDE1-3Fingde1-1ov_1	0.669414
merged_2_8103811	clsy34ov_1	0.353231		merged_1_8672361	GDE1-3Fingde1-1ov_1	0.737854
merged_2_8403217	clsy34ov_1	2.11376		merged_1_4312208	GDE1-3Fingde1-1ov_1	0.565091
merged_2_8413136	clsy34ov_1	1.43339		merged_1_8419247	GDE1-3Fingde1-1ov_1	0.956661
merged_2_877617	clsy34ov_1	1.06284		merged_1_24424907	GDE1-3Fingde1-1ov_1	1.49994
merged_2_885523	clsy34ov_1	0.894893		merged_1_20466238	GDE1-3Fingde1-1ov_1	1.35742
merged_2_887289	clsy34ov_1	1.89033		merged_1_25577748	GDE1-3Fingde1-1ov_1	1.23885
merged_2_896962	clsy34ov_1	1.06406		merged_1_11617510	GDE1-3Fingde1-1ov_1	0.208063
merged_3_10187150	clsy34ov_1	0.665751		merged_1_19575541	GDE1-3Fingde1-1ov_1	1.94043
merged_3_10265405	clsy34ov_1	0		merged_1_2189209	GDE1-3Fingde1-1ov_1	1.44061
merged_3_10387736	clsy34ov_1	1.01964		merged_1_12712075	GDE1-3Fingde1-1ov_1	1.35373
merged_3_10388455	clsy34ov_1	0.0520834		merged_1_23883870	GDE1-3Fingde1-1ov_1	1.16328
merged_3_10690406	clsy34ov_1	1.68719		merged_1_17821303	GDE1-3Fingde1-1ov_1	2.08008
merged_3_10746684	clsy34ov_1	1.79743		merged_1_18905107	GDE1-3Fingde1-1ov_1	1.74576
merged_3_10825416	clsy34ov_1	0.624837		merged_1_24481442	GDE1-3Fingde1-1ov_1	1.65919
merged_3_10844115	clsy34ov_1	0.76049		merged_1_23064359	GDE1-3Fingde1-1ov_1	0.743381
merged_3_11023757	clsy34ov_1	1.11974		merged_1_255752	GDE1-3Fingde1-1ov_1	1.38928
merged_3_11041459	clsy34ov_1	1.34718		merged_1_23736688	GDE1-3Fingde1-1ov_1	0.576123
merged_3_11613381	clsy34ov_1	0.756604		merged_1_12130765	GDE1-3Fingde1-1ov_1	1.70707
merged_3_11768149	clsy34ov_1	0.601464		merged_1_25034827	GDE1-3Fingde1-1ov_1	1.4868
merged_3_11819854	clsy34ov_1	1.00977
merged_3_1209180	clsy34ov_1	3.03902
merged_3_12266321	clsy34ov_1	0.172712
merged_3_12627617	clsy34ov_1	0.979998
merged_3_12630216	clsy34ov_1	0.0608243
merged_3_12631876	clsy34ov_1	0
merged_3_14314544	clsy34ov_1	1.62215
merged_3_14668360	clsy34ov_1	0.753032
merged_3_14668903	clsy34ov_1	0.132824
merged_3_14727721	clsy34ov_1	2.11676
merged_3_14989626	clsy34ov_1	0.639841
merged_3_15218980	clsy34ov_1	1.61759
merged_3_15295601	clsy34ov_1	0.137284
merged_3_15561091	clsy34ov_1	0.971363
merged_3_15680917	clsy34ov_1	3.52997
merged_3_15766000	clsy34ov_1	0.824568
merged_3_15842607	clsy34ov_1	0
merged_3_16321292	clsy34ov_1	0.925808
merged_3_16324431	clsy34ov_1	0.256723
merged_3_16408048	clsy34ov_1	1.56167
merged_3_16766132	clsy34ov_1	0.156059
merged_3_16899024	clsy34ov_1	0.475868
merged_3_16950961	clsy34ov_1	1.67077
merged_3_17099601	clsy34ov_1	1.3143
merged_3_17144481	clsy34ov_1	0.38396
merged_3_17271828	clsy34ov_1	0.323495
merged_3_17842186	clsy34ov_1	2.31664
merged_3_17861715	clsy34ov_1	1.10418
merged_3_18811650	clsy34ov_1	0.898656
merged_3_19152485	clsy34ov_1	0.109166
merged_3_19157565	clsy34ov_1	0
merged_3_19471293	clsy34ov_1	0.681126
merged_3_19667750	clsy34ov_1	0.0867558
merged_3_1971558	clsy34ov_1	0
merged_3_19959482	clsy34ov_1	1.70812
merged_3_20029846	clsy34ov_1	3.49048
merged_3_20808433	clsy34ov_1	1.49094
merged_3_20929530	clsy34ov_1	0.518205
merged_3_22173653	clsy34ov_1	0.464539
merged_3_22537108	clsy34ov_1	0.34767
merged_3_2887886	clsy34ov_1	0.858744
merged_3_2988500	clsy34ov_1	0.781663
merged_3_3743060	clsy34ov_1	1.1726
merged_3_4647019	clsy34ov_1	0.25429
merged_3_5404401	clsy34ov_1	0.366007
merged_3_5405444	clsy34ov_1	0.073246
merged_3_5452508	clsy34ov_1	1.57694
merged_3_5778657	clsy34ov_1	2.33606
merged_3_6293912	clsy34ov_1	1.31096
merged_3_6296171	clsy34ov_1	0.441321
merged_3_6366110	clsy34ov_1	0.545667
merged_3_6431600	clsy34ov_1	1.69916
merged_3_7419812	clsy34ov_1	1.93369
merged_3_8191262	clsy34ov_1	0.981606
merged_3_8232695	clsy34ov_1	0.945358
merged_3_8371004	clsy34ov_1	1.00811
merged_3_8509073	clsy34ov_1	2.75072
merged_3_8614353	clsy34ov_1	0.0189041
merged_3_8796153	clsy34ov_1	0.746093
merged_3_9134220	clsy34ov_1	1.24817
merged_3_9142274	clsy34ov_1	1.58322
merged_3_9331477	clsy34ov_1	0.387836
merged_3_9428920	clsy34ov_1	0.569826
merged_3_9706535	clsy34ov_1	2.28553
merged_3_9772415	clsy34ov_1	1.33947
merged_3_9996502	clsy34ov_1	1.08864
merged_4_10265839	clsy34ov_1	0.692402
merged_4_1026850	clsy34ov_1	1.8565
merged_4_10770004	clsy34ov_1	0.605873
merged_4_11231171	clsy34ov_1	0.489698
merged_4_11473278	clsy34ov_1	2.46361
merged_4_11828953	clsy34ov_1	0.085563
merged_4_11832116	clsy34ov_1	1.108
merged_4_12095427	clsy34ov_1	0.33464
merged_4_12433510	clsy34ov_1	2.52088
merged_4_12483517	clsy34ov_1	0.901942
merged_4_12598599	clsy34ov_1	1.14864
merged_4_12699028	clsy34ov_1	1.07834
merged_4_12699856	clsy34ov_1	0.320602
merged_4_12841020	clsy34ov_1	2.23022
merged_4_12862427	clsy34ov_1	1.63436
merged_4_13292779	clsy34ov_1	0
merged_4_13293636	clsy34ov_1	1.10157
merged_4_13369108	clsy34ov_1	0.264969
merged_4_13580116	clsy34ov_1	0.65631
merged_4_13902361	clsy34ov_1	3.99148
merged_4_14267648	clsy34ov_1	0.660714
merged_4_14272060	clsy34ov_1	1.33557
merged_4_14530909	clsy34ov_1	1.99153
merged_4_1484912	clsy34ov_1	0.578259
merged_4_15695583	clsy34ov_1	1.39686
merged_4_15696265	clsy34ov_1	1.78647
merged_4_16555191	clsy34ov_1	1.43024
merged_4_17227352	clsy34ov_1	0.719983
merged_4_17636383	clsy34ov_1	0.529166
merged_4_17637163	clsy34ov_1	2.35242
merged_4_18132915	clsy34ov_1	0.790469
merged_4_18254764	clsy34ov_1	2.317
merged_4_18434564	clsy34ov_1	0.317609
merged_4_1995049	clsy34ov_1	0.607669
merged_4_2183565	clsy34ov_1	0.442834
merged_4_2337922	clsy34ov_1	1.07711
merged_4_2339194	clsy34ov_1	1.27559
merged_4_2379261	clsy34ov_1	0.121163
merged_4_2525927	clsy34ov_1	1.55692
merged_4_2558980	clsy34ov_1	2.50182
merged_4_272189	clsy34ov_1	2.70894
merged_4_4096785	clsy34ov_1	2.34333
merged_4_4105479	clsy34ov_1	0.886541
merged_4_4223918	clsy34ov_1	0.384185
merged_4_489356	clsy34ov_1	0.417279
merged_4_520120	clsy34ov_1	0.402784
merged_4_5216433	clsy34ov_1	0.254542
merged_4_5407443	clsy34ov_1	0.906092
merged_4_5415237	clsy34ov_1	0.893538
merged_4_5416598	clsy34ov_1	0.674274
merged_4_5438259	clsy34ov_1	2.64224
merged_4_5867398	clsy34ov_1	0.714396
merged_4_5884702	clsy34ov_1	0.710779
merged_4_5919902	clsy34ov_1	0.710205
merged_4_6031468	clsy34ov_1	1.78563
merged_4_6205120	clsy34ov_1	0.445648
merged_4_6227051	clsy34ov_1	0.281085
merged_4_6275832	clsy34ov_1	1.45919
merged_4_6356792	clsy34ov_1	0.0695918
merged_4_6386560	clsy34ov_1	0.245666
merged_4_6404510	clsy34ov_1	0.152174
merged_4_6688584	clsy34ov_1	0.811976
merged_4_7178517	clsy34ov_1	1.95108
merged_4_7250427	clsy34ov_1	1.79166
merged_4_7444250	clsy34ov_1	0.0465058
merged_4_7591542	clsy34ov_1	3.22863
merged_4_7880841	clsy34ov_1	0.437696
merged_4_8795987	clsy34ov_1	0.549615
merged_4_8941380	clsy34ov_1	0.473365
merged_4_8947062	clsy34ov_1	0.975068
merged_4_9005008	clsy34ov_1	0.201978
merged_4_9161790	clsy34ov_1	2.05841
merged_4_9164747	clsy34ov_1	3.27212
merged_4_926074	clsy34ov_1	0.341683
merged_4_9800398	clsy34ov_1	0.539227
merged_4_9961740	clsy34ov_1	1.33629
merged_4_9988966	clsy34ov_1	1.16806
merged_5_10040653	clsy34ov_1	0.0679401
merged_5_10171403	clsy34ov_1	0.657665
merged_5_10174956	clsy34ov_1	0.208446
merged_5_10179126	clsy34ov_1	0.353754
merged_5_10385088	clsy34ov_1	0.140099
merged_5_10569604	clsy34ov_1	1.02032
merged_5_10571932	clsy34ov_1	0.402366
merged_5_1228897	clsy34ov_1	0.65793
merged_5_13506671	clsy34ov_1	0.543392
merged_5_13566502	clsy34ov_1	0.19906
merged_5_13571370	clsy34ov_1	0.477504
merged_5_13735770	clsy34ov_1	0.859625
merged_5_13774724	clsy34ov_1	0.553844
merged_5_13861876	clsy34ov_1	0.288231
merged_5_1409843	clsy34ov_1	3.36775
merged_5_14313264	clsy34ov_1	0.880244
merged_5_14654442	clsy34ov_1	0.456799
merged_5_14797636	clsy34ov_1	0.650933
merged_5_14802336	clsy34ov_1	0.296075
merged_5_1501399	clsy34ov_1	0.266618
merged_5_15040737	clsy34ov_1	0.238512
merged_5_15052484	clsy34ov_1	0.64873
merged_5_15150329	clsy34ov_1	0.299074
merged_5_15407993	clsy34ov_1	1.12863
merged_5_15599454	clsy34ov_1	0
merged_5_15700484	clsy34ov_1	0.299281
merged_5_15966863	clsy34ov_1	0.554837
merged_5_15981919	clsy34ov_1	2.00491
merged_5_16007644	clsy34ov_1	0.535496
merged_5_16900963	clsy34ov_1	1.05027
merged_5_16965960	clsy34ov_1	0.615053
merged_5_17173087	clsy34ov_1	1.99364
merged_5_1811868	clsy34ov_1	1.50534
merged_5_18533369	clsy34ov_1	0.125723
merged_5_18635886	clsy34ov_1	0.661615
merged_5_19063680	clsy34ov_1	0.970832
merged_5_19751623	clsy34ov_1	0.294479
merged_5_20312647	clsy34ov_1	2.24853
merged_5_20439331	clsy34ov_1	0.731587
merged_5_20770803	clsy34ov_1	0.739576
merged_5_20978084	clsy34ov_1	0.973832
merged_5_21014357	clsy34ov_1	0.992385
merged_5_21095824	clsy34ov_1	0
merged_5_21455035	clsy34ov_1	0
merged_5_21455797	clsy34ov_1	1.03237
merged_5_21466474	clsy34ov_1	1.1259
merged_5_21802967	clsy34ov_1	0.723601
merged_5_21832782	clsy34ov_1	1.92646
merged_5_21846044	clsy34ov_1	1.5848
merged_5_22440423	clsy34ov_1	1.05526
merged_5_22704944	clsy34ov_1	1.83977
merged_5_22746462	clsy34ov_1	0.220321
merged_5_23062209	clsy34ov_1	0.0542425
merged_5_23338952	clsy34ov_1	1.26027
merged_5_23380767	clsy34ov_1	0
merged_5_24942763	clsy34ov_1	0.587069
merged_5_25823747	clsy34ov_1	0.893139
merged_5_3750398	clsy34ov_1	2.75502
merged_5_381536	clsy34ov_1	0
merged_5_4855654	clsy34ov_1	0.881298
merged_5_5706816	clsy34ov_1	1.34888
merged_5_595400	clsy34ov_1	0.72575
merged_5_6438776	clsy34ov_1	1.97679
merged_5_6443864	clsy34ov_1	1.49083
merged_5_7638682	clsy34ov_1	2.34065
merged_5_7644297	clsy34ov_1	0.58699
merged_5_7647437	clsy34ov_1	2.13167
merged_5_7971518	clsy34ov_1	1.15996
merged_5_7991182	clsy34ov_1	1.12966
merged_5_8203606	clsy34ov_1	0.529929
merged_5_838752	clsy34ov_1	1.10611
merged_5_8613629	clsy34ov_1	1.29758
merged_5_8810122	clsy34ov_1	2.07152
merged_5_8813227	clsy34ov_1	0.805476
merged_5_8823928	clsy34ov_1	2.16021
merged_5_9112850	clsy34ov_1	2.07482
merged_5_9169064	clsy34ov_1	1.12281
merged_5_9194833	clsy34ov_1	0.649596
merged_5_9443682	clsy34ov_1	0.774627
merged_5_9799932	clsy34ov_1	2.11588
merged_5_9971821	clsy34ov_1	0.394534
merged_1_17193940	clsy34ov_1	0.502946
merged_1_21068243	clsy34ov_1	0
merged_1_13525463	clsy34ov_1	0.258647
merged_1_10021311	clsy34ov_1	0
merged_1_8052788	clsy34ov_1	0
merged_1_9957210	clsy34ov_1	0.354305
merged_1_5970346	clsy34ov_1	0
merged_1_9958222	clsy34ov_1	0.366366
merged_1_13806116	clsy34ov_1	#REF!
merged_1_7851813	clsy34ov_1	#REF!
merged_2_16027657	clsy34ov_1	#REF!
merged_3_10636578	clsy34ov_1	#REF!
merged_5_10084518	clsy34ov_1	#REF!
merged_5_12421033	clsy34ov_1	#REF!
merged_5_13515599	clsy34ov_1	#REF!
merged_1_10196527	GDE1-3FinGDE1-ov_1	3.02487
merged_1_10382975	GDE1-3FinGDE1-ov_1	2.43244
merged_1_10659635	GDE1-3Fingde1-1ov_1	2.54379
merged_1_11019939	GDE1-3Fingde1-1ov_1	2.53459
merged_1_11138707	GDE1-3Fingde1-1ov_1	7.00876
merged_1_11279348	GDE1-3Fingde1-1ov_1	1.28153
merged_1_11617510	GDE1-3Fingde1-1ov_1	7.08822
merged_1_11733583	GDE1-3Fingde1-1ov_1	1.89004
merged_1_11982581	GDE1-3Fingde1-1ov_1	3.91508
merged_1_11984166	GDE1-3Fingde1-1ov_1	2.74835
merged_1_12033847	GDE1-3Fingde1-1ov_1	2.71999
merged_1_12130765	GDE1-3Fingde1-1ov_1	1.26026
merged_1_12246711	GDE1-3Fingde1-1ov_1	3.28114
merged_1_12363043	GDE1-3Fingde1-1ov_1	2.33232
merged_1_12469837	GDE1-3Fingde1-1ov_1	3.12993
merged_1_12739672	GDE1-3Fingde1-1ov_1	3.56769
merged_1_12976562	GDE1-3Fingde1-1ov_1	1.74726
merged_1_13434454	GDE1-3Fingde1-1ov_1	1.40294
merged_1_13521582	GDE1-3Fingde1-1ov_1	1.56898
merged_1_13524298	GDE1-3Fingde1-1ov_1	2.00721
merged_1_13567702	GDE1-3Fingde1-1ov_1	6.61589
merged_1_13922418	GDE1-3Fingde1-1ov_1	5.27095
merged_1_13926686	GDE1-3Fingde1-1ov_1	5.15991
merged_1_13930721	GDE1-3Fingde1-1ov_1	4.44888
merged_1_13932745	GDE1-3Fingde1-1ov_1	5.22948
merged_1_13937024	GDE1-3Fingde1-1ov_1	4.48178
merged_1_14031509	GDE1-3Fingde1-1ov_1	3.50376
merged_1_15943399	GDE1-3Fingde1-1ov_1	3.70753
merged_1_16062515	GDE1-3Fingde1-1ov_1	3.34684
merged_1_16161694	GDE1-3Fingde1-1ov_1	4.07591
merged_1_16273836	GDE1-3Fingde1-1ov_1	4.90508
merged_1_16327001	GDE1-3Fingde1-1ov_1	3.9991
merged_1_16404102	GDE1-3Fingde1-1ov_1	1.09307
merged_1_16650145	GDE1-3Fingde1-1ov_1	1.93169
merged_1_16757439	GDE1-3Fingde1-1ov_1	4.03552
merged_1_16801525	GDE1-3Fingde1-1ov_1	3.03563
merged_1_16818351	GDE1-3Fingde1-1ov_1	3.45834
merged_1_16879238	GDE1-3Fingde1-1ov_1	2.19993
merged_1_16882632	GDE1-3Fingde1-1ov_1	5.504
merged_1_17111157	GDE1-3Fingde1-1ov_1	4.98916
merged_1_17540532	GDE1-3Fingde1-1ov_1	2.34022
merged_1_17542068	GDE1-3Fingde1-1ov_1	1.87257
merged_1_17639469	GDE1-3Fingde1-1ov_1	7.3133
merged_1_17686479	GDE1-3Fingde1-1ov_1	1.25397
merged_1_17821303	GDE1-3Fingde1-1ov_1	4.18918
merged_1_18093212	GDE1-3Fingde1-1ov_1	4.28996
merged_1_18224609	GDE1-3Fingde1-1ov_1	5.7052
merged_1_18905107	GDE1-3Fingde1-1ov_1	6.57205
merged_1_19072767	GDE1-3Fingde1-1ov_1	2.38502
merged_1_19575541	GDE1-3Fingde1-1ov_1	3.92546
merged_1_20187457	GDE1-3Fingde1-1ov_1	1.83575
merged_1_20332309	GDE1-3Fingde1-1ov_1	1.69784
merged_1_20466238	GDE1-3Fingde1-1ov_1	1.59811
merged_1_20469302	GDE1-3Fingde1-1ov_1	2.3993
merged_1_20925994	GDE1-3Fingde1-1ov_1	2.72696
merged_1_21476173	GDE1-3Fingde1-1ov_1	1.48643
merged_1_21788569	GDE1-3Fingde1-1ov_1	0.897882
merged_1_21813261	GDE1-3Fingde1-1ov_1	0.912413
merged_1_21823932	GDE1-3Fingde1-1ov_1	1.86808
merged_1_2189209	GDE1-3Fingde1-1ov_1	2.66987
merged_1_22254056	GDE1-3Fingde1-1ov_1	1.79778
merged_1_22322763	GDE1-3Fingde1-1ov_1	2.46871
merged_1_23064359	GDE1-3Fingde1-1ov_1	2.17579
merged_1_23237078	GDE1-3Fingde1-1ov_1	1.95764
merged_1_23453053	GDE1-3Fingde1-1ov_1	6.57072
merged_1_23736688	GDE1-3Fingde1-1ov_1	2.51303
merged_1_23880344	GDE1-3Fingde1-1ov_1	3.79788
merged_1_23883870	GDE1-3Fingde1-1ov_1	2.77092
merged_1_24424907	GDE1-3Fingde1-1ov_1	6.88429
merged_1_24481442	GDE1-3Fingde1-1ov_1	7.4524
merged_1_24622867	GDE1-3Fingde1-1ov_1	5.22675
merged_1_25260493	GDE1-3Fingde1-1ov_1	1.72958
merged_1_25348937	GDE1-3Fingde1-1ov_1	3.54028
merged_1_25452350	GDE1-3Fingde1-1ov_1	2.56689
merged_1_255752	GDE1-3Fingde1-1ov_1	3.68381
merged_1_25577748	GDE1-3Fingde1-1ov_1	2.77629
merged_1_25708669	GDE1-3Fingde1-1ov_1	1.05953
merged_1_26634566	GDE1-3Fingde1-1ov_1	0.730269
merged_1_27033694	GDE1-3Fingde1-1ov_1	1.43796
merged_1_28964114	GDE1-3Fingde1-1ov_1	6.52147
merged_1_3827921	GDE1-3Fingde1-1ov_1	2.88905
merged_1_4067853	GDE1-3Fingde1-1ov_1	4.22248
merged_1_447775	GDE1-3Fingde1-1ov_1	1.7116
merged_1_4505225	GDE1-3Fingde1-1ov_1	6.72803
merged_1_4618911	GDE1-3Fingde1-1ov_1	6.20439
merged_1_4619944	GDE1-3Fingde1-1ov_1	4.4576
merged_1_4708226	GDE1-3Fingde1-1ov_1	5.93139
merged_1_4719778	GDE1-3Fingde1-1ov_1	4.29313
merged_1_5395074	GDE1-3Fingde1-1ov_1	3.66662
merged_1_6379249	GDE1-3Fingde1-1ov_1	2.05872
merged_1_6947452	GDE1-3Fingde1-1ov_1	5.9489
merged_1_6948071	GDE1-3Fingde1-1ov_1	6.28896
merged_1_7025833	GDE1-3Fingde1-1ov_1	4.70272
merged_1_7051710	GDE1-3Fingde1-1ov_1	4.09696
merged_1_7710199	GDE1-3Fingde1-1ov_1	1.84793
merged_1_7786928	GDE1-3Fingde1-1ov_1	1.99156
merged_1_7808010	GDE1-3Fingde1-1ov_1	3.42831
merged_1_7809531	GDE1-3Fingde1-1ov_1	2.65002
merged_1_7810058	GDE1-3Fingde1-1ov_1	4.51991
merged_1_8159802	GDE1-3Fingde1-1ov_1	1.47272
merged_1_8408536	GDE1-3Fingde1-1ov_1	2.89815
merged_1_8419247	GDE1-3Fingde1-1ov_1	1.71129
merged_1_8512884	GDE1-3Fingde1-1ov_1	2.77416
merged_1_8672361	GDE1-3Fingde1-1ov_1	3.03033
merged_1_8673606	GDE1-3Fingde1-1ov_1	2.80977
merged_1_9017826	GDE1-3Fingde1-1ov_1	2.47985
merged_1_9126191	GDE1-3Fingde1-1ov_1	2.30249
merged_1_9759614	GDE1-3Fingde1-1ov_1	3.14254
merged_2_10148938	GDE1-3Fingde1-1ov_1	2.49977
merged_2_10520083	GDE1-3Fingde1-1ov_1	2.38864
merged_2_10569702	GDE1-3Fingde1-1ov_1	3.19702
merged_2_11042478	GDE1-3Fingde1-1ov_1	5.54453
merged_2_11046773	GDE1-3Fingde1-1ov_1	2.88827
merged_2_11048552	GDE1-3Fingde1-1ov_1	1.63179
merged_2_1107978	GDE1-3Fingde1-1ov_1	2.19491
merged_2_11345927	GDE1-3Fingde1-1ov_1	2.58618
merged_2_11392254	GDE1-3Fingde1-1ov_1	2.44994
merged_2_1198918	GDE1-3Fingde1-1ov_1	2.01914
merged_2_11992041	GDE1-3Fingde1-1ov_1	5.4532
merged_2_1213889	GDE1-3Fingde1-1ov_1	2.64468
merged_2_12472257	GDE1-3Fingde1-1ov_1	1.30241
merged_2_12708033	GDE1-3Fingde1-1ov_1	2.01659
merged_2_12979114	GDE1-3Fingde1-1ov_1	2.80754
merged_2_13041605	GDE1-3Fingde1-1ov_1	3.03971
merged_2_1341271	GDE1-3Fingde1-1ov_1	2.43587
merged_2_13702456	GDE1-3Fingde1-1ov_1	4.89256
merged_2_1498202	GDE1-3Fingde1-1ov_1	2.0714
merged_2_1499583	GDE1-3Fingde1-1ov_1	3.36298
merged_2_15399486	GDE1-3Fingde1-1ov_1	3.69946
merged_2_1579165	GDE1-3Fingde1-1ov_1	2.38769
merged_2_16172024	GDE1-3Fingde1-1ov_1	4.00065
merged_2_16865776	GDE1-3Fingde1-1ov_1	0.949441
merged_2_17300665	GDE1-3Fingde1-1ov_1	4.52298
merged_2_17407583	GDE1-3Fingde1-1ov_1	3.15851
merged_2_17846840	GDE1-3Fingde1-1ov_1	6.63679
merged_2_1801599	GDE1-3Fingde1-1ov_1	0.915069
merged_2_18268151	GDE1-3Fingde1-1ov_1	3.02977
merged_2_18593404	GDE1-3Fingde1-1ov_1	7.04213
merged_2_1926502	GDE1-3Fingde1-1ov_1	6.50935
merged_2_2248858	GDE1-3Fingde1-1ov_1	3.31356
merged_2_2265143	GDE1-3Fingde1-1ov_1	2.86639
merged_2_2266429	GDE1-3Fingde1-1ov_1	1.90093
merged_2_2865159	GDE1-3Fingde1-1ov_1	7.21904
merged_2_2890355	GDE1-3Fingde1-1ov_1	1.9254
merged_2_345426	GDE1-3Fingde1-1ov_1	3.94771
merged_2_4104762	GDE1-3Fingde1-1ov_1	3.82789
merged_2_4105306	GDE1-3Fingde1-1ov_1	6.25817
merged_2_4825813	GDE1-3Fingde1-1ov_1	1.36821
merged_2_5426001	GDE1-3Fingde1-1ov_1	2.05069
merged_2_5660559	GDE1-3Fingde1-1ov_1	6.42257
merged_2_5747630	GDE1-3Fingde1-1ov_1	2.11348
merged_2_5867037	GDE1-3Fingde1-1ov_1	2.65249
merged_2_6191335	GDE1-3Fingde1-1ov_1	2.17561
merged_2_6195852	GDE1-3Fingde1-1ov_1	3.14725
merged_2_6246651	GDE1-3Fingde1-1ov_1	2.25342
merged_2_6325684	GDE1-3Fingde1-1ov_1	2.38267
merged_2_6348608	GDE1-3Fingde1-1ov_1	2.82249
merged_2_636813	GDE1-3Fingde1-1ov_1	6.65042
merged_2_6633221	GDE1-3Fingde1-1ov_1	1.57181
merged_2_6655634	GDE1-3Fingde1-1ov_1	4.60118
merged_2_6915027	GDE1-3Fingde1-1ov_1	1.65724
merged_2_7182230	GDE1-3Fingde1-1ov_1	1.62649
merged_2_7183591	GDE1-3Fingde1-1ov_1	5.73626
merged_2_7184190	GDE1-3Fingde1-1ov_1	3.35137
merged_2_7201851	GDE1-3Fingde1-1ov_1	5.93836
merged_2_7298658	GDE1-3Fingde1-1ov_1	1.78549
merged_2_7347797	GDE1-3Fingde1-1ov_1	3.15281
merged_2_7455850	GDE1-3Fingde1-1ov_1	3.45476
merged_2_7695174	GDE1-3Fingde1-1ov_1	3.74157
merged_2_8037442	GDE1-3Fingde1-1ov_1	6.41849
merged_2_8066044	GDE1-3Fingde1-1ov_1	1.19766
merged_2_8103811	GDE1-3Fingde1-1ov_1	3.23126
merged_2_8403217	GDE1-3Fingde1-1ov_1	6.06928
merged_2_8413136	GDE1-3Fingde1-1ov_1	2.6504
merged_2_877617	GDE1-3Fingde1-1ov_1	2.06732
merged_2_885523	GDE1-3Fingde1-1ov_1	1.32786
merged_2_887289	GDE1-3Fingde1-1ov_1	3.60156
merged_2_896962	GDE1-3Fingde1-1ov_1	2.91019
merged_3_10187150	GDE1-3Fingde1-1ov_1	1.72219
merged_3_10265405	GDE1-3Fingde1-1ov_1	1.61311
merged_3_10387736	GDE1-3Fingde1-1ov_1	2.02868
merged_3_10388455	GDE1-3Fingde1-1ov_1	2.70871
merged_3_10690406	GDE1-3Fingde1-1ov_1	5.70158
merged_3_10746684	GDE1-3Fingde1-1ov_1	6.00223
merged_3_10825416	GDE1-3Fingde1-1ov_1	1.3835
merged_3_10844115	GDE1-3Fingde1-1ov_1	1.92331
merged_3_11023757	GDE1-3Fingde1-1ov_1	2.8601
merged_3_11041459	GDE1-3Fingde1-1ov_1	3.88662
merged_3_11613381	GDE1-3Fingde1-1ov_1	4.04156
merged_3_11768149	GDE1-3Fingde1-1ov_1	1.82035
merged_3_11819854	GDE1-3Fingde1-1ov_1	3.26777
merged_3_1209180	GDE1-3Fingde1-1ov_1	7.46643
merged_3_12266321	GDE1-3Fingde1-1ov_1	2.93865
merged_3_12627617	GDE1-3Fingde1-1ov_1	1.8559
merged_3_12630216	GDE1-3Fingde1-1ov_1	2.0643
merged_3_12631876	GDE1-3Fingde1-1ov_1	2.96104
merged_3_14314544	GDE1-3Fingde1-1ov_1	5.47441
merged_3_14668360	GDE1-3Fingde1-1ov_1	5.0027
merged_3_14668903	GDE1-3Fingde1-1ov_1	3.16632
merged_3_14727721	GDE1-3Fingde1-1ov_1	6.86015
merged_3_14989626	GDE1-3Fingde1-1ov_1	2.81465
merged_3_15218980	GDE1-3Fingde1-1ov_1	3.41563
merged_3_15295601	GDE1-3Fingde1-1ov_1	3.12165
merged_3_15561091	GDE1-3Fingde1-1ov_1	1.91266
merged_3_15680917	GDE1-3Fingde1-1ov_1	8.10375
merged_3_15766000	GDE1-3Fingde1-1ov_1	1.3035
merged_3_15842607	GDE1-3Fingde1-1ov_1	2.66194
merged_3_16321292	GDE1-3Fingde1-1ov_1	2.8865
merged_3_16324431	GDE1-3Fingde1-1ov_1	2.86391
merged_3_16408048	GDE1-3Fingde1-1ov_1	3.91761
merged_3_16766132	GDE1-3Fingde1-1ov_1	3.27441
merged_3_16899024	GDE1-3Fingde1-1ov_1	1.57494
merged_3_16950961	GDE1-3Fingde1-1ov_1	5.31029
merged_3_17099601	GDE1-3Fingde1-1ov_1	2.94169
merged_3_17144481	GDE1-3Fingde1-1ov_1	2.07676
merged_3_17271828	GDE1-3Fingde1-1ov_1	2.613
merged_3_17842186	GDE1-3Fingde1-1ov_1	6.60492
merged_3_17861715	GDE1-3Fingde1-1ov_1	3.12687
merged_3_18811650	GDE1-3Fingde1-1ov_1	4.54401
merged_3_19152485	GDE1-3Fingde1-1ov_1	2.96892
merged_3_19157565	GDE1-3Fingde1-1ov_1	2.02403
merged_3_19471293	GDE1-3Fingde1-1ov_1	2.31735
merged_3_19667750	GDE1-3Fingde1-1ov_1	1.23587
merged_3_1971558	GDE1-3Fingde1-1ov_1	1.78523
merged_3_19959482	GDE1-3Fingde1-1ov_1	3.19867
merged_3_20029846	GDE1-3Fingde1-1ov_1	7.9794
merged_3_20808433	GDE1-3Fingde1-1ov_1	3.20534
merged_3_20929530	GDE1-3Fingde1-1ov_1	2.92869
merged_3_22173653	GDE1-3Fingde1-1ov_1	1.95435
merged_3_22537108	GDE1-3Fingde1-1ov_1	2.82476
merged_3_2887886	GDE1-3Fingde1-1ov_1	3.03502
merged_3_2988500	GDE1-3Fingde1-1ov_1	1.16409
merged_3_3743060	GDE1-3Fingde1-1ov_1	4.79202
merged_3_4647019	GDE1-3Fingde1-1ov_1	0.897304
merged_3_5404401	GDE1-3Fingde1-1ov_1	3.84344
merged_3_5405444	GDE1-3Fingde1-1ov_1	1.45182
merged_3_5452508	GDE1-3Fingde1-1ov_1	3.43246
merged_3_5778657	GDE1-3Fingde1-1ov_1	7.08992
merged_3_6293912	GDE1-3Fingde1-1ov_1	2.43468
merged_3_6296171	GDE1-3Fingde1-1ov_1	4.62382
merged_3_6366110	GDE1-3Fingde1-1ov_1	2.87223
merged_3_6431600	GDE1-3Fingde1-1ov_1	2.95446
merged_3_7419812	GDE1-3Fingde1-1ov_1	5.97075
merged_3_8191262	GDE1-3Fingde1-1ov_1	1.65471
merged_3_8232695	GDE1-3Fingde1-1ov_1	1.9324
merged_3_8371004	GDE1-3Fingde1-1ov_1	2.57166
merged_3_8509073	GDE1-3Fingde1-1ov_1	7.48259
merged_3_8614353	GDE1-3Fingde1-1ov_1	2.30584
merged_3_8796153	GDE1-3Fingde1-1ov_1	3.51124
merged_3_9134220	GDE1-3Fingde1-1ov_1	2.09749
merged_3_9142274	GDE1-3Fingde1-1ov_1	3.04508
merged_3_9331477	GDE1-3Fingde1-1ov_1	1.68255
merged_3_9428920	GDE1-3Fingde1-1ov_1	2.78941
merged_3_9706535	GDE1-3Fingde1-1ov_1	6.86209
merged_3_9772415	GDE1-3Fingde1-1ov_1	2.68108
merged_3_9996502	GDE1-3Fingde1-1ov_1	1.73168
merged_4_10265839	GDE1-3Fingde1-1ov_1	1.08579
merged_4_1026850	GDE1-3Fingde1-1ov_1	4.11447
merged_4_10770004	GDE1-3Fingde1-1ov_1	2.92664
merged_4_11231171	GDE1-3Fingde1-1ov_1	1.3927
merged_4_11473278	GDE1-3Fingde1-1ov_1	4.69295
merged_4_11828953	GDE1-3Fingde1-1ov_1	0.344079
merged_4_11832116	GDE1-3Fingde1-1ov_1	2.34741
merged_4_12095427	GDE1-3Fingde1-1ov_1	0.91221
merged_4_12433510	GDE1-3Fingde1-1ov_1	6.75637
merged_4_12483517	GDE1-3Fingde1-1ov_1	4.79609
merged_4_12598599	GDE1-3Fingde1-1ov_1	2.99485
merged_4_12699028	GDE1-3Fingde1-1ov_1	1.9197
merged_4_12699856	GDE1-3Fingde1-1ov_1	2.34012
merged_4_12841020	GDE1-3Fingde1-1ov_1	6.50394
merged_4_12862427	GDE1-3Fingde1-1ov_1	5.02538
merged_4_13292779	GDE1-3Fingde1-1ov_1	3.97448
merged_4_13293636	GDE1-3Fingde1-1ov_1	5.27825
merged_4_13369108	GDE1-3Fingde1-1ov_1	2.64919
merged_4_13580116	GDE1-3Fingde1-1ov_1	3.00087
merged_4_13902361	GDE1-3Fingde1-1ov_1	8.52605
merged_4_14267648	GDE1-3Fingde1-1ov_1	1.61417
merged_4_14272060	GDE1-3Fingde1-1ov_1	2.59724
merged_4_14530909	GDE1-3Fingde1-1ov_1	6.49238
merged_4_1484912	GDE1-3Fingde1-1ov_1	2.89964
merged_4_15695583	GDE1-3Fingde1-1ov_1	5.48735
merged_4_15696265	GDE1-3Fingde1-1ov_1	4.82803
merged_4_16555191	GDE1-3Fingde1-1ov_1	3.52337
merged_4_17227352	GDE1-3Fingde1-1ov_1	2.71158
merged_4_17636383	GDE1-3Fingde1-1ov_1	4.15406
merged_4_17637163	GDE1-3Fingde1-1ov_1	7.13425
merged_4_18132915	GDE1-3Fingde1-1ov_1	2.81931
merged_4_18254764	GDE1-3Fingde1-1ov_1	6.17561
merged_4_18434564	GDE1-3Fingde1-1ov_1	2.45109
merged_4_1995049	GDE1-3Fingde1-1ov_1	1.50092
merged_4_2183565	GDE1-3Fingde1-1ov_1	1.84152
merged_4_2337922	GDE1-3Fingde1-1ov_1	2.12396
merged_4_2339194	GDE1-3Fingde1-1ov_1	4.02175
merged_4_2379261	GDE1-3Fingde1-1ov_1	1.85375
merged_4_2525927	GDE1-3Fingde1-1ov_1	3.65166
merged_4_2558980	GDE1-3Fingde1-1ov_1	6.5104
merged_4_272189	GDE1-3Fingde1-1ov_1	7.05307
merged_4_4096785	GDE1-3Fingde1-1ov_1	6.69466
merged_4_4105479	GDE1-3Fingde1-1ov_1	4.02827
merged_4_4223918	GDE1-3Fingde1-1ov_1	2.58348
merged_4_489356	GDE1-3Fingde1-1ov_1	2.14687
merged_4_520120	GDE1-3Fingde1-1ov_1	1.76641
merged_4_5216433	GDE1-3Fingde1-1ov_1	1.45369
merged_4_5407443	GDE1-3Fingde1-1ov_1	2.97099
merged_4_5415237	GDE1-3Fingde1-1ov_1	2.90709
merged_4_5416598	GDE1-3Fingde1-1ov_1	2.80167
merged_4_5438259	GDE1-3Fingde1-1ov_1	7.28254
merged_4_5867398	GDE1-3Fingde1-1ov_1	1.45728
merged_4_5884702	GDE1-3Fingde1-1ov_1	1.43054
merged_4_5919902	GDE1-3Fingde1-1ov_1	3.04421
merged_4_6031468	GDE1-3Fingde1-1ov_1	6.38726
merged_4_6205120	GDE1-3Fingde1-1ov_1	1.77025
merged_4_6227051	GDE1-3Fingde1-1ov_1	1.9467
merged_4_6275832	GDE1-3Fingde1-1ov_1	5.18483
merged_4_6356792	GDE1-3Fingde1-1ov_1	1.82486
merged_4_6386560	GDE1-3Fingde1-1ov_1	1.04234
merged_4_6404510	GDE1-3Fingde1-1ov_1	2.16233
merged_4_6688584	GDE1-3Fingde1-1ov_1	1.69215
merged_4_7178517	GDE1-3Fingde1-1ov_1	3.67838
merged_4_7250427	GDE1-3Fingde1-1ov_1	3.67573
merged_4_7444250	GDE1-3Fingde1-1ov_1	1.03236
merged_4_7591542	GDE1-3Fingde1-1ov_1	7.57341
merged_4_7880841	GDE1-3Fingde1-1ov_1	2.23769
merged_4_8795987	GDE1-3Fingde1-1ov_1	2.54539
merged_4_8941380	GDE1-3Fingde1-1ov_1	3.18802
merged_4_8947062	GDE1-3Fingde1-1ov_1	4.45792
merged_4_9005008	GDE1-3Fingde1-1ov_1	0.980872
merged_4_9161790	GDE1-3Fingde1-1ov_1	5.09854
merged_4_9164747	GDE1-3Fingde1-1ov_1	7.0613
merged_4_926074	GDE1-3Fingde1-1ov_1	1.77816
merged_4_9800398	GDE1-3Fingde1-1ov_1	1.78109
merged_4_9961740	GDE1-3Fingde1-1ov_1	6.58904
merged_4_9988966	GDE1-3Fingde1-1ov_1	3.37884
merged_5_10040653	GDE1-3Fingde1-1ov_1	1.23517
merged_5_10171403	GDE1-3Fingde1-1ov_1	1.9563
merged_5_10174956	GDE1-3Fingde1-1ov_1	1.93813
merged_5_10179126	GDE1-3Fingde1-1ov_1	1.71789
merged_5_10385088	GDE1-3Fingde1-1ov_1	0.999616
merged_5_10569604	GDE1-3Fingde1-1ov_1	3.36966
merged_5_10571932	GDE1-3Fingde1-1ov_1	1.36264
merged_5_1228897	GDE1-3Fingde1-1ov_1	1.86478
merged_5_13506671	GDE1-3Fingde1-1ov_1	3.03181
merged_5_13566502	GDE1-3Fingde1-1ov_1	1.7221
merged_5_13571370	GDE1-3Fingde1-1ov_1	1.93479
merged_5_13735770	GDE1-3Fingde1-1ov_1	1.65849
merged_5_13774724	GDE1-3Fingde1-1ov_1	5.11195
merged_5_13861876	GDE1-3Fingde1-1ov_1	1.50842
merged_5_1409843	GDE1-3Fingde1-1ov_1	6.59978
merged_5_14313264	GDE1-3Fingde1-1ov_1	4.73906
merged_5_14654442	GDE1-3Fingde1-1ov_1	1.98696
merged_5_14797636	GDE1-3Fingde1-1ov_1	1.24931
merged_5_14802336	GDE1-3Fingde1-1ov_1	1.29403
merged_5_1501399	GDE1-3Fingde1-1ov_1	1.45497
merged_5_15040737	GDE1-3Fingde1-1ov_1	2.00712
merged_5_15052484	GDE1-3Fingde1-1ov_1	0.980267
merged_5_15150329	GDE1-3Fingde1-1ov_1	1.226
merged_5_15407993	GDE1-3Fingde1-1ov_1	2.71848
merged_5_15599454	GDE1-3Fingde1-1ov_1	0.770169
merged_5_15700484	GDE1-3Fingde1-1ov_1	1.83735
merged_5_15966863	GDE1-3Fingde1-1ov_1	2.29206
merged_5_15981919	GDE1-3Fingde1-1ov_1	5.4466
merged_5_16007644	GDE1-3Fingde1-1ov_1	1.29235
merged_5_16900963	GDE1-3Fingde1-1ov_1	2.02679
merged_5_16965960	GDE1-3Fingde1-1ov_1	2.09091
merged_5_17173087	GDE1-3Fingde1-1ov_1	5.71771
merged_5_1811868	GDE1-3Fingde1-1ov_1	3.29678
merged_5_18533369	GDE1-3Fingde1-1ov_1	1.28977
merged_5_18635886	GDE1-3Fingde1-1ov_1	3.49606
merged_5_19063680	GDE1-3Fingde1-1ov_1	2.25725
merged_5_19751623	GDE1-3Fingde1-1ov_1	1.10354
merged_5_20312647	GDE1-3Fingde1-1ov_1	6.17947
merged_5_20439331	GDE1-3Fingde1-1ov_1	2.23612
merged_5_20770803	GDE1-3Fingde1-1ov_1	4.37719
merged_5_20978084	GDE1-3Fingde1-1ov_1	1.67591
merged_5_21014357	GDE1-3Fingde1-1ov_1	3.39324
merged_5_21095824	GDE1-3Fingde1-1ov_1	1.25987
merged_5_21455035	GDE1-3Fingde1-1ov_1	2.49998
merged_5_21455797	GDE1-3Fingde1-1ov_1	4.77092
merged_5_21466474	GDE1-3Fingde1-1ov_1	2.27587
merged_5_21802967	GDE1-3Fingde1-1ov_1	2.38551
merged_5_21832782	GDE1-3Fingde1-1ov_1	3.86151
merged_5_21846044	GDE1-3Fingde1-1ov_1	5.78834
merged_5_22440423	GDE1-3Fingde1-1ov_1	4.81794
merged_5_22704944	GDE1-3Fingde1-1ov_1	6.40342
merged_5_22746462	GDE1-3Fingde1-1ov_1	1.72323
merged_5_23062209	GDE1-3Fingde1-1ov_1	2.04913
merged_5_23338952	GDE1-3Fingde1-1ov_1	2.49905
merged_5_23380767	GDE1-3Fingde1-1ov_1	3.69867
merged_5_24942763	GDE1-3Fingde1-1ov_1	0.964561
merged_5_25823747	GDE1-3Fingde1-1ov_1	2.90116
merged_5_3750398	GDE1-3Fingde1-1ov_1	6.89682
merged_5_381536	GDE1-3Fingde1-1ov_1	1.96737
merged_5_4855654	GDE1-3Fingde1-1ov_1	3.73207
merged_5_5706816	GDE1-3Fingde1-1ov_1	2.45739
merged_5_595400	GDE1-3Fingde1-1ov_1	1.3296
merged_5_6438776	GDE1-3Fingde1-1ov_1	5.37223
merged_5_6443864	GDE1-3Fingde1-1ov_1	3.4505
merged_5_7638682	GDE1-3Fingde1-1ov_1	6.81349
merged_5_7644297	GDE1-3Fingde1-1ov_1	1.91158
merged_5_7647437	GDE1-3Fingde1-1ov_1	5.37949
merged_5_7971518	GDE1-3Fingde1-1ov_1	3.11775
merged_5_7991182	GDE1-3Fingde1-1ov_1	3.22981
merged_5_8203606	GDE1-3Fingde1-1ov_1	3.05512
merged_5_838752	GDE1-3Fingde1-1ov_1	2.61982
merged_5_8613629	GDE1-3Fingde1-1ov_1	2.29164
merged_5_8810122	GDE1-3Fingde1-1ov_1	4.50246
merged_5_8813227	GDE1-3Fingde1-1ov_1	4.80917
merged_5_8823928	GDE1-3Fingde1-1ov_1	6.78897
merged_5_9112850	GDE1-3Fingde1-1ov_1	5.8512
merged_5_9169064	GDE1-3Fingde1-1ov_1	1.96259
merged_5_9194833	GDE1-3Fingde1-1ov_1	1.82434
merged_5_9443682	GDE1-3Fingde1-1ov_1	2.76391
merged_5_9799932	GDE1-3Fingde1-1ov_1	6.13266
merged_5_9971821	GDE1-3Fingde1-1ov_1	1.95994
merged_1_17193940	GDE1-3Fingde1-1ov_1	1.3316
merged_1_21068243	GDE1-3Fingde1-1ov_1	2.49862
merged_1_13525463	GDE1-3Fingde1-1ov_1	0.628691
merged_1_10021311	GDE1-3Fingde1-1ov_1	1.15093
merged_1_8052788	GDE1-3Fingde1-1ov_1	1.19516
merged_1_9957210	GDE1-3Fingde1-1ov_1	1.11594
merged_1_5970346	GDE1-3Fingde1-1ov_1	1.27276
merged_1_9958222	GDE1-3Fingde1-1ov_1	1.45442

## Sheet: Fig 4c
site	genotype	Log2(24nt siRNA/miRNAtotal X 10E4+1)
merged_1_255752	colov_1	3.92133
merged_1_446430	colov_1	6.11783
merged_1_4067853	colov_1	4.18513
merged_1_4505225	colov_1	6.98522
merged_1_4618911	colov_1	6.39447
merged_1_4619944	colov_1	4.68335
merged_1_4719778	colov_1	3.84684
merged_1_5970346	colov_1	5.95931
merged_1_6235714	colov_1	3.65442
merged_1_6947452	colov_1	6.15023
merged_1_6948071	colov_1	6.38472
merged_1_7025833	colov_1	4.42009
merged_1_7808010	colov_1	3.50384
merged_1_7810058	colov_1	4.81097
merged_1_8673606	colov_1	3.1496
merged_1_9958222	colov_1	2.4772
merged_1_11138707	colov_1	7.17022
merged_1_11617510	colov_1	7.4238
merged_1_11982581	colov_1	4.12745
merged_1_12739672	colov_1	3.66649
merged_1_13567702	colov_1	6.86071
merged_1_1392418	colov_1	5.36749
merged_1_13926686	colov_1	5.32621
merged_1_13930721	colov_1	4.63602
merged_1_13932745	colov_1	5.32089
merged_1_13937024	colov_1	4.69116
merged_1_16273836	colov_1	5.25082
merged_1_16327001	colov_1	4.27834
merged_1_16818351	colov_1	3.53474
merged_1_16882632	colov_1	5.82904
merged_1_17639469	colov_1	7.22842
merged_1_18093212	colov_1	4.53161
merged_1_18224609	colov_1	5.76983
merged_1_18905107	colov_1	6.71069
merged_1_19575541	colov_1	3.97944
merged_1_19576831	colov_1	7.65123
merged_1_23453053	colov_1	6.81187
merged_1_24424907	colov_1	7.24452
merged_1_24481442	colov_1	7.78897
merged_1_24622867	colov_1	5.49447
merged_1_28964114	colov_1	6.5718
merged_2_345426	colov_1	3.93965
merged_2_636813	colov_1	6.93882
merged_2_1926502	colov_1	6.73633
merged_2_2865159	colov_1	7.3875
merged_2_4104762	colov_1	4.08339
merged_2_4105306	colov_1	6.33682
merged_2_5660559	colov_1	6.77578
merged_2_5867037	colov_1	2.69324
merged_2_7183591	colov_1	6.20417
merged_2_7184190	colov_1	3.1401
merged_2_7201851	colov_1	6.26326
merged_2_8037442	colov_1	6.61691
merged_2_8403217	colov_1	6.21397
merged_2_10434237	colov_1	4.1619
merged_2_11042478	colov_1	5.77844
merged_2_11046773	colov_1	3.07648
merged_2_11992041	colov_1	5.6593
merged_2_15399486	colov_1	3.86603
merged_2_15850162	colov_1	6.00091
merged_2_16029762	colov_1	5.40942
merged_2_17300665	colov_1	4.57778
merged_2_17846840	colov_1	6.59312
merged_2_18593404	colov_1	7.32103
merged_3_1209180	colov_1	7.6309
merged_3_3743060	colov_1	5.07078
merged_3_5404401	colov_1	3.65506
merged_3_5778657	colov_1	7.28653
merged_3_6296171	colov_1	4.48675
merged_3_7419812	colov_1	6.30291
merged_3_8509073	colov_1	7.68689
merged_3_9706535	colov_1	7.10247
merged_3_10690406	colov_1	6.01205
merged_3_10746684	colov_1	6.3751
merged_3_10945848	colov_1	4.45934
merged_3_14314544	colov_1	5.66911
merged_3_14668360	colov_1	5.0066
merged_3_14727721	colov_1	6.8846
merged_3_15680917	colov_1	8.34282
merged_3_16950961	colov_1	5.46456
merged_3_17842186	colov_1	6.88308
merged_3_18357253	colov_1	5.01085
merged_3_18543179	colov_1	7.53918
merged_3_18811650	colov_1	4.84323
merged_3_20029846	colov_1	8.03191
merged_4_272189	colov_1	7.32611
merged_4_2558980	colov_1	6.85415
merged_4_4096785	colov_1	6.65467
merged_4_4105479	colov_1	4.08324
merged_4_5438259	colov_1	7.51388
merged_4_6031468	colov_1	6.55997
merged_4_7591542	colov_1	7.89631
merged_4_8947062	colov_1	4.89046
merged_4_9161790	colov_1	5.18315
merged_4_9164747	colov_1	6.98697
merged_4_9961740	colov_1	6.67382
merged_4_12433510	colov_1	6.87874
merged_4_12483517	colov_1	5.0054
merged_4_12841020	colov_1	6.80456
merged_4_12862427	colov_1	5.31059
merged_4_13292779	colov_1	4.12363
merged_4_13293636	colov_1	5.15485
merged_4_13369108	colov_1	2.40163
merged_4_13902361	colov_1	8.84313
merged_4_14530909	colov_1	6.80747
merged_4_15695583	colov_1	5.60607
merged_4_15696265	colov_1	5.11208
merged_4_17636383	colov_1	4.19695
merged_4_17637163	colov_1	7.24641
merged_4_18254764	colov_1	6.42153
merged_5_1409843	colov_1	6.92322
merged_5_1811868	colov_1	3.59237
merged_5_3750398	colov_1	7.02875
merged_5_6438776	colov_1	5.43906
merged_5_7638682	colov_1	7.03355
merged_5_7647437	colov_1	5.88144
merged_5_8823928	colov_1	6.92486
merged_5_9112850	colov_1	5.84381
merged_5_9799932	colov_1	6.48788
merged_5_13773607	colov_1	4.38402
merged_5_13774724	colov_1	5.13631
merged_5_14313264	colov_1	4.9483
merged_5_15981919	colov_1	5.6164
merged_5_16257522	colov_1	3.35548
merged_5_17173087	colov_1	6.04619
merged_5_18635886	colov_1	3.74283
merged_5_20312647	colov_1	6.55126
merged_5_20770803	colov_1	4.61614
merged_5_21455797	colov_1	5.09623
merged_5_21832782	colov_1	4.01783
merged_5_21846044	colov_1	5.95216
merged_5_22440423	colov_1	4.803
merged_5_22704944	colov_1	6.62673
merged_1_255752	gde1-1ov_1	1.17057
merged_1_446430	gde1-1ov_1	2.12917
merged_1_4067853	gde1-1ov_1	0.272899
merged_1_4505225	gde1-1ov_1	1.89892
merged_1_4618911	gde1-1ov_1	1.23854
merged_1_4619944	gde1-1ov_1	1.72155
merged_1_4719778	gde1-1ov_1	0.189195
merged_1_5970346	gde1-1ov_1	2.86121
merged_1_6235714	gde1-1ov_1	1.65834
merged_1_6947452	gde1-1ov_1	0.513967
merged_1_6948071	gde1-1ov_1	0.45975
merged_1_7025833	gde1-1ov_1	0.418494
merged_1_7808010	gde1-1ov_1	0.0840159
merged_1_7810058	gde1-1ov_1	0.664993
merged_1_8673606	gde1-1ov_1	0.338877
merged_1_9958222	gde1-1ov_1	0
merged_1_11138707	gde1-1ov_1	1.0444
merged_1_11617510	gde1-1ov_1	1.31445
merged_1_11982581	gde1-1ov_1	2.43437
merged_1_12739672	gde1-1ov_1	0.655356
merged_1_13567702	gde1-1ov_1	3.29184
merged_1_1392418	gde1-1ov_1	2.03053
merged_1_13926686	gde1-1ov_1	2.34722
merged_1_13930721	gde1-1ov_1	1.3483
merged_1_13932745	gde1-1ov_1	2.56401
merged_1_13937024	gde1-1ov_1	1.68593
merged_1_16273836	gde1-1ov_1	1.32262
merged_1_16327001	gde1-1ov_1	2.05719
merged_1_16818351	gde1-1ov_1	0.154684
merged_1_16882632	gde1-1ov_1	1.42972
merged_1_17639469	gde1-1ov_1	1.58344
merged_1_18093212	gde1-1ov_1	1.84767
merged_1_18224609	gde1-1ov_1	0.798418
merged_1_18905107	gde1-1ov_1	0.968987
merged_1_19575541	gde1-1ov_1	0.156932
merged_1_19576831	gde1-1ov_1	3.68485
merged_1_23453053	gde1-1ov_1	1.74646
merged_1_24424907	gde1-1ov_1	1.08589
merged_1_24481442	gde1-1ov_1	1.60538
merged_1_24622867	gde1-1ov_1	0.37757
merged_1_28964114	gde1-1ov_1	1.6971
merged_2_345426	gde1-1ov_1	0.187873
merged_2_636813	gde1-1ov_1	1.70585
merged_2_1926502	gde1-1ov_1	1.69669
merged_2_2865159	gde1-1ov_1	2.14977
merged_2_4104762	gde1-1ov_1	2.91614
merged_2_4105306	gde1-1ov_1	3.86197
merged_2_5660559	gde1-1ov_1	1.94357
merged_2_5867037	gde1-1ov_1	0.403311
merged_2_7183591	gde1-1ov_1	0.668952
merged_2_7184190	gde1-1ov_1	0.531878
merged_2_7201851	gde1-1ov_1	1.55724
merged_2_8037442	gde1-1ov_1	1.34492
merged_2_8403217	gde1-1ov_1	0.805153
merged_2_10434237	gde1-1ov_1	1.84823
merged_2_11042478	gde1-1ov_1	1.68345
merged_2_11046773	gde1-1ov_1	0.151254
merged_2_11992041	gde1-1ov_1	0.532926
merged_2_15399486	gde1-1ov_1	0.264767
merged_2_15850162	gde1-1ov_1	1.49399
merged_2_16029762	gde1-1ov_1	1.86257
merged_2_17300665	gde1-1ov_1	0.958618
merged_2_17846840	gde1-1ov_1	1.02596
merged_2_18593404	gde1-1ov_1	1.89387
merged_3_1209180	gde1-1ov_1	2.06375
merged_3_3743060	gde1-1ov_1	0.568263
merged_3_5404401	gde1-1ov_1	0.199809
merged_3_5778657	gde1-1ov_1	1.44986
merged_3_6296171	gde1-1ov_1	0.701757
merged_3_7419812	gde1-1ov_1	1.0712
merged_3_8509073	gde1-1ov_1	2.15549
merged_3_9706535	gde1-1ov_1	1.27305
merged_3_10690406	gde1-1ov_1	1.75879
merged_3_10746684	gde1-1ov_1	2.23752
merged_3_10945848	gde1-1ov_1	1.83076
merged_3_14314544	gde1-1ov_1	1.24288
merged_3_14668360	gde1-1ov_1	0.859328
merged_3_14727721	gde1-1ov_1	2.42164
merged_3_15680917	gde1-1ov_1	2.38959
merged_3_16950961	gde1-1ov_1	0.764271
merged_3_17842186	gde1-1ov_1	1.26884
merged_3_18357253	gde1-1ov_1	4.56441
merged_3_18543179	gde1-1ov_1	3.21967
merged_3_18811650	gde1-1ov_1	0.363207
merged_3_20029846	gde1-1ov_1	2.24871
merged_4_272189	gde1-1ov_1	1.9237
merged_4_2558980	gde1-1ov_1	2.34004
merged_4_4096785	gde1-1ov_1	2.47918
merged_4_4105479	gde1-1ov_1	1.56119
merged_4_5438259	gde1-1ov_1	1.47187
merged_4_6031468	gde1-1ov_1	1.07046
merged_4_7591542	gde1-1ov_1	1.93374
merged_4_8947062	gde1-1ov_1	0.648556
merged_4_9161790	gde1-1ov_1	0.676012
merged_4_9164747	gde1-1ov_1	0.970306
merged_4_9961740	gde1-1ov_1	0.55949
merged_4_12433510	gde1-1ov_1	1.98826
merged_4_12483517	gde1-1ov_1	0.475942
merged_4_12841020	gde1-1ov_1	1.59182
merged_4_12862427	gde1-1ov_1	0.261829
merged_4_13292779	gde1-1ov_1	0.229975
merged_4_13293636	gde1-1ov_1	0.951699
merged_4_13369108	gde1-1ov_1	0.22587
merged_4_13902361	gde1-1ov_1	3.01535
merged_4_14530909	gde1-1ov_1	1.34307
merged_4_15695583	gde1-1ov_1	0.311697
merged_4_15696265	gde1-1ov_1	0.409926
merged_4_17636383	gde1-1ov_1	0.362535
merged_4_17637163	gde1-1ov_1	1.5697
merged_4_18254764	gde1-1ov_1	1.61613
merged_5_1409843	gde1-1ov_1	3.25121
merged_5_1811868	gde1-1ov_1	1.13191
merged_5_3750398	gde1-1ov_1	2.0375
merged_5_6438776	gde1-1ov_1	0.772594
merged_5_7638682	gde1-1ov_1	1.18331
merged_5_7647437	gde1-1ov_1	1.06533
merged_5_8823928	gde1-1ov_1	1.69484
merged_5_9112850	gde1-1ov_1	0.668165
merged_5_9799932	gde1-1ov_1	1.66686
merged_5_13773607	gde1-1ov_1	1.63184
merged_5_13774724	gde1-1ov_1	0.777158
merged_5_14313264	gde1-1ov_1	1.37804
merged_5_15981919	gde1-1ov_1	0.582621
merged_5_16257522	gde1-1ov_1	3.41739
merged_5_17173087	gde1-1ov_1	0.923466
merged_5_18635886	gde1-1ov_1	0.515
merged_5_20312647	gde1-1ov_1	1.40761
merged_5_20770803	gde1-1ov_1	0.405547
merged_5_21455797	gde1-1ov_1	0.0311214
merged_5_21832782	gde1-1ov_1	1.32726
merged_5_21846044	gde1-1ov_1	0.548491
merged_5_22440423	gde1-1ov_1	0.429341
merged_5_22704944	gde1-1ov_1	3.24665
merged_1_255752	clsy34ov_1	1.19467
merged_1_446430	clsy34ov_1	4.029
merged_1_4067853	clsy34ov_1	0.557432
merged_1_4505225	clsy34ov_1	2.53239
merged_1_4618911	clsy34ov_1	1.32614
merged_1_4619944	clsy34ov_1	2.00433
merged_1_4719778	clsy34ov_1	0.799339
merged_1_5970346	clsy34ov_1	3.80811
merged_1_6235714	clsy34ov_1	1.96462
merged_1_6947452	clsy34ov_1	1.99296
merged_1_6948071	clsy34ov_1	2.34785
merged_1_7025833	clsy34ov_1	0.672389
merged_1_7808010	clsy34ov_1	0.20056
merged_1_7810058	clsy34ov_1	0.941512
merged_1_8673606	clsy34ov_1	1.01253
merged_1_9958222	clsy34ov_1	0
merged_1_11138707	clsy34ov_1	2.25274
merged_1_11617510	clsy34ov_1	2.78316
merged_1_11982581	clsy34ov_1	1.48787
merged_1_12739672	clsy34ov_1	1.00269
merged_1_13567702	clsy34ov_1	2.52262
merged_1_1392418	clsy34ov_1	1.15404
merged_1_13926686	clsy34ov_1	1.19619
merged_1_13930721	clsy34ov_1	1.05072
merged_1_13932745	clsy34ov_1	1.80154
merged_1_13937024	clsy34ov_1	1.34535
merged_1_16273836	clsy34ov_1	2.01981
merged_1_16327001	clsy34ov_1	1.16966
merged_1_16818351	clsy34ov_1	0.423674
merged_1_16882632	clsy34ov_1	1.6761
merged_1_17639469	clsy34ov_1	2.39572
merged_1_18093212	clsy34ov_1	1.279
merged_1_18224609	clsy34ov_1	1.88616
merged_1_18905107	clsy34ov_1	2.02506
merged_1_19575541	clsy34ov_1	0.880316
merged_1_19576831	clsy34ov_1	4.34977
merged_1_23453053	clsy34ov_1	1.97339
merged_1_24424907	clsy34ov_1	2.52072
merged_1_24481442	clsy34ov_1	3.02175
merged_1_24622867	clsy34ov_1	1.37798
merged_1_28964114	clsy34ov_1	2.47485
merged_2_345426	clsy34ov_1	0.701557
merged_2_636813	clsy34ov_1	2.73067
merged_2_1926502	clsy34ov_1	2.93763
merged_2_2865159	clsy34ov_1	2.61014
merged_2_4104762	clsy34ov_1	1.26291
merged_2_4105306	clsy34ov_1	1.64606
merged_2_5660559	clsy34ov_1	2.28375
merged_2_5867037	clsy34ov_1	0
merged_2_7183591	clsy34ov_1	1.00607
merged_2_7184190	clsy34ov_1	0.571598
merged_2_7201851	clsy34ov_1	2.31364
merged_2_8037442	clsy34ov_1	2.14619
merged_2_8403217	clsy34ov_1	2.11434
merged_2_10434237	clsy34ov_1	2.88212
merged_2_11042478	clsy34ov_1	1.85853
merged_2_11046773	clsy34ov_1	0.362498
merged_2_11992041	clsy34ov_1	1.19802
merged_2_15399486	clsy34ov_1	0.450899
merged_2_15850162	clsy34ov_1	3.35983
merged_2_16029762	clsy34ov_1	2.94771
merged_2_17300665	clsy34ov_1	0.654351
merged_2_17846840	clsy34ov_1	2.00833
merged_2_18593404	clsy34ov_1	2.99385
merged_3_1209180	clsy34ov_1	3.03952
merged_3_3743060	clsy34ov_1	1.17349
merged_3_5404401	clsy34ov_1	0.366373
merged_3_5778657	clsy34ov_1	2.33648
merged_3_6296171	clsy34ov_1	0.442191
merged_3_7419812	clsy34ov_1	1.93413
merged_3_8509073	clsy34ov_1	2.751
merged_3_9706535	clsy34ov_1	2.28593
merged_3_10690406	clsy34ov_1	1.6875
merged_3_10746684	clsy34ov_1	1.79776
merged_3_10945848	clsy34ov_1	3.16027
merged_3_14314544	clsy34ov_1	1.62247
merged_3_14668360	clsy34ov_1	0.754484
merged_3_14727721	clsy34ov_1	2.11691
merged_3_15680917	clsy34ov_1	3.53056
merged_3_16950961	clsy34ov_1	1.67188
merged_3_17842186	clsy34ov_1	2.31745
merged_3_18357253	clsy34ov_1	5.4905
merged_3_18543179	clsy34ov_1	5.0141
merged_3_18811650	clsy34ov_1	0.898927
merged_3_20029846	clsy34ov_1	3.49087
merged_4_272189	clsy34ov_1	2.70949
merged_4_2558980	clsy34ov_1	2.50216
merged_4_4096785	clsy34ov_1	2.34347
merged_4_4105479	clsy34ov_1	0.886597
merged_4_5438259	clsy34ov_1	2.64268
merged_4_6031468	clsy34ov_1	1.78617
merged_4_7591542	clsy34ov_1	3.22919
merged_4_8947062	clsy34ov_1	0.975433
merged_4_9161790	clsy34ov_1	2.05892
merged_4_9164747	clsy34ov_1	3.28352
merged_4_9961740	clsy34ov_1	1.33722
merged_4_12433510	clsy34ov_1	2.52135
merged_4_12483517	clsy34ov_1	0.902175
merged_4_12841020	clsy34ov_1	2.23072
merged_4_12862427	clsy34ov_1	1.63481
merged_4_13292779	clsy34ov_1	0
merged_4_13293636	clsy34ov_1	1.102
merged_4_13369108	clsy34ov_1	0.265214
merged_4_13902361	clsy34ov_1	3.99214
merged_4_14530909	clsy34ov_1	1.99203
merged_4_15695583	clsy34ov_1	1.39848
merged_4_15696265	clsy34ov_1	1.78787
merged_4_17636383	clsy34ov_1	0.529755
merged_4_17637163	clsy34ov_1	2.35326
merged_4_18254764	clsy34ov_1	2.31745
merged_5_1409843	clsy34ov_1	3.36834
merged_5_1811868	clsy34ov_1	1.50572
merged_5_3750398	clsy34ov_1	2.75536
merged_5_6438776	clsy34ov_1	1.97714
merged_5_7638682	clsy34ov_1	2.34099
merged_5_7647437	clsy34ov_1	2.13209
merged_5_8823928	clsy34ov_1	2.16057
merged_5_9112850	clsy34ov_1	2.07527
merged_5_9799932	clsy34ov_1	2.11623
merged_5_13773607	clsy34ov_1	2.84244
merged_5_13774724	clsy34ov_1	0.55434
merged_5_14313264	clsy34ov_1	0.880391
merged_5_15981919	clsy34ov_1	2.00521
merged_5_16257522	clsy34ov_1	2.45771
merged_5_17173087	clsy34ov_1	1.99404
merged_5_18635886	clsy34ov_1	0.661843
merged_5_20312647	clsy34ov_1	2.24898
merged_5_20770803	clsy34ov_1	0.739897
merged_5_21455797	clsy34ov_1	1.03302
merged_5_21832782	clsy34ov_1	1.92663
merged_5_21846044	clsy34ov_1	1.58536
merged_5_22440423	clsy34ov_1	1.05555
merged_5_22704944	clsy34ov_1	1.83998
merged_1_255752	GDE1-3Fingde1-1ov_1	3.68629
merged_1_446430	GDE1-3Fingde1-1ov_1	6.10464
merged_1_4067853	GDE1-3Fingde1-1ov_1	4.2233
merged_1_4505225	GDE1-3Fingde1-1ov_1	6.72862
merged_1_4618911	GDE1-3Fingde1-1ov_1	6.20598
merged_1_4619944	GDE1-3Fingde1-1ov_1	4.4583
merged_1_4719778	GDE1-3Fingde1-1ov_1	4.2938
merged_1_5970346	GDE1-3Fingde1-1ov_1	5.57182
merged_1_6235714	GDE1-3Fingde1-1ov_1	3.3053
merged_1_6947452	GDE1-3Fingde1-1ov_1	5.95168
merged_1_6948071	GDE1-3Fingde1-1ov_1	6.29208
merged_1_7025833	GDE1-3Fingde1-1ov_1	4.70346
merged_1_7808010	GDE1-3Fingde1-1ov_1	3.42923
merged_1_7810058	GDE1-3Fingde1-1ov_1	4.52411
merged_1_8673606	GDE1-3Fingde1-1ov_1	2.81096
merged_1_9958222	GDE1-3Fingde1-1ov_1	2.36123
merged_1_11138707	GDE1-3Fingde1-1ov_1	7.0096
merged_1_11617510	GDE1-3Fingde1-1ov_1	7.0887
merged_1_11982581	GDE1-3Fingde1-1ov_1	3.91609
merged_1_12739672	GDE1-3Fingde1-1ov_1	3.56801
merged_1_13567702	GDE1-3Fingde1-1ov_1	6.61644
merged_1_1392418	GDE1-3Fingde1-1ov_1	5.27129
merged_1_13926686	GDE1-3Fingde1-1ov_1	5.16184
merged_1_13930721	GDE1-3Fingde1-1ov_1	4.4496
merged_1_13932745	GDE1-3Fingde1-1ov_1	5.23142
merged_1_13937024	GDE1-3Fingde1-1ov_1	4.48258
merged_1_16273836	GDE1-3Fingde1-1ov_1	4.90646
merged_1_16327001	GDE1-3Fingde1-1ov_1	3.99925
merged_1_16818351	GDE1-3Fingde1-1ov_1	3.45903
merged_1_16882632	GDE1-3Fingde1-1ov_1	5.5043
merged_1_17639469	GDE1-3Fingde1-1ov_1	7.31372
merged_1_18093212	GDE1-3Fingde1-1ov_1	4.2904
merged_1_18224609	GDE1-3Fingde1-1ov_1	5.70575
merged_1_18905107	GDE1-3Fingde1-1ov_1	6.57291
merged_1_19575541	GDE1-3Fingde1-1ov_1	3.92654
merged_1_19576831	GDE1-3Fingde1-1ov_1	7.29701
merged_1_23453053	GDE1-3Fingde1-1ov_1	6.57133
merged_1_24424907	GDE1-3Fingde1-1ov_1	6.88481
merged_1_24481442	GDE1-3Fingde1-1ov_1	7.45293
merged_1_24622867	GDE1-3Fingde1-1ov_1	5.22745
merged_1_28964114	GDE1-3Fingde1-1ov_1	6.52197
merged_2_345426	GDE1-3Fingde1-1ov_1	3.94829
merged_2_636813	GDE1-3Fingde1-1ov_1	6.65086
merged_2_1926502	GDE1-3Fingde1-1ov_1	6.50979
merged_2_2865159	GDE1-3Fingde1-1ov_1	7.21951
merged_2_4104762	GDE1-3Fingde1-1ov_1	3.83163
merged_2_4105306	GDE1-3Fingde1-1ov_1	6.2585
merged_2_5660559	GDE1-3Fingde1-1ov_1	6.42292
merged_2_5867037	GDE1-3Fingde1-1ov_1	2.65465
merged_2_7183591	GDE1-3Fingde1-1ov_1	5.73877
merged_2_7184190	GDE1-3Fingde1-1ov_1	3.35256
merged_2_7201851	GDE1-3Fingde1-1ov_1	5.93863
merged_2_8037442	GDE1-3Fingde1-1ov_1	6.41887
merged_2_8403217	GDE1-3Fingde1-1ov_1	6.07002
merged_2_10434237	GDE1-3Fingde1-1ov_1	4.195
merged_2_11042478	GDE1-3Fingde1-1ov_1	5.5449
merged_2_11046773	GDE1-3Fingde1-1ov_1	2.88902
merged_2_11992041	GDE1-3Fingde1-1ov_1	5.45381
merged_2_15399486	GDE1-3Fingde1-1ov_1	3.70064
merged_2_15850162	GDE1-3Fingde1-1ov_1	5.65395
merged_2_16029762	GDE1-3Fingde1-1ov_1	5.24363
merged_2_17300665	GDE1-3Fingde1-1ov_1	4.52507
merged_2_17846840	GDE1-3Fingde1-1ov_1	6.63733
merged_2_18593404	GDE1-3Fingde1-1ov_1	7.04286
merged_3_1209180	GDE1-3Fingde1-1ov_1	7.467
merged_3_3743060	GDE1-3Fingde1-1ov_1	4.79356
merged_3_5404401	GDE1-3Fingde1-1ov_1	3.84496
merged_3_5778657	GDE1-3Fingde1-1ov_1	7.09045
merged_3_6296171	GDE1-3Fingde1-1ov_1	4.62698
merged_3_7419812	GDE1-3Fingde1-1ov_1	5.97134
merged_3_8509073	GDE1-3Fingde1-1ov_1	7.48292
merged_3_9706535	GDE1-3Fingde1-1ov_1	6.86259
merged_3_10690406	GDE1-3Fingde1-1ov_1	5.70201
merged_3_10746684	GDE1-3Fingde1-1ov_1	6.00268
merged_3_10945848	GDE1-3Fingde1-1ov_1	4.28407
merged_3_14314544	GDE1-3Fingde1-1ov_1	5.47488
merged_3_14668360	GDE1-3Fingde1-1ov_1	5.00615
merged_3_14727721	GDE1-3Fingde1-1ov_1	6.86035
merged_3_15680917	GDE1-3Fingde1-1ov_1	8.10439
merged_3_16950961	GDE1-3Fingde1-1ov_1	5.31187
merged_3_17842186	GDE1-3Fingde1-1ov_1	6.60592
merged_3_18357253	GDE1-3Fingde1-1ov_1	4.69222
merged_3_18543179	GDE1-3Fingde1-1ov_1	7.32168
merged_3_18811650	GDE1-3Fingde1-1ov_1	4.54457
merged_3_20029846	GDE1-3Fingde1-1ov_1	7.97983
merged_4_272189	GDE1-3Fingde1-1ov_1	7.05371
merged_4_2558980	GDE1-3Fingde1-1ov_1	6.51081
merged_4_4096785	GDE1-3Fingde1-1ov_1	6.69483
merged_4_4105479	GDE1-3Fingde1-1ov_1	4.02838
merged_4_5438259	GDE1-3Fingde1-1ov_1	7.28307
merged_4_6031468	GDE1-3Fingde1-1ov_1	6.38802
merged_4_7591542	GDE1-3Fingde1-1ov_1	7.57404
merged_4_8947062	GDE1-3Fingde1-1ov_1	4.45863
merged_4_9161790	GDE1-3Fingde1-1ov_1	5.09919
merged_4_9164747	GDE1-3Fingde1-1ov_1	7.07392
merged_4_9961740	GDE1-3Fingde1-1ov_1	6.59056
merged_4_12433510	GDE1-3Fingde1-1ov_1	6.75693
merged_4_12483517	GDE1-3Fingde1-1ov_1	4.79657
merged_4_12841020	GDE1-3Fingde1-1ov_1	6.50457
merged_4_12862427	GDE1-3Fingde1-1ov_1	5.02602
merged_4_13292779	GDE1-3Fingde1-1ov_1	3.97626
merged_4_13293636	GDE1-3Fingde1-1ov_1	5.27903
merged_4_13369108	GDE1-3Fingde1-1ov_1	2.65041
merged_4_13902361	GDE1-3Fingde1-1ov_1	8.52675
merged_4_14530909	GDE1-3Fingde1-1ov_1	6.49305
merged_4_15695583	GDE1-3Fingde1-1ov_1	5.48991
merged_4_15696265	GDE1-3Fingde1-1ov_1	4.82993
merged_4_17636383	GDE1-3Fingde1-1ov_1	4.15587
merged_4_17637163	GDE1-3Fingde1-1ov_1	7.13528
merged_4_18254764	GDE1-3Fingde1-1ov_1	6.17616
merged_5_1409843	GDE1-3Fingde1-1ov_1	6.60043
merged_5_1811868	GDE1-3Fingde1-1ov_1	3.29731
merged_5_3750398	GDE1-3Fingde1-1ov_1	6.89722
merged_5_6438776	GDE1-3Fingde1-1ov_1	5.37268
merged_5_7638682	GDE1-3Fingde1-1ov_1	6.81391
merged_5_7647437	GDE1-3Fingde1-1ov_1	5.38002
merged_5_8823928	GDE1-3Fingde1-1ov_1	6.78943
merged_5_9112850	GDE1-3Fingde1-1ov_1	5.85177
merged_5_9799932	GDE1-3Fingde1-1ov_1	6.13311
merged_5_13773607	GDE1-3Fingde1-1ov_1	4.23419
merged_5_13774724	GDE1-3Fingde1-1ov_1	5.11347
merged_5_14313264	GDE1-3Fingde1-1ov_1	4.73937
merged_5_15981919	GDE1-3Fingde1-1ov_1	5.447
merged_5_16257522	GDE1-3Fingde1-1ov_1	3.22224
merged_5_17173087	GDE1-3Fingde1-1ov_1	5.71824
merged_5_18635886	GDE1-3Fingde1-1ov_1	3.49663
merged_5_20312647	GDE1-3Fingde1-1ov_1	6.18003
merged_5_20770803	GDE1-3Fingde1-1ov_1	4.37795
merged_5_21455797	GDE1-3Fingde1-1ov_1	4.77214
merged_5_21832782	GDE1-3Fingde1-1ov_1	3.86172
merged_5_21846044	GDE1-3Fingde1-1ov_1	5.78917
merged_5_22440423	GDE1-3Fingde1-1ov_1	4.81834
merged_5_22704944	GDE1-3Fingde1-1ov_1	6.40371

## Sheet: Fig 4d
site	genotype	CHH_methylation		site	genotype	CHG_methylation
chr1_11138708_11140407	colov_1	0.0748174		chr1_11138708_11140407	colov_1	0.114823
chr1_11617511_11620494	colov_1	0.128583		chr1_11617511_11620494	colov_1	0.276122
chr1_11982582_11983922	colov_1	0.0874752		chr1_11982582_11983922	colov_1	0.305235
chr1_12739673_12743815	colov_1	0.0485436		chr1_12739673_12743815	colov_1	0.42662
chr1_13567703_13570323	colov_1	0.147032		chr1_13567703_13570323	colov_1	0.551256
chr1_13922419_13926568	colov_1	0.106529		chr1_13922419_13926568	colov_1	0.655776
chr1_13926687_13927411	colov_1	0.0980743		chr1_13926687_13927411	colov_1	0.478344
chr1_13930722_13932632	colov_1	0.112446		chr1_13930722_13932632	colov_1	0.679865
chr1_13932746_13933469	colov_1	0.0781764		chr1_13932746_13933469	colov_1	0.515936
chr1_13937025_13938738	colov_1	0.119618		chr1_13937025_13938738	colov_1	0.679469
chr1_16273837_16274848	colov_1	0.0756333		chr1_16273837_16274848	colov_1	0.468514
chr1_16327002_16336034	colov_1	0.0973101		chr1_16327002_16336034	colov_1	0.509814
chr1_16818352_16820266	colov_1	0.0455067		chr1_16818352_16820266	colov_1	0.130341
chr1_16882633_16887216	colov_1	0.105829		chr1_16882633_16887216	colov_1	0.544873
chr1_17639470_17642892	colov_1	0.133499		chr1_17639470_17642892	colov_1	0.27135
chr1_18093213_18096315	colov_1	0.0904663		chr1_18093213_18096315	colov_1	0.431241
chr1_18224610_18227204	colov_1	0.0974252		chr1_18224610_18227204	colov_1	0.123321
chr1_18905108_18906769	colov_1	0.0702538		chr1_18905108_18906769	colov_1	0.121784
chr1_19575542_19576782	colov_1	0.0462112		chr1_19575542_19576782	colov_1	0.0653894
chr1_19576832_19578440	colov_1	0.195624		chr1_19576832_19578440	colov_1	0.633717
chr1_23453054_23455398	colov_1	0.164342		chr1_23453054_23455398	colov_1	0.388786
chr1_24424908_24427691	colov_1	0.121396		chr1_24424908_24427691	colov_1	0.188825
chr1_24481443_24484156	colov_1	0.13703		chr1_24481443_24484156	colov_1	0.371444
chr1_24622868_24624888	colov_1	0.0526824		chr1_24622868_24624888	colov_1	0.0927993
chr1_255753_256287	colov_1	0.0565301		chr1_255753_256287	colov_1	0.434786
chr1_28964115_28966956	colov_1	0.109344		chr1_28964115_28966956	colov_1	0.223689
chr1_4067854_4069524	colov_1	0.0612523		chr1_4067854_4069524	colov_1	0.0913382
chr1_446431_447514	colov_1	0.0695551		chr1_446431_447514	colov_1	0.111885
chr1_4505226_4507661	colov_1	0.141171		chr1_4505226_4507661	colov_1	0.234619
chr1_4618912_4619806	colov_1	0.0642879		chr1_4618912_4619806	colov_1	0.0982602
chr1_4619945_4621905	colov_1	0.130591		chr1_4619945_4621905	colov_1	0.593529
chr1_4719779_4721813	colov_1	0.0571427		chr1_4719779_4721813	colov_1	0.0785542
chr1_5970347_5973392	colov_1	0.154385		chr1_5970347_5973392	colov_1	0.565654
chr1_6235715_6237793	colov_1	0.107448		chr1_6235715_6237793	colov_1	0.441371
chr1_6947453_6947963	colov_1	0.0871771		chr1_6947453_6947963	colov_1	0.0995538
chr1_6948072_6948527	colov_1	0.0463645		chr1_6948072_6948527	colov_1	0.0724243
chr1_7025834_7027703	colov_1	0.050616		chr1_7025834_7027703	colov_1	0.0980726
chr1_7808011_7809437	colov_1	0.0238619		chr1_7808011_7809437	colov_1	0.0250448
chr1_7810059_7810386	colov_1	0.0361125		chr1_7810059_7810386	colov_1	0.201025
chr1_8673607_8674640	colov_1	0.0506678		chr1_8673607_8674640	colov_1	0.0656572
chr1_9958223_9958275	colov_1	0.00956615		chr1_9958223_9958275	colov_1	0.123993
chr2_10434238_10437410	colov_1	0.0911806		chr2_10434238_10437410	colov_1	0.427181
chr2_11042479_11046346	colov_1	0.117492		chr2_11042479_11046346	colov_1	0.292955
chr2_11046774_11048442	colov_1	0.0542396		chr2_11046774_11048442	colov_1	0.0680292
chr2_11992042_11994364	colov_1	0.0586548		chr2_11992042_11994364	colov_1	0.122009
chr2_15399487_15400609	colov_1	0.0586058		chr2_15399487_15400609	colov_1	0.35025
chr2_15850163_15851622	colov_1	0.163242		chr2_15850163_15851622	colov_1	0.313498
chr2_16029763_16032586	colov_1	0.102301		chr2_16029763_16032586	colov_1	0.268746
chr2_17300666_17301324	colov_1	0.0219142		chr2_17300666_17301324	colov_1	0.0311873
chr2_17846841_17849480	colov_1	0.0964643		chr2_17846841_17849480	colov_1	0.139462
chr2_18593405_18595373	colov_1	0.173624		chr2_18593405_18595373	colov_1	0.617752
chr2_1926503_1929726	colov_1	0.124607		chr2_1926503_1929726	colov_1	0.331306
chr2_2865160_2868264	colov_1	0.148055		chr2_2865160_2868264	colov_1	0.441915
chr2_345427_347750	colov_1	0.0379369		chr2_345427_347750	colov_1	0.0464623
chr2_4104763_4105120	colov_1	0.0814396		chr2_4104763_4105120	colov_1	0.472551
chr2_4105307_4109627	colov_1	0.0738347		chr2_4105307_4109627	colov_1	0.349868
chr2_5660560_5664648	colov_1	0.117873		chr2_5660560_5664648	colov_1	0.324232
chr2_5867038_5867597	colov_1	0.0334293		chr2_5867038_5867597	colov_1	0.0402021
chr2_636814_640058	colov_1	0.116336		chr2_636814_640058	colov_1	0.368913
chr2_7183592_7184155	colov_1	0.0594239		chr2_7183592_7184155	colov_1	0.1998
chr2_7184191_7185286	colov_1	0.0371961		chr2_7184191_7185286	colov_1	0.0433763
chr2_7201852_7207014	colov_1	0.13598		chr2_7201852_7207014	colov_1	0.614232
chr2_8037443_8041175	colov_1	0.0808328		chr2_8037443_8041175	colov_1	0.440187
chr2_8403218_8405125	colov_1	0.122551		chr2_8403218_8405125	colov_1	0.369556
chr3_10690407_10693698	colov_1	0.121972		chr3_10690407_10693698	colov_1	0.266469
chr3_10746685_10749820	colov_1	0.0886578		chr3_10746685_10749820	colov_1	0.386985
chr3_10945849_10948466	colov_1	0.114486		chr3_10945849_10948466	colov_1	0.513746
chr3_1209181_1211715	colov_1	0.133944		chr3_1209181_1211715	colov_1	0.241131
chr3_14314545_14317542	colov_1	0.0845407		chr3_14314545_14317542	colov_1	0.399433
chr3_14668361_14668764	colov_1	0.0591272		chr3_14668361_14668764	colov_1	0.469238
chr3_14727722_14734792	colov_1	0.110653		chr3_14727722_14734792	colov_1	0.522014
chr3_15680918_15683168	colov_1	0.14633		chr3_15680918_15683168	colov_1	0.446005
chr3_16950962_16951851	colov_1	0.219736		chr3_16950962_16951851	colov_1	0.327881
chr3_17842187_17843609	colov_1	0.10844		chr3_17842187_17843609	colov_1	0.525416
chr3_18357254_18357997	colov_1	0.120138		chr3_18357254_18357997	colov_1	0.317302
chr3_18543180_18546307	colov_1	0.206909		chr3_18543180_18546307	colov_1	0.589141
chr3_18811651_18814114	colov_1	0.0547056		chr3_18811651_18814114	colov_1	0.195524
chr3_20029847_20033235	colov_1	0.146924		chr3_20029847_20033235	colov_1	0.309594
chr3_3743061_3743962	colov_1	0.0396974		chr3_3743061_3743962	colov_1	0.440312
chr3_5404402_5405284	colov_1	0.0126211		chr3_5404402_5405284	colov_1	0.0277913
chr3_5778658_5781372	colov_1	0.133625		chr3_5778658_5781372	colov_1	0.266692
chr3_6296172_6296608	colov_1	0.0549727		chr3_6296172_6296608	colov_1	0.076661
chr3_7419813_7422217	colov_1	0.0917238		chr3_7419813_7422217	colov_1	0.394999
chr3_8509074_8513398	colov_1	0.131382		chr3_8509074_8513398	colov_1	0.304649
chr3_9706536_9709387	colov_1	0.158928		chr3_9706536_9709387	colov_1	0.452783
chr4_12433511_12436051	colov_1	0.160087		chr4_12433511_12436051	colov_1	0.313336
chr4_12483518_12486392	colov_1	0.0731592		chr4_12483518_12486392	colov_1	0.147628
chr4_12841021_12843292	colov_1	0.13737		chr4_12841021_12843292	colov_1	0.480116
chr4_12862428_12864596	colov_1	0.162629		chr4_12862428_12864596	colov_1	0.34706
chr4_13292780_13293538	colov_1	0.0593329		chr4_13292780_13293538	colov_1	0.113889
chr4_13293637_13295431	colov_1	0.0583165		chr4_13293637_13295431	colov_1	0.072158
chr4_13369109_13370095	colov_1	0.0402167		chr4_13369109_13370095	colov_1	0.0439212
chr4_13902362_13904413	colov_1	0.183275		chr4_13902362_13904413	colov_1	0.450261
chr4_14530910_14533038	colov_1	0.091608		chr4_14530910_14533038	colov_1	0.600558
chr4_15695584_15696135	colov_1	0.0974707		chr4_15695584_15696135	colov_1	0.118774
chr4_15696266_15696994	colov_1	0.14064		chr4_15696266_15696994	colov_1	0.556047
chr4_17636384_17637135	colov_1	0.0523671		chr4_17636384_17637135	colov_1	0.0820094
chr4_17637164_17638549	colov_1	0.177012		chr4_17637164_17638549	colov_1	0.506501
chr4_18254765_18257323	colov_1	0.163949		chr4_18254765_18257323	colov_1	0.357867
chr4_2558981_2562489	colov_1	0.157471		chr4_2558981_2562489	colov_1	0.528518
chr4_272190_274438	colov_1	0.130502		chr4_272190_274438	colov_1	0.409371
chr4_4096786_4105382	colov_1	0.103769		chr4_4096786_4105382	colov_1	0.531726
chr4_4105480_4117347	colov_1	0.0548679		chr4_4105480_4117347	colov_1	0.50075
chr4_5438260_5440988	colov_1	0.131389		chr4_5438260_5440988	colov_1	0.372134
chr4_6031469_6033338	colov_1	0.113719		chr4_6031469_6033338	colov_1	0.320712
chr4_7591543_7593844	colov_1	0.150867		chr4_7591543_7593844	colov_1	0.647541
chr4_8947063_8949008	colov_1	0.121356		chr4_8947063_8949008	colov_1	0.553448
chr4_9161791_9163953	colov_1	0.100515		chr4_9161791_9163953	colov_1	0.309214
chr4_9164748_9164860	colov_1	0.010861		chr4_9164748_9164860	colov_1	0.01852
chr4_9961741_9962675	colov_1	0.0866467		chr4_9961741_9962675	colov_1	0.165636
chr5_13773608_13774607	colov_1	0.0986513		chr5_13773608_13774607	colov_1	0.31291
chr5_13774725_13775651	colov_1	0.0317213		chr5_13774725_13775651	colov_1	0.0656604
chr5_1409844_1412059	colov_1	0.143777		chr5_1409844_1412059	colov_1	0.350008
chr5_14313265_14317769	colov_1	0.0598829		chr5_14313265_14317769	colov_1	0.53087
chr5_15981920_15985507	colov_1	0.11113		chr5_15981920_15985507	colov_1	0.332925
chr5_16257523_16264685	colov_1	0.151049		chr5_16257523_16264685	colov_1	0.684031
chr5_17173088_17175780	colov_1	0.104665		chr5_17173088_17175780	colov_1	0.373437
chr5_1811869_1814335	colov_1	0.0629697		chr5_1811869_1814335	colov_1	0.514148
chr5_18635887_18638217	colov_1	0.0441605		chr5_18635887_18638217	colov_1	0.0798905
chr5_20312648_20315174	colov_1	0.129725		chr5_20312648_20315174	colov_1	0.534291
chr5_20770804_20772607	colov_1	0.0390254		chr5_20770804_20772607	colov_1	0.0619625
chr5_21455798_21456931	colov_1	0.0551339		chr5_21455798_21456931	colov_1	0.157055
chr5_21832783_21839131	colov_1	0.116645		chr5_21832783_21839131	colov_1	0.572972
chr5_21846045_21847754	colov_1	0.0682992		chr5_21846045_21847754	colov_1	0.116092
chr5_22440424_22442990	colov_1	0.0770222		chr5_22440424_22442990	colov_1	0.0685082
chr5_22704945_22709881	colov_1	0.139509		chr5_22704945_22709881	colov_1	0.375649
chr5_3750399_3753943	colov_1	0.0995447		chr5_3750399_3753943	colov_1	0.364815
chr5_6438777_6441903	colov_1	0.0908555		chr5_6438777_6441903	colov_1	0.303349
chr5_7638683_7642100	colov_1	0.0781911		chr5_7638683_7642100	colov_1	0.125091
chr5_7647438_7650075	colov_1	0.0962496		chr5_7647438_7650075	colov_1	0.256936
chr5_8823929_8827000	colov_1	0.0792352		chr5_8823929_8827000	colov_1	0.261462
chr5_9112851_9115329	colov_1	0.0410406		chr5_9112851_9115329	colov_1	0.0486695
chr5_9799933_9803077	colov_1	0.162617		chr5_9799933_9803077	colov_1	0.439261
chr1_11138708_11140407	gde1-1ov_1	0.0136231		chr1_11138708_11140407	gde1-1ov_1	0.0157755
chr1_11617511_11620494	gde1-1ov_1	0.0191916		chr1_11617511_11620494	gde1-1ov_1	0.133209
chr1_11982582_11983922	gde1-1ov_1	0.0604179		chr1_11982582_11983922	gde1-1ov_1	0.253365
chr1_12739673_12743815	gde1-1ov_1	0.0328919		chr1_12739673_12743815	gde1-1ov_1	0.410993
chr1_13567703_13570323	gde1-1ov_1	0.0999393		chr1_13567703_13570323	gde1-1ov_1	0.508936
chr1_13922419_13926568	gde1-1ov_1	0.089178		chr1_13922419_13926568	gde1-1ov_1	0.632128
chr1_13926687_13927411	gde1-1ov_1	0.0518302		chr1_13926687_13927411	gde1-1ov_1	0.479924
chr1_13930722_13932632	gde1-1ov_1	0.0975426		chr1_13930722_13932632	gde1-1ov_1	0.687079
chr1_13932746_13933469	gde1-1ov_1	0.053522		chr1_13932746_13933469	gde1-1ov_1	0.486552
chr1_13937025_13938738	gde1-1ov_1	0.108444		chr1_13937025_13938738	gde1-1ov_1	0.699092
chr1_16273837_16274848	gde1-1ov_1	0.0540734		chr1_16273837_16274848	gde1-1ov_1	0.468234
chr1_16327002_16336034	gde1-1ov_1	0.0785138		chr1_16327002_16336034	gde1-1ov_1	0.508993
chr1_16818352_16820266	gde1-1ov_1	0.0107969		chr1_16818352_16820266	gde1-1ov_1	0.0685984
chr1_16882633_16887216	gde1-1ov_1	0.060433		chr1_16882633_16887216	gde1-1ov_1	0.497272
chr1_17639470_17642892	gde1-1ov_1	0.033247		chr1_17639470_17642892	gde1-1ov_1	0.121941
chr1_18093213_18096315	gde1-1ov_1	0.100292		chr1_18093213_18096315	gde1-1ov_1	0.450576
chr1_18224610_18227204	gde1-1ov_1	0.0364215		chr1_18224610_18227204	gde1-1ov_1	0.0416742
chr1_18905108_18906769	gde1-1ov_1	0.0119302		chr1_18905108_18906769	gde1-1ov_1	0.0520517
chr1_19575542_19576782	gde1-1ov_1	0.0141351		chr1_19575542_19576782	gde1-1ov_1	0.0254505
chr1_19576832_19578440	gde1-1ov_1	0.0942064		chr1_19576832_19578440	gde1-1ov_1	0.552724
chr1_23453054_23455398	gde1-1ov_1	0.0443315		chr1_23453054_23455398	gde1-1ov_1	0.304482
chr1_24424908_24427691	gde1-1ov_1	0.0208947		chr1_24424908_24427691	gde1-1ov_1	0.0721217
chr1_24481443_24484156	gde1-1ov_1	0.0212454		chr1_24481443_24484156	gde1-1ov_1	0.188007
chr1_24622868_24624888	gde1-1ov_1	0.0132496		chr1_24622868_24624888	gde1-1ov_1	0.0155779
chr1_255753_256287	gde1-1ov_1	0.0432748		chr1_255753_256287	gde1-1ov_1	0.471341
chr1_28964115_28966956	gde1-1ov_1	0.0383111		chr1_28964115_28966956	gde1-1ov_1	0.150504
chr1_4067854_4069524	gde1-1ov_1	0.0166644		chr1_4067854_4069524	gde1-1ov_1	0.0188386
chr1_446431_447514	gde1-1ov_1	0.0204308		chr1_446431_447514	gde1-1ov_1	0.0234543
chr1_4505226_4507661	gde1-1ov_1	0.0317897		chr1_4505226_4507661	gde1-1ov_1	0.0392231
chr1_4618912_4619806	gde1-1ov_1	0.0150693		chr1_4618912_4619806	gde1-1ov_1	0.0137935
chr1_4619945_4621905	gde1-1ov_1	0.07966		chr1_4619945_4621905	gde1-1ov_1	0.565841
chr1_4719779_4721813	gde1-1ov_1	0.0260049		chr1_4719779_4721813	gde1-1ov_1	0.0305133
chr1_5970347_5973392	gde1-1ov_1	0.0579547		chr1_5970347_5973392	gde1-1ov_1	0.440094
chr1_6235715_6237793	gde1-1ov_1	0.0964913		chr1_6235715_6237793	gde1-1ov_1	0.410617
chr1_6947453_6947963	gde1-1ov_1	0.0145269		chr1_6947453_6947963	gde1-1ov_1	0.0157707
chr1_6948072_6948527	gde1-1ov_1	0.00813467		chr1_6948072_6948527	gde1-1ov_1	0.004582
chr1_7025834_7027703	gde1-1ov_1	0.0220708		chr1_7025834_7027703	gde1-1ov_1	0.0510297
chr1_7808011_7809437	gde1-1ov_1	0.0124723		chr1_7808011_7809437	gde1-1ov_1	0.0164408
chr1_7810059_7810386	gde1-1ov_1	0.0183721		chr1_7810059_7810386	gde1-1ov_1	0.100795
chr1_8673607_8674640	gde1-1ov_1	0.0138571		chr1_8673607_8674640	gde1-1ov_1	0.0253345
chr1_9958223_9958275	gde1-1ov_1	0.0102128		chr1_9958223_9958275	gde1-1ov_1	0.0149217
chr2_10434238_10437410	gde1-1ov_1	0.0876503		chr2_10434238_10437410	gde1-1ov_1	0.422962
chr2_11042479_11046346	gde1-1ov_1	0.0485842		chr2_11042479_11046346	gde1-1ov_1	0.186735
chr2_11046774_11048442	gde1-1ov_1	0.0171221		chr2_11046774_11048442	gde1-1ov_1	0.0171322
chr2_11992042_11994364	gde1-1ov_1	0.00894864		chr2_11992042_11994364	gde1-1ov_1	0.0108283
chr2_15399487_15400609	gde1-1ov_1	0.0261303		chr2_15399487_15400609	gde1-1ov_1	0.166412
chr2_15850163_15851622	gde1-1ov_1	0.0314356		chr2_15850163_15851622	gde1-1ov_1	0.154057
chr2_16029763_16032586	gde1-1ov_1	0.0292883		chr2_16029763_16032586	gde1-1ov_1	0.125345
chr2_17300666_17301324	gde1-1ov_1	0.00644202		chr2_17300666_17301324	gde1-1ov_1	0.0100747
chr2_17846841_17849480	gde1-1ov_1	0.0108472		chr2_17846841_17849480	gde1-1ov_1	0.0101048
chr2_18593405_18595373	gde1-1ov_1	0.0703756		chr2_18593405_18595373	gde1-1ov_1	0.549566
chr2_1926503_1929726	gde1-1ov_1	0.0419206		chr2_1926503_1929726	gde1-1ov_1	0.250026
chr2_2865160_2868264	gde1-1ov_1	0.0379765		chr2_2865160_2868264	gde1-1ov_1	0.315459
chr2_345427_347750	gde1-1ov_1	0.0161741		chr2_345427_347750	gde1-1ov_1	0.0190396
chr2_4104763_4105120	gde1-1ov_1	0.0546183		chr2_4104763_4105120	gde1-1ov_1	0.477073
chr2_4105307_4109627	gde1-1ov_1	0.0372294		chr2_4105307_4109627	gde1-1ov_1	0.288795
chr2_5660560_5664648	gde1-1ov_1	0.0285641		chr2_5660560_5664648	gde1-1ov_1	0.17673
chr2_5867038_5867597	gde1-1ov_1	0.0191354		chr2_5867038_5867597	gde1-1ov_1	0.0237963
chr2_636814_640058	gde1-1ov_1	0.0506573		chr2_636814_640058	gde1-1ov_1	0.257004
chr2_7183592_7184155	gde1-1ov_1	0.00436039		chr2_7183592_7184155	gde1-1ov_1	0.0131487
chr2_7184191_7185286	gde1-1ov_1	0.0155982		chr2_7184191_7185286	gde1-1ov_1	0.0202332
chr2_7201852_7207014	gde1-1ov_1	0.0729554		chr2_7201852_7207014	gde1-1ov_1	0.562983
chr2_8037443_8041175	gde1-1ov_1	0.0334095		chr2_8037443_8041175	gde1-1ov_1	0.388661
chr2_8403218_8405125	gde1-1ov_1	0.0164808		chr2_8403218_8405125	gde1-1ov_1	0.0200335
chr3_10690407_10693698	gde1-1ov_1	0.0395012		chr3_10690407_10693698	gde1-1ov_1	0.191954
chr3_10746685_10749820	gde1-1ov_1	0.0320976		chr3_10746685_10749820	gde1-1ov_1	0.350984
chr3_10945849_10948466	gde1-1ov_1	0.0445843		chr3_10945849_10948466	gde1-1ov_1	0.404745
chr3_1209181_1211715	gde1-1ov_1	0.0304943		chr3_1209181_1211715	gde1-1ov_1	0.0831797
chr3_14314545_14317542	gde1-1ov_1	0.0357624		chr3_14314545_14317542	gde1-1ov_1	0.326194
chr3_14668361_14668764	gde1-1ov_1	0.0482618		chr3_14668361_14668764	gde1-1ov_1	0.525834
chr3_14727722_14734792	gde1-1ov_1	0.0749312		chr3_14727722_14734792	gde1-1ov_1	0.484193
chr3_15680918_15683168	gde1-1ov_1	0.0293939		chr3_15680918_15683168	gde1-1ov_1	0.272454
chr3_16950962_16951851	gde1-1ov_1	0.0326838		chr3_16950962_16951851	gde1-1ov_1	0.0376574
chr3_17842187_17843609	gde1-1ov_1	0.0433725		chr3_17842187_17843609	gde1-1ov_1	0.46053
chr3_18357254_18357997	gde1-1ov_1	0.0956798		chr3_18357254_18357997	gde1-1ov_1	0.281928
chr3_18543180_18546307	gde1-1ov_1	0.101424		chr3_18543180_18546307	gde1-1ov_1	0.416461
chr3_18811651_18814114	gde1-1ov_1	0.0169448		chr3_18811651_18814114	gde1-1ov_1	0.141622
chr3_20029847_20033235	gde1-1ov_1	0.0152827		chr3_20029847_20033235	gde1-1ov_1	0.022933
chr3_3743061_3743962	gde1-1ov_1	0.0209655		chr3_3743061_3743962	gde1-1ov_1	0.395446
chr3_5404402_5405284	gde1-1ov_1	0.0101192		chr3_5404402_5405284	gde1-1ov_1	0.00893287
chr3_5778658_5781372	gde1-1ov_1	0.0298689		chr3_5778658_5781372	gde1-1ov_1	0.155874
chr3_6296172_6296608	gde1-1ov_1	0.0192408		chr3_6296172_6296608	gde1-1ov_1	0.0225226
chr3_7419813_7422217	gde1-1ov_1	0.0273209		chr3_7419813_7422217	gde1-1ov_1	0.333455
chr3_8509074_8513398	gde1-1ov_1	0.0307434		chr3_8509074_8513398	gde1-1ov_1	0.182368
chr3_9706536_9709387	gde1-1ov_1	0.0390728		chr3_9706536_9709387	gde1-1ov_1	0.277667
chr4_12433511_12436051	gde1-1ov_1	0.0452052		chr4_12433511_12436051	gde1-1ov_1	0.220853
chr4_12483518_12486392	gde1-1ov_1	0.0270264		chr4_12483518_12486392	gde1-1ov_1	0.0797219
chr4_12841021_12843292	gde1-1ov_1	0.0477693		chr4_12841021_12843292	gde1-1ov_1	0.410212
chr4_12862428_12864596	gde1-1ov_1	0.0206768		chr4_12862428_12864596	gde1-1ov_1	0.118596
chr4_13292780_13293538	gde1-1ov_1	0.0103927		chr4_13292780_13293538	gde1-1ov_1	0.0142661
chr4_13293637_13295431	gde1-1ov_1	0.0153535		chr4_13293637_13295431	gde1-1ov_1	0.0173948
chr4_13369109_13370095	gde1-1ov_1	0.0225044		chr4_13369109_13370095	gde1-1ov_1	0.0203399
chr4_13902362_13904413	gde1-1ov_1	0.0412167		chr4_13902362_13904413	gde1-1ov_1	0.377158
chr4_14530910_14533038	gde1-1ov_1	0.040495		chr4_14530910_14533038	gde1-1ov_1	0.534737
chr4_15695584_15696135	gde1-1ov_1	0.0292027		chr4_15695584_15696135	gde1-1ov_1	0.0237319
chr4_15696266_15696994	gde1-1ov_1	0.0183834		chr4_15696266_15696994	gde1-1ov_1	0.243114
chr4_17636384_17637135	gde1-1ov_1	0.0151629		chr4_17636384_17637135	gde1-1ov_1	0.0111492
chr4_17637164_17638549	gde1-1ov_1	0.0734547		chr4_17637164_17638549	gde1-1ov_1	0.234979
chr4_18254765_18257323	gde1-1ov_1	0.0395022		chr4_18254765_18257323	gde1-1ov_1	0.176194
chr4_2558981_2562489	gde1-1ov_1	0.0540719		chr4_2558981_2562489	gde1-1ov_1	0.466582
chr4_272190_274438	gde1-1ov_1	0.0458945		chr4_272190_274438	gde1-1ov_1	0.315594
chr4_4096786_4105382	gde1-1ov_1	0.0781759		chr4_4096786_4105382	gde1-1ov_1	0.474876
chr4_4105480_4117347	gde1-1ov_1	0.0447273		chr4_4105480_4117347	gde1-1ov_1	0.47493
chr4_5438260_5440988	gde1-1ov_1	0.0207932		chr4_5438260_5440988	gde1-1ov_1	0.129573
chr4_6031469_6033338	gde1-1ov_1	0.0427436		chr4_6031469_6033338	gde1-1ov_1	0.201361
chr4_7591543_7593844	gde1-1ov_1	0.0447199		chr4_7591543_7593844	gde1-1ov_1	0.560777
chr4_8947063_8949008	gde1-1ov_1	0.0408721		chr4_8947063_8949008	gde1-1ov_1	0.267446
chr4_9161791_9163953	gde1-1ov_1	0.0252972		chr4_9161791_9163953	gde1-1ov_1	0.13544
chr4_9164748_9164860	gde1-1ov_1	0.0109281		chr4_9164748_9164860	gde1-1ov_1	0
chr4_9961741_9962675	gde1-1ov_1	0.0242539		chr4_9961741_9962675	gde1-1ov_1	0.0376589
chr5_13773608_13774607	gde1-1ov_1	0.0873814		chr5_13773608_13774607	gde1-1ov_1	0.260769
chr5_13774725_13775651	gde1-1ov_1	0.00703347		chr5_13774725_13775651	gde1-1ov_1	0.0071596
chr5_1409844_1412059	gde1-1ov_1	0.049851		chr5_1409844_1412059	gde1-1ov_1	0.296501
chr5_14313265_14317769	gde1-1ov_1	0.0381267		chr5_14313265_14317769	gde1-1ov_1	0.492983
chr5_15981920_15985507	gde1-1ov_1	0.0169499		chr5_15981920_15985507	gde1-1ov_1	0.111184
chr5_16257523_16264685	gde1-1ov_1	0.151872		chr5_16257523_16264685	gde1-1ov_1	0.690575
chr5_17173088_17175780	gde1-1ov_1	0.0273056		chr5_17173088_17175780	gde1-1ov_1	0.280147
chr5_1811869_1814335	gde1-1ov_1	0.0583414		chr5_1811869_1814335	gde1-1ov_1	0.525493
chr5_18635887_18638217	gde1-1ov_1	0.0131229		chr5_18635887_18638217	gde1-1ov_1	0.0133817
chr5_20312648_20315174	gde1-1ov_1	0.0555718		chr5_20312648_20315174	gde1-1ov_1	0.465724
chr5_20770804_20772607	gde1-1ov_1	0.0150405		chr5_20770804_20772607	gde1-1ov_1	0.0186032
chr5_21455798_21456931	gde1-1ov_1	0.0147408		chr5_21455798_21456931	gde1-1ov_1	0.0177978
chr5_21832783_21839131	gde1-1ov_1	0.10706		chr5_21832783_21839131	gde1-1ov_1	0.573379
chr5_21846045_21847754	gde1-1ov_1	0.0180285		chr5_21846045_21847754	gde1-1ov_1	0.0427503
chr5_22440424_22442990	gde1-1ov_1	0.021424		chr5_22440424_22442990	gde1-1ov_1	0.0284303
chr5_22704945_22709881	gde1-1ov_1	0.0394186		chr5_22704945_22709881	gde1-1ov_1	0.247889
chr5_3750399_3753943	gde1-1ov_1	0.0352879		chr5_3750399_3753943	gde1-1ov_1	0.296137
chr5_6438777_6441903	gde1-1ov_1	0.0527365		chr5_6438777_6441903	gde1-1ov_1	0.254706
chr5_7638683_7642100	gde1-1ov_1	0.0219625		chr5_7638683_7642100	gde1-1ov_1	0.0801506
chr5_7647438_7650075	gde1-1ov_1	0.035448		chr5_7647438_7650075	gde1-1ov_1	0.192736
chr5_8823929_8827000	gde1-1ov_1	0.0308837		chr5_8823929_8827000	gde1-1ov_1	0.196609
chr5_9112851_9115329	gde1-1ov_1	0.0170073		chr5_9112851_9115329	gde1-1ov_1	0.0211437
chr5_9799933_9803077	gde1-1ov_1	0.0742148		chr5_9799933_9803077	gde1-1ov_1	0.3812
chr1_11138708_11140407	clsy34ov_1	0.0273897		chr1_11138708_11140407	clsy34ov_1	0.0330817
chr1_11617511_11620494	clsy34ov_1	0.0372384		chr1_11617511_11620494	clsy34ov_1	0.130112
chr1_11982582_11983922	clsy34ov_1	0.0434021		chr1_11982582_11983922	clsy34ov_1	0.259721
chr1_12739673_12743815	clsy34ov_1	0.0571409		chr1_12739673_12743815	clsy34ov_1	0.413343
chr1_13567703_13570323	clsy34ov_1	0.081325		chr1_13567703_13570323	clsy34ov_1	0.363866
chr1_13922419_13926568	clsy34ov_1	0.100014		chr1_13922419_13926568	clsy34ov_1	0.617604
chr1_13926687_13927411	clsy34ov_1	0.0453711		chr1_13926687_13927411	clsy34ov_1	0.366208
chr1_13930722_13932632	clsy34ov_1	0.121179		chr1_13930722_13932632	clsy34ov_1	0.681592
chr1_13932746_13933469	clsy34ov_1	0.058622		chr1_13932746_13933469	clsy34ov_1	0.394247
chr1_13937025_13938738	clsy34ov_1	0.12719		chr1_13937025_13938738	clsy34ov_1	0.656796
chr1_16273837_16274848	clsy34ov_1	0.0940243		chr1_16273837_16274848	clsy34ov_1	0.473574
chr1_16327002_16336034	clsy34ov_1	0.0807618		chr1_16327002_16336034	clsy34ov_1	0.436485
chr1_16818352_16820266	clsy34ov_1	0.0163069		chr1_16818352_16820266	clsy34ov_1	0.08042
chr1_16882633_16887216	clsy34ov_1	0.0700847		chr1_16882633_16887216	clsy34ov_1	0.465462
chr1_17639470_17642892	clsy34ov_1	0.0564637		chr1_17639470_17642892	clsy34ov_1	0.148389
chr1_18093213_18096315	clsy34ov_1	0.0907114		chr1_18093213_18096315	clsy34ov_1	0.442556
chr1_18224610_18227204	clsy34ov_1	0.0516089		chr1_18224610_18227204	clsy34ov_1	0.0647403
chr1_18905108_18906769	clsy34ov_1	0.0330596		chr1_18905108_18906769	clsy34ov_1	0.12567
chr1_19575542_19576782	clsy34ov_1	0.0113576		chr1_19575542_19576782	clsy34ov_1	0.0111731
chr1_19576832_19578440	clsy34ov_1	0.0964987		chr1_19576832_19578440	clsy34ov_1	0.546178
chr1_23453054_23455398	clsy34ov_1	0.0558393		chr1_23453054_23455398	clsy34ov_1	0.305795
chr1_24424908_24427691	clsy34ov_1	0.0273841		chr1_24424908_24427691	clsy34ov_1	0.0712233
chr1_24481443_24484156	clsy34ov_1	0.0436523		chr1_24481443_24484156	clsy34ov_1	0.31286
chr1_24622868_24624888	clsy34ov_1	0.0192786		chr1_24622868_24624888	clsy34ov_1	0.0270143
chr1_255753_256287	clsy34ov_1	0.0675597		chr1_255753_256287	clsy34ov_1	0.541117
chr1_28964115_28966956	clsy34ov_1	0.04397		chr1_28964115_28966956	clsy34ov_1	0.152358
chr1_4067854_4069524	clsy34ov_1	0.0307377		chr1_4067854_4069524	clsy34ov_1	0.0491058
chr1_446431_447514	clsy34ov_1	0.0736051		chr1_446431_447514	clsy34ov_1	0.184431
chr1_4505226_4507661	clsy34ov_1	0.030109		chr1_4505226_4507661	clsy34ov_1	0.0990328
chr1_4618912_4619806	clsy34ov_1	0.0128451		chr1_4618912_4619806	clsy34ov_1	0.0171804
chr1_4619945_4621905	clsy34ov_1	0.100893		chr1_4619945_4621905	clsy34ov_1	0.550738
chr1_4719779_4721813	clsy34ov_1	0.026839		chr1_4719779_4721813	clsy34ov_1	0.0313761
chr1_5970347_5973392	clsy34ov_1	0.0785635		chr1_5970347_5973392	clsy34ov_1	0.516638
chr1_6235715_6237793	clsy34ov_1	0.0961446		chr1_6235715_6237793	clsy34ov_1	0.409145
chr1_6947453_6947963	clsy34ov_1	0.0217214		chr1_6947453_6947963	clsy34ov_1	0.020009
chr1_6948072_6948527	clsy34ov_1	0.0193728		chr1_6948072_6948527	clsy34ov_1	0.0262397
chr1_7025834_7027703	clsy34ov_1	0.0287797		chr1_7025834_7027703	clsy34ov_1	0.0717956
chr1_7808011_7809437	clsy34ov_1	0.0116546		chr1_7808011_7809437	clsy34ov_1	0.0141187
chr1_7810059_7810386	clsy34ov_1	0.02568		chr1_7810059_7810386	clsy34ov_1	0.193988
chr1_8673607_8674640	clsy34ov_1	0.026371		chr1_8673607_8674640	clsy34ov_1	0.0452031
chr1_9958223_9958275	clsy34ov_1	0.0142644		chr1_9958223_9958275	clsy34ov_1	0.0244617
chr2_10434238_10437410	clsy34ov_1	0.124558		chr2_10434238_10437410	clsy34ov_1	0.504683
chr2_11042479_11046346	clsy34ov_1	0.0440343		chr2_11042479_11046346	clsy34ov_1	0.194032
chr2_11046774_11048442	clsy34ov_1	0.0288503		chr2_11046774_11048442	clsy34ov_1	0.0333405
chr2_11992042_11994364	clsy34ov_1	0.014518		chr2_11992042_11994364	clsy34ov_1	0.0221751
chr2_15399487_15400609	clsy34ov_1	0.0201138		chr2_15399487_15400609	clsy34ov_1	0.0467511
chr2_15850163_15851622	clsy34ov_1	0.0698654		chr2_15850163_15851622	clsy34ov_1	0.271934
chr2_16029763_16032586	clsy34ov_1	0.0564779		chr2_16029763_16032586	clsy34ov_1	0.198153
chr2_17300666_17301324	clsy34ov_1	0.0153755		chr2_17300666_17301324	clsy34ov_1	0.0140837
chr2_17846841_17849480	clsy34ov_1	0.0222556		chr2_17846841_17849480	clsy34ov_1	0.0297817
chr2_18593405_18595373	clsy34ov_1	0.0682435		chr2_18593405_18595373	clsy34ov_1	0.533002
chr2_1926503_1929726	clsy34ov_1	0.0641142		chr2_1926503_1929726	clsy34ov_1	0.294837
chr2_2865160_2868264	clsy34ov_1	0.0341672		chr2_2865160_2868264	clsy34ov_1	0.132421
chr2_345427_347750	clsy34ov_1	0.0315421		chr2_345427_347750	clsy34ov_1	0.0292831
chr2_4104763_4105120	clsy34ov_1	0.0636186		chr2_4104763_4105120	clsy34ov_1	0.493386
chr2_4105307_4109627	clsy34ov_1	0.0412677		chr2_4105307_4109627	clsy34ov_1	0.296697
chr2_5660560_5664648	clsy34ov_1	0.0187829		chr2_5660560_5664648	clsy34ov_1	0.125023
chr2_5867038_5867597	clsy34ov_1	0.0130721		chr2_5867038_5867597	clsy34ov_1	0.017045
chr2_636814_640058	clsy34ov_1	0.0639698		chr2_636814_640058	clsy34ov_1	0.334232
chr2_7183592_7184155	clsy34ov_1	0.00398128		chr2_7183592_7184155	clsy34ov_1	0.012178
chr2_7184191_7185286	clsy34ov_1	0.0314403		chr2_7184191_7185286	clsy34ov_1	0.0340637
chr2_7201852_7207014	clsy34ov_1	0.110303		chr2_7201852_7207014	clsy34ov_1	0.593442
chr2_8037443_8041175	clsy34ov_1	0.0528773		chr2_8037443_8041175	clsy34ov_1	0.443197
chr2_8403218_8405125	clsy34ov_1	0.0444196		chr2_8403218_8405125	clsy34ov_1	0.27483
chr3_10690407_10693698	clsy34ov_1	0.03306		chr3_10690407_10693698	clsy34ov_1	0.123118
chr3_10746685_10749820	clsy34ov_1	0.0416388		chr3_10746685_10749820	clsy34ov_1	0.390528
chr3_10945849_10948466	clsy34ov_1	0.0740246		chr3_10945849_10948466	clsy34ov_1	0.43713
chr3_1209181_1211715	clsy34ov_1	0.0369582		chr3_1209181_1211715	clsy34ov_1	0.120235
chr3_14314545_14317542	clsy34ov_1	0.0522583		chr3_14314545_14317542	clsy34ov_1	0.340279
chr3_14668361_14668764	clsy34ov_1	0.0425706		chr3_14668361_14668764	clsy34ov_1	0.372364
chr3_14727722_14734792	clsy34ov_1	0.0917718		chr3_14727722_14734792	clsy34ov_1	0.468907
chr3_15680918_15683168	clsy34ov_1	0.0448391		chr3_15680918_15683168	clsy34ov_1	0.319817
chr3_16950962_16951851	clsy34ov_1	0.0301867		chr3_16950962_16951851	clsy34ov_1	0.0323155
chr3_17842187_17843609	clsy34ov_1	0.0518103		chr3_17842187_17843609	clsy34ov_1	0.4691
chr3_18357254_18357997	clsy34ov_1	0.11921		chr3_18357254_18357997	clsy34ov_1	0.416394
chr3_18543180_18546307	clsy34ov_1	0.131775		chr3_18543180_18546307	clsy34ov_1	0.437575
chr3_18811651_18814114	clsy34ov_1	0.02241		chr3_18811651_18814114	clsy34ov_1	0.168954
chr3_20029847_20033235	clsy34ov_1	0.0330094		chr3_20029847_20033235	clsy34ov_1	0.0886018
chr3_3743061_3743962	clsy34ov_1	0.0190517		chr3_3743061_3743962	clsy34ov_1	0.448945
chr3_5404402_5405284	clsy34ov_1	0.0459825		chr3_5404402_5405284	clsy34ov_1	0.0454181
chr3_5778658_5781372	clsy34ov_1	0.0310574		chr3_5778658_5781372	clsy34ov_1	0.148569
chr3_6296172_6296608	clsy34ov_1	0.0300756		chr3_6296172_6296608	clsy34ov_1	0.0284783
chr3_7419813_7422217	clsy34ov_1	0.0586173		chr3_7419813_7422217	clsy34ov_1	0.435201
chr3_8509074_8513398	clsy34ov_1	0.0290381		chr3_8509074_8513398	clsy34ov_1	0.137817
chr3_9706536_9709387	clsy34ov_1	0.0641203		chr3_9706536_9709387	clsy34ov_1	0.330369
chr4_12433511_12436051	clsy34ov_1	0.045357		chr4_12433511_12436051	clsy34ov_1	0.212043
chr4_12483518_12486392	clsy34ov_1	0.0364916		chr4_12483518_12486392	clsy34ov_1	0.0949398
chr4_12841021_12843292	clsy34ov_1	0.0606511		chr4_12841021_12843292	clsy34ov_1	0.416315
chr4_12862428_12864596	clsy34ov_1	0.0418764		chr4_12862428_12864596	clsy34ov_1	0.188347
chr4_13292780_13293538	clsy34ov_1	0.00905123		chr4_13292780_13293538	clsy34ov_1	0.0154961
chr4_13293637_13295431	clsy34ov_1	0.0158329		chr4_13293637_13295431	clsy34ov_1	0.0221667
chr4_13369109_13370095	clsy34ov_1	0.0340177		chr4_13369109_13370095	clsy34ov_1	0.0296372
chr4_13902362_13904413	clsy34ov_1	0.0497513		chr4_13902362_13904413	clsy34ov_1	0.383818
chr4_14530910_14533038	clsy34ov_1	0.0552861		chr4_14530910_14533038	clsy34ov_1	0.579113
chr4_15695584_15696135	clsy34ov_1	0.00733228		chr4_15695584_15696135	clsy34ov_1	0.00779853
chr4_15696266_15696994	clsy34ov_1	0.0660645		chr4_15696266_15696994	clsy34ov_1	0.442711
chr4_17636384_17637135	clsy34ov_1	0.0221451		chr4_17636384_17637135	clsy34ov_1	0.0275851
chr4_17637164_17638549	clsy34ov_1	0.0896412		chr4_17637164_17638549	clsy34ov_1	0.435323
chr4_18254765_18257323	clsy34ov_1	0.0549759		chr4_18254765_18257323	clsy34ov_1	0.246389
chr4_2558981_2562489	clsy34ov_1	0.0625025		chr4_2558981_2562489	clsy34ov_1	0.416667
chr4_272190_274438	clsy34ov_1	0.0582235		chr4_272190_274438	clsy34ov_1	0.377592
chr4_4096786_4105382	clsy34ov_1	0.0839761		chr4_4096786_4105382	clsy34ov_1	0.480309
chr4_4105480_4117347	clsy34ov_1	0.0575457		chr4_4105480_4117347	clsy34ov_1	0.465813
chr4_5438260_5440988	clsy34ov_1	0.0330966		chr4_5438260_5440988	clsy34ov_1	0.11689
chr4_6031469_6033338	clsy34ov_1	0.0488326		chr4_6031469_6033338	clsy34ov_1	0.28359
chr4_7591543_7593844	clsy34ov_1	0.0534801		chr4_7591543_7593844	clsy34ov_1	0.571331
chr4_8947063_8949008	clsy34ov_1	0.0494095		chr4_8947063_8949008	clsy34ov_1	0.282574
chr4_9161791_9163953	clsy34ov_1	0.0530053		chr4_9161791_9163953	clsy34ov_1	0.262755
chr4_9164748_9164860	clsy34ov_1	0.00633029		chr4_9164748_9164860	clsy34ov_1	0.03474
chr4_9961741_9962675	clsy34ov_1	0.00814527		chr4_9961741_9962675	clsy34ov_1	0.0114672
chr5_13773608_13774607	clsy34ov_1	0.147711		chr5_13773608_13774607	clsy34ov_1	0.346697
chr5_13774725_13775651	clsy34ov_1	0.00749519		chr5_13774725_13775651	clsy34ov_1	0.00762413
chr5_1409844_1412059	clsy34ov_1	0.076258		chr5_1409844_1412059	clsy34ov_1	0.317782
chr5_14313265_14317769	clsy34ov_1	0.0318101		chr5_14313265_14317769	clsy34ov_1	0.244205
chr5_15981920_15985507	clsy34ov_1	0.0296647		chr5_15981920_15985507	clsy34ov_1	0.167335
chr5_16257523_16264685	clsy34ov_1	0.153152		chr5_16257523_16264685	clsy34ov_1	0.66391
chr5_17173088_17175780	clsy34ov_1	0.0339588		chr5_17173088_17175780	clsy34ov_1	0.304878
chr5_1811869_1814335	clsy34ov_1	0.0659012		chr5_1811869_1814335	clsy34ov_1	0.559985
chr5_18635887_18638217	clsy34ov_1	0.0264965		chr5_18635887_18638217	clsy34ov_1	0.031118
chr5_20312648_20315174	clsy34ov_1	0.0583151		chr5_20312648_20315174	clsy34ov_1	0.46625
chr5_20770804_20772607	clsy34ov_1	0.0161485		chr5_20770804_20772607	clsy34ov_1	0.0157473
chr5_21455798_21456931	clsy34ov_1	0.0218621		chr5_21455798_21456931	clsy34ov_1	0.02816
chr5_21832783_21839131	clsy34ov_1	0.115778		chr5_21832783_21839131	clsy34ov_1	0.571017
chr5_21846045_21847754	clsy34ov_1	0.0172117		chr5_21846045_21847754	clsy34ov_1	0.0381399
chr5_22440424_22442990	clsy34ov_1	0.0523509		chr5_22440424_22442990	clsy34ov_1	0.074423
chr5_22704945_22709881	clsy34ov_1	0.0492481		chr5_22704945_22709881	clsy34ov_1	0.306921
chr5_3750399_3753943	clsy34ov_1	0.0598176		chr5_3750399_3753943	clsy34ov_1	0.378302
chr5_6438777_6441903	clsy34ov_1	0.0753101		chr5_6438777_6441903	clsy34ov_1	0.282182
chr5_7638683_7642100	clsy34ov_1	0.0280428		chr5_7638683_7642100	clsy34ov_1	0.114
chr5_7647438_7650075	clsy34ov_1	0.0529073		chr5_7647438_7650075	clsy34ov_1	0.235554
chr5_8823929_8827000	clsy34ov_1	0.0316939		chr5_8823929_8827000	clsy34ov_1	0.224901
chr5_9112851_9115329	clsy34ov_1	0.0261931		chr5_9112851_9115329	clsy34ov_1	0.0277987
chr5_9799933_9803077	clsy34ov_1	0.0729937		chr5_9799933_9803077	clsy34ov_1	0.384173
chr1_11138708_11140407	GDE1-3Fingde1-1ov_1	0.0797363		chr1_11138708_11140407	GDE1-3Fingde1-1ov_1	0.119051
chr1_11617511_11620494	GDE1-3Fingde1-1ov_1	0.137155		chr1_11617511_11620494	GDE1-3Fingde1-1ov_1	0.275044
chr1_11982582_11983922	GDE1-3Fingde1-1ov_1	0.0788227		chr1_11982582_11983922	GDE1-3Fingde1-1ov_1	0.296016
chr1_12739673_12743815	GDE1-3Fingde1-1ov_1	0.051306		chr1_12739673_12743815	GDE1-3Fingde1-1ov_1	0.428163
chr1_13567703_13570323	GDE1-3Fingde1-1ov_1	0.144921		chr1_13567703_13570323	GDE1-3Fingde1-1ov_1	0.522332
chr1_13922419_13926568	GDE1-3Fingde1-1ov_1	0.090851		chr1_13922419_13926568	GDE1-3Fingde1-1ov_1	0.630863
chr1_13926687_13927411	GDE1-3Fingde1-1ov_1	0.0934247		chr1_13926687_13927411	GDE1-3Fingde1-1ov_1	0.502807
chr1_13930722_13932632	GDE1-3Fingde1-1ov_1	0.0991027		chr1_13930722_13932632	GDE1-3Fingde1-1ov_1	0.667104
chr1_13932746_13933469	GDE1-3Fingde1-1ov_1	0.089599		chr1_13932746_13933469	GDE1-3Fingde1-1ov_1	0.500675
chr1_13937025_13938738	GDE1-3Fingde1-1ov_1	0.102371		chr1_13937025_13938738	GDE1-3Fingde1-1ov_1	0.658826
chr1_16273837_16274848	GDE1-3Fingde1-1ov_1	0.094237		chr1_16273837_16274848	GDE1-3Fingde1-1ov_1	0.500504
chr1_16327002_16336034	GDE1-3Fingde1-1ov_1	0.10827		chr1_16327002_16336034	GDE1-3Fingde1-1ov_1	0.480871
chr1_16818352_16820266	GDE1-3Fingde1-1ov_1	0.0579614		chr1_16818352_16820266	GDE1-3Fingde1-1ov_1	0.141272
chr1_16882633_16887216	GDE1-3Fingde1-1ov_1	0.106973		chr1_16882633_16887216	GDE1-3Fingde1-1ov_1	0.546414
chr1_17639470_17642892	GDE1-3Fingde1-1ov_1	0.124834		chr1_17639470_17642892	GDE1-3Fingde1-1ov_1	0.242965
chr1_18093213_18096315	GDE1-3Fingde1-1ov_1	0.100569		chr1_18093213_18096315	GDE1-3Fingde1-1ov_1	0.456335
chr1_18224610_18227204	GDE1-3Fingde1-1ov_1	0.111123		chr1_18224610_18227204	GDE1-3Fingde1-1ov_1	0.130935
chr1_18905108_18906769	GDE1-3Fingde1-1ov_1	0.0676637		chr1_18905108_18906769	GDE1-3Fingde1-1ov_1	0.118718
chr1_19575542_19576782	GDE1-3Fingde1-1ov_1	0.0465508		chr1_19575542_19576782	GDE1-3Fingde1-1ov_1	0.0816647
chr1_19576832_19578440	GDE1-3Fingde1-1ov_1	0.206661		chr1_19576832_19578440	GDE1-3Fingde1-1ov_1	0.62784
chr1_23453054_23455398	GDE1-3Fingde1-1ov_1	0.161534		chr1_23453054_23455398	GDE1-3Fingde1-1ov_1	0.396115
chr1_24424908_24427691	GDE1-3Fingde1-1ov_1	0.123992		chr1_24424908_24427691	GDE1-3Fingde1-1ov_1	0.173933
chr1_24481443_24484156	GDE1-3Fingde1-1ov_1	0.143253		chr1_24481443_24484156	GDE1-3Fingde1-1ov_1	0.365934
chr1_24622868_24624888	GDE1-3Fingde1-1ov_1	0.0508261		chr1_24622868_24624888	GDE1-3Fingde1-1ov_1	0.100097
chr1_255753_256287	GDE1-3Fingde1-1ov_1	0.0592034		chr1_255753_256287	GDE1-3Fingde1-1ov_1	0.403099
chr1_28964115_28966956	GDE1-3Fingde1-1ov_1	0.126651		chr1_28964115_28966956	GDE1-3Fingde1-1ov_1	0.233506
chr1_4067854_4069524	GDE1-3Fingde1-1ov_1	0.055977		chr1_4067854_4069524	GDE1-3Fingde1-1ov_1	0.0873999
chr1_446431_447514	GDE1-3Fingde1-1ov_1	0.0969953		chr1_446431_447514	GDE1-3Fingde1-1ov_1	0.147923
chr1_4505226_4507661	GDE1-3Fingde1-1ov_1	0.148124		chr1_4505226_4507661	GDE1-3Fingde1-1ov_1	0.223375
chr1_4618912_4619806	GDE1-3Fingde1-1ov_1	0.0847796		chr1_4618912_4619806	GDE1-3Fingde1-1ov_1	0.12303
chr1_4619945_4621905	GDE1-3Fingde1-1ov_1	0.127566		chr1_4619945_4621905	GDE1-3Fingde1-1ov_1	0.595259
chr1_4719779_4721813	GDE1-3Fingde1-1ov_1	0.0628074		chr1_4719779_4721813	GDE1-3Fingde1-1ov_1	0.0716725
chr1_5970347_5973392	GDE1-3Fingde1-1ov_1	0.161048		chr1_5970347_5973392	GDE1-3Fingde1-1ov_1	0.570335
chr1_6235715_6237793	GDE1-3Fingde1-1ov_1	0.106964		chr1_6235715_6237793	GDE1-3Fingde1-1ov_1	0.439665
chr1_6947453_6947963	GDE1-3Fingde1-1ov_1	0.0715666		chr1_6947453_6947963	GDE1-3Fingde1-1ov_1	0.11995
chr1_6948072_6948527	GDE1-3Fingde1-1ov_1	0.0671972		chr1_6948072_6948527	GDE1-3Fingde1-1ov_1	0.0842287
chr1_7025834_7027703	GDE1-3Fingde1-1ov_1	0.0743551		chr1_7025834_7027703	GDE1-3Fingde1-1ov_1	0.121895
chr1_7808011_7809437	GDE1-3Fingde1-1ov_1	0.0215244		chr1_7808011_7809437	GDE1-3Fingde1-1ov_1	0.0289465
chr1_7810059_7810386	GDE1-3Fingde1-1ov_1	0.0786754		chr1_7810059_7810386	GDE1-3Fingde1-1ov_1	0.240795
chr1_8673607_8674640	GDE1-3Fingde1-1ov_1	0.04753		chr1_8673607_8674640	GDE1-3Fingde1-1ov_1	0.052769
chr1_9958223_9958275	GDE1-3Fingde1-1ov_1	0.0243836		chr1_9958223_9958275	GDE1-3Fingde1-1ov_1	0.053335
chr2_10434238_10437410	GDE1-3Fingde1-1ov_1	0.0965453		chr2_10434238_10437410	GDE1-3Fingde1-1ov_1	0.426187
chr2_11042479_11046346	GDE1-3Fingde1-1ov_1	0.11924		chr2_11042479_11046346	GDE1-3Fingde1-1ov_1	0.299479
chr2_11046774_11048442	GDE1-3Fingde1-1ov_1	0.0545426		chr2_11046774_11048442	GDE1-3Fingde1-1ov_1	0.0683335
chr2_11992042_11994364	GDE1-3Fingde1-1ov_1	0.0576001		chr2_11992042_11994364	GDE1-3Fingde1-1ov_1	0.112364
chr2_15399487_15400609	GDE1-3Fingde1-1ov_1	0.0659032		chr2_15399487_15400609	GDE1-3Fingde1-1ov_1	0.342823
chr2_15850163_15851622	GDE1-3Fingde1-1ov_1	0.164532		chr2_15850163_15851622	GDE1-3Fingde1-1ov_1	0.301431
chr2_16029763_16032586	GDE1-3Fingde1-1ov_1	0.0976789		chr2_16029763_16032586	GDE1-3Fingde1-1ov_1	0.256362
chr2_17300666_17301324	GDE1-3Fingde1-1ov_1	0.0177657		chr2_17300666_17301324	GDE1-3Fingde1-1ov_1	0.0253259
chr2_17846841_17849480	GDE1-3Fingde1-1ov_1	0.102811		chr2_17846841_17849480	GDE1-3Fingde1-1ov_1	0.156697
chr2_18593405_18595373	GDE1-3Fingde1-1ov_1	0.174284		chr2_18593405_18595373	GDE1-3Fingde1-1ov_1	0.620284
chr2_1926503_1929726	GDE1-3Fingde1-1ov_1	0.130885		chr2_1926503_1929726	GDE1-3Fingde1-1ov_1	0.340801
chr2_2865160_2868264	GDE1-3Fingde1-1ov_1	0.154362		chr2_2865160_2868264	GDE1-3Fingde1-1ov_1	0.44305
chr2_345427_347750	GDE1-3Fingde1-1ov_1	0.0431539		chr2_345427_347750	GDE1-3Fingde1-1ov_1	0.0531515
chr2_4104763_4105120	GDE1-3Fingde1-1ov_1	0.0597029		chr2_4104763_4105120	GDE1-3Fingde1-1ov_1	0.493864
chr2_4105307_4109627	GDE1-3Fingde1-1ov_1	0.0782662		chr2_4105307_4109627	GDE1-3Fingde1-1ov_1	0.334008
chr2_5660560_5664648	GDE1-3Fingde1-1ov_1	0.121545		chr2_5660560_5664648	GDE1-3Fingde1-1ov_1	0.348106
chr2_5867038_5867597	GDE1-3Fingde1-1ov_1	0.0405056		chr2_5867038_5867597	GDE1-3Fingde1-1ov_1	0.054572
chr2_636814_640058	GDE1-3Fingde1-1ov_1	0.121804		chr2_636814_640058	GDE1-3Fingde1-1ov_1	0.36275
chr2_7183592_7184155	GDE1-3Fingde1-1ov_1	0.0681557		chr2_7183592_7184155	GDE1-3Fingde1-1ov_1	0.179349
chr2_7184191_7185286	GDE1-3Fingde1-1ov_1	0.0356462		chr2_7184191_7185286	GDE1-3Fingde1-1ov_1	0.0514134
chr2_7201852_7207014	GDE1-3Fingde1-1ov_1	0.144514		chr2_7201852_7207014	GDE1-3Fingde1-1ov_1	0.616356
chr2_8037443_8041175	GDE1-3Fingde1-1ov_1	0.102638		chr2_8037443_8041175	GDE1-3Fingde1-1ov_1	0.435997
chr2_8403218_8405125	GDE1-3Fingde1-1ov_1	0.117372		chr2_8403218_8405125	GDE1-3Fingde1-1ov_1	0.35796
chr3_10690407_10693698	GDE1-3Fingde1-1ov_1	0.132082		chr3_10690407_10693698	GDE1-3Fingde1-1ov_1	0.270715
chr3_10746685_10749820	GDE1-3Fingde1-1ov_1	0.0873963		chr3_10746685_10749820	GDE1-3Fingde1-1ov_1	0.387275
chr3_10945849_10948466	GDE1-3Fingde1-1ov_1	0.123985		chr3_10945849_10948466	GDE1-3Fingde1-1ov_1	0.51411
chr3_1209181_1211715	GDE1-3Fingde1-1ov_1	0.132434		chr3_1209181_1211715	GDE1-3Fingde1-1ov_1	0.244977
chr3_14314545_14317542	GDE1-3Fingde1-1ov_1	0.0818776		chr3_14314545_14317542	GDE1-3Fingde1-1ov_1	0.401157
chr3_14668361_14668764	GDE1-3Fingde1-1ov_1	0.0477461		chr3_14668361_14668764	GDE1-3Fingde1-1ov_1	0.51194
chr3_14727722_14734792	GDE1-3Fingde1-1ov_1	0.124134		chr3_14727722_14734792	GDE1-3Fingde1-1ov_1	0.524951
chr3_15680918_15683168	GDE1-3Fingde1-1ov_1	0.150916		chr3_15680918_15683168	GDE1-3Fingde1-1ov_1	0.450707
chr3_16950962_16951851	GDE1-3Fingde1-1ov_1	0.179186		chr3_16950962_16951851	GDE1-3Fingde1-1ov_1	0.315367
chr3_17842187_17843609	GDE1-3Fingde1-1ov_1	0.121825		chr3_17842187_17843609	GDE1-3Fingde1-1ov_1	0.541568
chr3_18357254_18357997	GDE1-3Fingde1-1ov_1	0.0988856		chr3_18357254_18357997	GDE1-3Fingde1-1ov_1	0.298194
chr3_18543180_18546307	GDE1-3Fingde1-1ov_1	0.22714		chr3_18543180_18546307	GDE1-3Fingde1-1ov_1	0.617552
chr3_18811651_18814114	GDE1-3Fingde1-1ov_1	0.0562836		chr3_18811651_18814114	GDE1-3Fingde1-1ov_1	0.191374
chr3_20029847_20033235	GDE1-3Fingde1-1ov_1	0.136899		chr3_20029847_20033235	GDE1-3Fingde1-1ov_1	0.297818
chr3_3743061_3743962	GDE1-3Fingde1-1ov_1	0.0461057		chr3_3743061_3743962	GDE1-3Fingde1-1ov_1	0.420959
chr3_5404402_5405284	GDE1-3Fingde1-1ov_1	0.0194775		chr3_5404402_5405284	GDE1-3Fingde1-1ov_1	0.0235413
chr3_5778658_5781372	GDE1-3Fingde1-1ov_1	0.158032		chr3_5778658_5781372	GDE1-3Fingde1-1ov_1	0.268766
chr3_6296172_6296608	GDE1-3Fingde1-1ov_1	0.0498923		chr3_6296172_6296608	GDE1-3Fingde1-1ov_1	0.0664124
chr3_7419813_7422217	GDE1-3Fingde1-1ov_1	0.109211		chr3_7419813_7422217	GDE1-3Fingde1-1ov_1	0.427676
chr3_8509074_8513398	GDE1-3Fingde1-1ov_1	0.140471		chr3_8509074_8513398	GDE1-3Fingde1-1ov_1	0.318922
chr3_9706536_9709387	GDE1-3Fingde1-1ov_1	0.177304		chr3_9706536_9709387	GDE1-3Fingde1-1ov_1	0.445274
chr4_12433511_12436051	GDE1-3Fingde1-1ov_1	0.164677		chr4_12433511_12436051	GDE1-3Fingde1-1ov_1	0.322652
chr4_12483518_12486392	GDE1-3Fingde1-1ov_1	0.0730772		chr4_12483518_12486392	GDE1-3Fingde1-1ov_1	0.138592
chr4_12841021_12843292	GDE1-3Fingde1-1ov_1	0.142949		chr4_12841021_12843292	GDE1-3Fingde1-1ov_1	0.487245
chr4_12862428_12864596	GDE1-3Fingde1-1ov_1	0.158393		chr4_12862428_12864596	GDE1-3Fingde1-1ov_1	0.343603
chr4_13292780_13293538	GDE1-3Fingde1-1ov_1	0.060918		chr4_13292780_13293538	GDE1-3Fingde1-1ov_1	0.116029
chr4_13293637_13295431	GDE1-3Fingde1-1ov_1	0.0614056		chr4_13293637_13295431	GDE1-3Fingde1-1ov_1	0.0934678
chr4_13369109_13370095	GDE1-3Fingde1-1ov_1	0.0226041		chr4_13369109_13370095	GDE1-3Fingde1-1ov_1	0.0306585
chr4_13902362_13904413	GDE1-3Fingde1-1ov_1	0.181757		chr4_13902362_13904413	GDE1-3Fingde1-1ov_1	0.443574
chr4_14530910_14533038	GDE1-3Fingde1-1ov_1	0.107025		chr4_14530910_14533038	GDE1-3Fingde1-1ov_1	0.602426
chr4_15695584_15696135	GDE1-3Fingde1-1ov_1	0.0703732		chr4_15695584_15696135	GDE1-3Fingde1-1ov_1	0.104743
chr4_15696266_15696994	GDE1-3Fingde1-1ov_1	0.140818		chr4_15696266_15696994	GDE1-3Fingde1-1ov_1	0.636342
chr4_17636384_17637135	GDE1-3Fingde1-1ov_1	0.057188		chr4_17636384_17637135	GDE1-3Fingde1-1ov_1	0.0608432
chr4_17637164_17638549	GDE1-3Fingde1-1ov_1	0.195556		chr4_17637164_17638549	GDE1-3Fingde1-1ov_1	0.517457
chr4_18254765_18257323	GDE1-3Fingde1-1ov_1	0.165558		chr4_18254765_18257323	GDE1-3Fingde1-1ov_1	0.355223
chr4_2558981_2562489	GDE1-3Fingde1-1ov_1	0.157215		chr4_2558981_2562489	GDE1-3Fingde1-1ov_1	0.542394
chr4_272190_274438	GDE1-3Fingde1-1ov_1	0.129242		chr4_272190_274438	GDE1-3Fingde1-1ov_1	0.408809
chr4_4096786_4105382	GDE1-3Fingde1-1ov_1	0.0995395		chr4_4096786_4105382	GDE1-3Fingde1-1ov_1	0.530753
chr4_4105480_4117347	GDE1-3Fingde1-1ov_1	0.0618889		chr4_4105480_4117347	GDE1-3Fingde1-1ov_1	0.509958
chr4_5438260_5440988	GDE1-3Fingde1-1ov_1	0.140451		chr4_5438260_5440988	GDE1-3Fingde1-1ov_1	0.366957
chr4_6031469_6033338	GDE1-3Fingde1-1ov_1	0.107425		chr4_6031469_6033338	GDE1-3Fingde1-1ov_1	0.329732
chr4_7591543_7593844	GDE1-3Fingde1-1ov_1	0.157989		chr4_7591543_7593844	GDE1-3Fingde1-1ov_1	0.641907
chr4_8947063_8949008	GDE1-3Fingde1-1ov_1	0.113353		chr4_8947063_8949008	GDE1-3Fingde1-1ov_1	0.53833
chr4_9161791_9163953	GDE1-3Fingde1-1ov_1	0.101733		chr4_9161791_9163953	GDE1-3Fingde1-1ov_1	0.300826
chr4_9164748_9164860	GDE1-3Fingde1-1ov_1	0.036912		chr4_9164748_9164860	GDE1-3Fingde1-1ov_1	0.0370367
chr4_9961741_9962675	GDE1-3Fingde1-1ov_1	0.0785974		chr4_9961741_9962675	GDE1-3Fingde1-1ov_1	0.155957
chr5_13773608_13774607	GDE1-3Fingde1-1ov_1	0.11403		chr5_13773608_13774607	GDE1-3Fingde1-1ov_1	0.340918
chr5_13774725_13775651	GDE1-3Fingde1-1ov_1	0.0385684		chr5_13774725_13775651	GDE1-3Fingde1-1ov_1	0.0837735
chr5_1409844_1412059	GDE1-3Fingde1-1ov_1	0.152833		chr5_1409844_1412059	GDE1-3Fingde1-1ov_1	0.352152
chr5_14313265_14317769	GDE1-3Fingde1-1ov_1	0.0601472		chr5_14313265_14317769	GDE1-3Fingde1-1ov_1	0.502007
chr5_15981920_15985507	GDE1-3Fingde1-1ov_1	0.109203		chr5_15981920_15985507	GDE1-3Fingde1-1ov_1	0.340199
chr5_16257523_16264685	GDE1-3Fingde1-1ov_1	0.150108		chr5_16257523_16264685	GDE1-3Fingde1-1ov_1	0.679105
chr5_17173088_17175780	GDE1-3Fingde1-1ov_1	0.112476		chr5_17173088_17175780	GDE1-3Fingde1-1ov_1	0.387439
chr5_1811869_1814335	GDE1-3Fingde1-1ov_1	0.0622011		chr5_1811869_1814335	GDE1-3Fingde1-1ov_1	0.516391
chr5_18635887_18638217	GDE1-3Fingde1-1ov_1	0.0452544		chr5_18635887_18638217	GDE1-3Fingde1-1ov_1	0.0763626
chr5_20312648_20315174	GDE1-3Fingde1-1ov_1	0.146855		chr5_20312648_20315174	GDE1-3Fingde1-1ov_1	0.548192
chr5_20770804_20772607	GDE1-3Fingde1-1ov_1	0.0419012		chr5_20770804_20772607	GDE1-3Fingde1-1ov_1	0.0699742
chr5_21455798_21456931	GDE1-3Fingde1-1ov_1	0.0502914		chr5_21455798_21456931	GDE1-3Fingde1-1ov_1	0.157325
chr5_21832783_21839131	GDE1-3Fingde1-1ov_1	0.117591		chr5_21832783_21839131	GDE1-3Fingde1-1ov_1	0.5775
chr5_21846045_21847754	GDE1-3Fingde1-1ov_1	0.0641919		chr5_21846045_21847754	GDE1-3Fingde1-1ov_1	0.106258
chr5_22440424_22442990	GDE1-3Fingde1-1ov_1	0.107604		chr5_22440424_22442990	GDE1-3Fingde1-1ov_1	0.126406
chr5_22704945_22709881	GDE1-3Fingde1-1ov_1	0.158736		chr5_22704945_22709881	GDE1-3Fingde1-1ov_1	0.410065
chr5_3750399_3753943	GDE1-3Fingde1-1ov_1	0.0992509		chr5_3750399_3753943	GDE1-3Fingde1-1ov_1	0.359073
chr5_6438777_6441903	GDE1-3Fingde1-1ov_1	0.0984793		chr5_6438777_6441903	GDE1-3Fingde1-1ov_1	0.323604
chr5_7638683_7642100	GDE1-3Fingde1-1ov_1	0.0851682		chr5_7638683_7642100	GDE1-3Fingde1-1ov_1	0.156228
chr5_7647438_7650075	GDE1-3Fingde1-1ov_1	0.0968902		chr5_7647438_7650075	GDE1-3Fingde1-1ov_1	0.267053
chr5_8823929_8827000	GDE1-3Fingde1-1ov_1	0.0871497		chr5_8823929_8827000	GDE1-3Fingde1-1ov_1	0.261097
chr5_9112851_9115329	GDE1-3Fingde1-1ov_1	0.0587501		chr5_9112851_9115329	GDE1-3Fingde1-1ov_1	0.0775911
chr5_9799933_9803077	GDE1-3Fingde1-1ov_1	0.16284		chr5_9799933_9803077	GDE1-3Fingde1-1ov_1	0.444369

## Sheet: Fig 4e
site	genotype	Log2(24nt siRNA/miRNAtotal X 10E4+1)
merged_1_255752	colov_1	4.17554
merged_1_446430	colov_1	5.80946
merged_1_4067853	colov_1	3.78199
merged_1_4505225	colov_1	6.60895
merged_1_4618911	colov_1	6.37804
merged_1_4619944	colov_1	4.4853
merged_1_4719778	colov_1	4.14417
merged_1_5970346	colov_1	5.38848
merged_1_6235714	colov_1	3.80846
merged_1_6947452	colov_1	6.82602
merged_1_6948071	colov_1	6.51319
merged_1_7025833	colov_1	5.07924
merged_1_7808010	colov_1	3.89239
merged_1_7810058	colov_1	4.60189
merged_1_8673606	colov_1	3.36383
merged_1_9958222	colov_1	1.97519
merged_1_11138707	colov_1	6.90272
merged_1_11617510	colov_1	7.22062
merged_1_11982581	colov_1	3.70056
merged_1_12739672	colov_1	3.57772
merged_1_13567702	colov_1	6.55871
merged_1_1392418	colov_1	5.26017
merged_1_13926686	colov_1	4.87285
merged_1_13930721	colov_1	4.76956
merged_1_13932745	colov_1	5.67058
merged_1_13937024	colov_1	4.44541
merged_1_16273836	colov_1	4.96401
merged_1_16327001	colov_1	3.95402
merged_1_16818351	colov_1	3.02624
merged_1_16882632	colov_1	5.62689
merged_1_17639469	colov_1	7.56879
merged_1_18093212	colov_1	4.57491
merged_1_18224609	colov_1	6.08426
merged_1_18905107	colov_1	6.91969
merged_1_19575541	colov_1	3.64694
merged_1_19576831	colov_1	7.35678
merged_1_23453053	colov_1	6.61113
merged_1_24424907	colov_1	7.18884
merged_1_24481442	colov_1	7.80694
merged_1_24622867	colov_1	5.34076
merged_1_28964114	colov_1	6.45381
merged_2_345426	colov_1	3.76782
merged_2_636813	colov_1	6.81686
merged_2_1926502	colov_1	6.67407
merged_2_2865159	colov_1	7.48003
merged_2_4104762	colov_1	3.84325
merged_2_4105306	colov_1	6.45169
merged_2_5660559	colov_1	6.37679
merged_2_5867037	colov_1	2.69149
merged_2_7183591	colov_1	6.45913
merged_2_7184190	colov_1	3.63388
merged_2_7201851	colov_1	6.01088
merged_2_8037442	colov_1	6.52266
merged_2_8403217	colov_1	6.03502
merged_2_10434237	colov_1	5.24007
merged_2_11042478	colov_1	5.15369
merged_2_11046773	colov_1	3.27021
merged_2_11992041	colov_1	4.88658
merged_2_15399486	colov_1	3.74889
merged_2_15850162	colov_1	5.90837
merged_2_16029762	colov_1	5.4283
merged_2_17300665	colov_1	5.04899
merged_2_17846840	colov_1	7.6781
merged_2_18593404	colov_1	7.00749
merged_3_1209180	colov_1	7.77728
merged_3_3743060	colov_1	5.10113
merged_3_5404401	colov_1	4.94663
merged_3_5778657	colov_1	7.15627
merged_3_6296171	colov_1	4.93131
merged_3_7419812	colov_1	6.33096
merged_3_8509073	colov_1	7.87005
merged_3_9706535	colov_1	6.72956
merged_3_10690406	colov_1	5.41682
merged_3_10746684	colov_1	6.20638
merged_3_10945848	colov_1	4.48014
merged_3_14314544	colov_1	5.73388
merged_3_14668360	colov_1	5.69914
merged_3_14727721	colov_1	7.02599
merged_3_15680917	colov_1	8.42141
merged_3_16950961	colov_1	5.79086
merged_3_17842186	colov_1	6.93039
merged_3_18357253	colov_1	5.45048
merged_3_18543179	colov_1	7.74922
merged_3_18811650	colov_1	4.946
merged_3_20029846	colov_1	8.51732
merged_4_272189	colov_1	7.42169
merged_4_2558980	colov_1	6.54045
merged_4_4096785	colov_1	7.09623
merged_4_4105479	colov_1	4.3009
merged_4_5438259	colov_1	7.45652
merged_4_6031468	colov_1	6.40232
merged_4_7591542	colov_1	8.10505
merged_4_8947062	colov_1	5.15069
merged_4_9161790	colov_1	4.69581
merged_4_9164747	colov_1	7.31924
merged_4_9961740	colov_1	6.69255
merged_4_12433510	colov_1	7.04497
merged_4_12483517	colov_1	4.36829
merged_4_12841020	colov_1	6.593
merged_4_12862427	colov_1	4.86794
merged_4_13292779	colov_1	4.41977
merged_4_13293636	colov_1	5.88968
merged_4_13369108	colov_1	3.11606
merged_4_13902361	colov_1	8.73383
merged_4_14530909	colov_1	6.47685
merged_4_15695583	colov_1	5.44207
merged_4_15696265	colov_1	4.69609
merged_4_17636383	colov_1	4.25236
merged_4_17637163	colov_1	7.30316
merged_4_18254764	colov_1	5.99037
merged_5_1409843	colov_1	6.41019
merged_5_1811868	colov_1	4.05463
merged_5_3750398	colov_1	7.42187
merged_5_6438776	colov_1	5.53609
merged_5_7638682	colov_1	7.05292
merged_5_7647437	colov_1	5.19796
merged_5_8823928	colov_1	6.84348
merged_5_9112850	colov_1	5.93898
merged_5_9799932	colov_1	5.95009
merged_5_13773607	colov_1	4.79654
merged_5_13774724	colov_1	4.78472
merged_5_14313264	colov_1	4.97494
merged_5_15981919	colov_1	5.83743
merged_5_16257522	colov_1	3.63186
merged_5_17173087	colov_1	5.89512
merged_5_18635886	colov_1	3.15045
merged_5_20312647	colov_1	6.1817
merged_5_20770803	colov_1	4.34191
merged_5_21455797	colov_1	4.69691
merged_5_21832782	colov_1	3.81177
merged_5_21846044	colov_1	5.62921
merged_5_22440423	colov_1	4.52539
merged_5_22704944	colov_1	6.47525
merged_1_255752	rem46 val rem12 triple 1 ov_1	0.204335
merged_1_446430	rem46 val rem12 triple 1 ov_1	2.08256
merged_1_4067853	rem46 val rem12 triple 1 ov_1	0.0669937
merged_1_4505225	rem46 val rem12 triple 1 ov_1	3.30547
merged_1_4618911	rem46 val rem12 triple 1 ov_1	2.03203
merged_1_4619944	rem46 val rem12 triple 1 ov_1	1.71876
merged_1_4719778	rem46 val rem12 triple 1 ov_1	2.59537
merged_1_5970346	rem46 val rem12 triple 1 ov_1	2.28689
merged_1_6235714	rem46 val rem12 triple 1 ov_1	0.723143
merged_1_6947452	rem46 val rem12 triple 1 ov_1	2.76512
merged_1_6948071	rem46 val rem12 triple 1 ov_1	1.49429
merged_1_7025833	rem46 val rem12 triple 1 ov_1	1.76132
merged_1_7808010	rem46 val rem12 triple 1 ov_1	0.0444563
merged_1_7810058	rem46 val rem12 triple 1 ov_1	0
merged_1_8673606	rem46 val rem12 triple 1 ov_1	1.10102
merged_1_9958222	rem46 val rem12 triple 1 ov_1	0
merged_1_11138707	rem46 val rem12 triple 1 ov_1	2.39994
merged_1_11617510	rem46 val rem12 triple 1 ov_1	3.11738
merged_1_11982581	rem46 val rem12 triple 1 ov_1	0.8165
merged_1_12739672	rem46 val rem12 triple 1 ov_1	0.759988
merged_1_13567702	rem46 val rem12 triple 1 ov_1	3.03649
merged_1_1392418	rem46 val rem12 triple 1 ov_1	2.78615
merged_1_13926686	rem46 val rem12 triple 1 ov_1	2.30326
merged_1_13930721	rem46 val rem12 triple 1 ov_1	2.6804
merged_1_13932745	rem46 val rem12 triple 1 ov_1	3.13963
merged_1_13937024	rem46 val rem12 triple 1 ov_1	2.22535
merged_1_16273836	rem46 val rem12 triple 1 ov_1	1.7767
merged_1_16327001	rem46 val rem12 triple 1 ov_1	1.26209
merged_1_16818351	rem46 val rem12 triple 1 ov_1	0.51492
merged_1_16882632	rem46 val rem12 triple 1 ov_1	2.66921
merged_1_17639469	rem46 val rem12 triple 1 ov_1	4.89113
merged_1_18093212	rem46 val rem12 triple 1 ov_1	0.643341
merged_1_18224609	rem46 val rem12 triple 1 ov_1	3.86231
merged_1_18905107	rem46 val rem12 triple 1 ov_1	2.77479
merged_1_19575541	rem46 val rem12 triple 1 ov_1	0.642832
merged_1_19576831	rem46 val rem12 triple 1 ov_1	3.7355
merged_1_23453053	rem46 val rem12 triple 1 ov_1	3.27032
merged_1_24424907	rem46 val rem12 triple 1 ov_1	3.30304
merged_1_24481442	rem46 val rem12 triple 1 ov_1	3.97175
merged_1_24622867	rem46 val rem12 triple 1 ov_1	0.464875
merged_1_28964114	rem46 val rem12 triple 1 ov_1	3.63123
merged_2_345426	rem46 val rem12 triple 1 ov_1	1.08211
merged_2_636813	rem46 val rem12 triple 1 ov_1	1.75765
merged_2_1926502	rem46 val rem12 triple 1 ov_1	3.05752
merged_2_2865159	rem46 val rem12 triple 1 ov_1	4.45796
merged_2_4104762	rem46 val rem12 triple 1 ov_1	1.10619
merged_2_4105306	rem46 val rem12 triple 1 ov_1	3.51051
merged_2_5660559	rem46 val rem12 triple 1 ov_1	2.982
merged_2_5867037	rem46 val rem12 triple 1 ov_1	0.195804
merged_2_7183591	rem46 val rem12 triple 1 ov_1	1.91645
merged_2_7184190	rem46 val rem12 triple 1 ov_1	0.454618
merged_2_7201851	rem46 val rem12 triple 1 ov_1	2.53579
merged_2_8037442	rem46 val rem12 triple 1 ov_1	3.47629
merged_2_8403217	rem46 val rem12 triple 1 ov_1	2.27279
merged_2_10434237	rem46 val rem12 triple 1 ov_1	1.47748
merged_2_11042478	rem46 val rem12 triple 1 ov_1	1.55863
merged_2_11046773	rem46 val rem12 triple 1 ov_1	1.05959
merged_2_11992041	rem46 val rem12 triple 1 ov_1	1.12649
merged_2_15399486	rem46 val rem12 triple 1 ov_1	0.729513
merged_2_15850162	rem46 val rem12 triple 1 ov_1	2.26948
merged_2_16029762	rem46 val rem12 triple 1 ov_1	2.19836
merged_2_17300665	rem46 val rem12 triple 1 ov_1	0.12607
merged_2_17846840	rem46 val rem12 triple 1 ov_1	5.32886
merged_2_18593404	rem46 val rem12 triple 1 ov_1	3.05691
merged_3_1209180	rem46 val rem12 triple 1 ov_1	3.95925
merged_3_3743060	rem46 val rem12 triple 1 ov_1	2.08029
merged_3_5404401	rem46 val rem12 triple 1 ov_1	0.0161397
merged_3_5778657	rem46 val rem12 triple 1 ov_1	3.71054
merged_3_6296171	rem46 val rem12 triple 1 ov_1	1.61147
merged_3_7419812	rem46 val rem12 triple 1 ov_1	3.4175
merged_3_8509073	rem46 val rem12 triple 1 ov_1	4.14844
merged_3_9706535	rem46 val rem12 triple 1 ov_1	3.32331
merged_3_10690406	rem46 val rem12 triple 1 ov_1	2.04327
merged_3_10746684	rem46 val rem12 triple 1 ov_1	2.49854
merged_3_10945848	rem46 val rem12 triple 1 ov_1	1.53168
merged_3_14314544	rem46 val rem12 triple 1 ov_1	2.64021
merged_3_14668360	rem46 val rem12 triple 1 ov_1	1.83626
merged_3_14727721	rem46 val rem12 triple 1 ov_1	3.48668
merged_3_15680917	rem46 val rem12 triple 1 ov_1	4.25802
merged_3_16950961	rem46 val rem12 triple 1 ov_1	3.49286
merged_3_17842186	rem46 val rem12 triple 1 ov_1	1.78097
merged_3_18357253	rem46 val rem12 triple 1 ov_1	3.2027
merged_3_18543179	rem46 val rem12 triple 1 ov_1	4.83368
merged_3_18811650	rem46 val rem12 triple 1 ov_1	1.28424
merged_3_20029846	rem46 val rem12 triple 1 ov_1	5.8414
merged_4_272189	rem46 val rem12 triple 1 ov_1	3.49273
merged_4_2558980	rem46 val rem12 triple 1 ov_1	2.85474
merged_4_4096785	rem46 val rem12 triple 1 ov_1	4.0942
merged_4_4105479	rem46 val rem12 triple 1 ov_1	1.71427
merged_4_5438259	rem46 val rem12 triple 1 ov_1	3.60452
merged_4_6031468	rem46 val rem12 triple 1 ov_1	1.98475
merged_4_7591542	rem46 val rem12 triple 1 ov_1	4.54941
merged_4_8947062	rem46 val rem12 triple 1 ov_1	2.41845
merged_4_9161790	rem46 val rem12 triple 1 ov_1	2.42311
merged_4_9164747	rem46 val rem12 triple 1 ov_1	4.96281
merged_4_9961740	rem46 val rem12 triple 1 ov_1	1.68413
merged_4_12433510	rem46 val rem12 triple 1 ov_1	3.40136
merged_4_12483517	rem46 val rem12 triple 1 ov_1	0.987645
merged_4_12841020	rem46 val rem12 triple 1 ov_1	3.10918
merged_4_12862427	rem46 val rem12 triple 1 ov_1	0.746
merged_4_13292779	rem46 val rem12 triple 1 ov_1	1.05227
merged_4_13293636	rem46 val rem12 triple 1 ov_1	1.73675
merged_4_13369108	rem46 val rem12 triple 1 ov_1	0
merged_4_13902361	rem46 val rem12 triple 1 ov_1	5.23701
merged_4_14530909	rem46 val rem12 triple 1 ov_1	3.06104
merged_4_15695583	rem46 val rem12 triple 1 ov_1	0.126617
merged_4_15696265	rem46 val rem12 triple 1 ov_1	0.484566
merged_4_17636383	rem46 val rem12 triple 1 ov_1	1.53214
merged_4_17637163	rem46 val rem12 triple 1 ov_1	3.57385
merged_4_18254764	rem46 val rem12 triple 1 ov_1	2.89927
merged_5_1409843	rem46 val rem12 triple 1 ov_1	2.70576
merged_5_1811868	rem46 val rem12 triple 1 ov_1	0.645371
merged_5_3750398	rem46 val rem12 triple 1 ov_1	3.82424
merged_5_6438776	rem46 val rem12 triple 1 ov_1	2.11506
merged_5_7638682	rem46 val rem12 triple 1 ov_1	2.77348
merged_5_7647437	rem46 val rem12 triple 1 ov_1	1.32254
merged_5_8823928	rem46 val rem12 triple 1 ov_1	3.2262
merged_5_9112850	rem46 val rem12 triple 1 ov_1	0.2145
merged_5_9799932	rem46 val rem12 triple 1 ov_1	2.20347
merged_5_13773607	rem46 val rem12 triple 1 ov_1	0.980166
merged_5_13774724	rem46 val rem12 triple 1 ov_1	1.00734
merged_5_14313264	rem46 val rem12 triple 1 ov_1	1.4849
merged_5_15981919	rem46 val rem12 triple 1 ov_1	2.52892
merged_5_16257522	rem46 val rem12 triple 1 ov_1	2.25373
merged_5_17173087	rem46 val rem12 triple 1 ov_1	1.70999
merged_5_18635886	rem46 val rem12 triple 1 ov_1	0.652489
merged_5_20312647	rem46 val rem12 triple 1 ov_1	2.8915
merged_5_20770803	rem46 val rem12 triple 1 ov_1	0.882652
merged_5_21455797	rem46 val rem12 triple 1 ov_1	0.0861767
merged_5_21832782	rem46 val rem12 triple 1 ov_1	1.12592
merged_5_21846044	rem46 val rem12 triple 1 ov_1	1.78155
merged_5_22440423	rem46 val rem12 triple 1 ov_1	1.99796
merged_5_22704944	rem46 val rem12 triple 1 ov_1	2.73266
merged_1_255752	rem46 val rem12 triple 2 ov_1	13.2879
merged_1_446430	rem46 val rem12 triple 2 ov_1	3.53882
merged_1_4067853	rem46 val rem12 triple 2 ov_1	0.10175
merged_1_4505225	rem46 val rem12 triple 2 ov_1	4.80918
merged_1_4618911	rem46 val rem12 triple 2 ov_1	3.41885
merged_1_4619944	rem46 val rem12 triple 2 ov_1	2.87902
merged_1_4719778	rem46 val rem12 triple 2 ov_1	3.96113
merged_1_5970346	rem46 val rem12 triple 2 ov_1	3.66519
merged_1_6235714	rem46 val rem12 triple 2 ov_1	1.6067
merged_1_6947452	rem46 val rem12 triple 2 ov_1	4.22174
merged_1_6948071	rem46 val rem12 triple 2 ov_1	2.80244
merged_1_7025833	rem46 val rem12 triple 2 ov_1	3.05114
merged_1_7808010	rem46 val rem12 triple 2 ov_1	0
merged_1_7810058	rem46 val rem12 triple 2 ov_1	0
merged_1_8673606	rem46 val rem12 triple 2 ov_1	1.95062
merged_1_9958222	rem46 val rem12 triple 2 ov_1	0
merged_1_11138707	rem46 val rem12 triple 2 ov_1	3.67747
merged_1_11617510	rem46 val rem12 triple 2 ov_1	4.52942
merged_1_11982581	rem46 val rem12 triple 2 ov_1	1.34494
merged_1_12739672	rem46 val rem12 triple 2 ov_1	1.52722
merged_1_13567702	rem46 val rem12 triple 2 ov_1	4.47207
merged_1_1392418	rem46 val rem12 triple 2 ov_1	4.19526
merged_1_13926686	rem46 val rem12 triple 2 ov_1	3.76683
merged_1_13930721	rem46 val rem12 triple 2 ov_1	4.03623
merged_1_13932745	rem46 val rem12 triple 2 ov_1	4.53216
merged_1_13937024	rem46 val rem12 triple 2 ov_1	3.59573
merged_1_16273836	rem46 val rem12 triple 2 ov_1	2.74418
merged_1_16327001	rem46 val rem12 triple 2 ov_1	2.29131
merged_1_16818351	rem46 val rem12 triple 2 ov_1	0.727813
merged_1_16882632	rem46 val rem12 triple 2 ov_1	3.99163
merged_1_17639469	rem46 val rem12 triple 2 ov_1	6.40824
merged_1_18093212	rem46 val rem12 triple 2 ov_1	1.26601
merged_1_18224609	rem46 val rem12 triple 2 ov_1	5.23264
merged_1_18905107	rem46 val rem12 triple 2 ov_1	4.24791
merged_1_19575541	rem46 val rem12 triple 2 ov_1	1.48989
merged_1_19576831	rem46 val rem12 triple 2 ov_1	5.16373
merged_1_23453053	rem46 val rem12 triple 2 ov_1	4.61706
merged_1_24424907	rem46 val rem12 triple 2 ov_1	4.96605
merged_1_24481442	rem46 val rem12 triple 2 ov_1	5.47516
merged_1_24622867	rem46 val rem12 triple 2 ov_1	1.28889
merged_1_28964114	rem46 val rem12 triple 2 ov_1	5.0343
merged_2_345426	rem46 val rem12 triple 2 ov_1	2.05863
merged_2_636813	rem46 val rem12 triple 2 ov_1	2.93634
merged_2_1926502	rem46 val rem12 triple 2 ov_1	4.5419
merged_2_2865159	rem46 val rem12 triple 2 ov_1	5.99231
merged_2_4104762	rem46 val rem12 triple 2 ov_1	2.91452
merged_2_4105306	rem46 val rem12 triple 2 ov_1	4.86619
merged_2_5660559	rem46 val rem12 triple 2 ov_1	4.38942
merged_2_5867037	rem46 val rem12 triple 2 ov_1	0.242166
merged_2_7183591	rem46 val rem12 triple 2 ov_1	3.32219
merged_2_7184190	rem46 val rem12 triple 2 ov_1	0.9639
merged_2_7201851	rem46 val rem12 triple 2 ov_1	3.85992
merged_2_8037442	rem46 val rem12 triple 2 ov_1	4.91601
merged_2_8403217	rem46 val rem12 triple 2 ov_1	3.62758
merged_2_10434237	rem46 val rem12 triple 2 ov_1	2.77132
merged_2_11042478	rem46 val rem12 triple 2 ov_1	2.76122
merged_2_11046773	rem46 val rem12 triple 2 ov_1	1.99275
merged_2_11992041	rem46 val rem12 triple 2 ov_1	1.86728
merged_2_15399486	rem46 val rem12 triple 2 ov_1	1.74617
merged_2_15850162	rem46 val rem12 triple 2 ov_1	3.67088
merged_2_16029762	rem46 val rem12 triple 2 ov_1	3.27478
merged_2_17300665	rem46 val rem12 triple 2 ov_1	0.748984
merged_2_17846840	rem46 val rem12 triple 2 ov_1	6.57588
merged_2_18593404	rem46 val rem12 triple 2 ov_1	4.40135
merged_3_1209180	rem46 val rem12 triple 2 ov_1	5.39883
merged_3_3743060	rem46 val rem12 triple 2 ov_1	3.35814
merged_3_5404401	rem46 val rem12 triple 2 ov_1	0
merged_3_5778657	rem46 val rem12 triple 2 ov_1	5.2428
merged_3_6296171	rem46 val rem12 triple 2 ov_1	2.61559
merged_3_7419812	rem46 val rem12 triple 2 ov_1	4.73407
merged_3_8509073	rem46 val rem12 triple 2 ov_1	5.69791
merged_3_9706535	rem46 val rem12 triple 2 ov_1	4.76238
merged_3_10690406	rem46 val rem12 triple 2 ov_1	3.15287
merged_3_10746684	rem46 val rem12 triple 2 ov_1	3.78883
merged_3_10945848	rem46 val rem12 triple 2 ov_1	2.62261
merged_3_14314544	rem46 val rem12 triple 2 ov_1	3.91597
merged_3_14668360	rem46 val rem12 triple 2 ov_1	2.97911
merged_3_14727721	rem46 val rem12 triple 2 ov_1	4.99848
merged_3_15680917	rem46 val rem12 triple 2 ov_1	5.7954
merged_3_16950961	rem46 val rem12 triple 2 ov_1	4.76971
merged_3_17842186	rem46 val rem12 triple 2 ov_1	3.18148
merged_3_18357253	rem46 val rem12 triple 2 ov_1	4.57548
merged_3_18543179	rem46 val rem12 triple 2 ov_1	6.26078
merged_3_18811650	rem46 val rem12 triple 2 ov_1	2.39381
merged_3_20029846	rem46 val rem12 triple 2 ov_1	7.27631
merged_4_272189	rem46 val rem12 triple 2 ov_1	5.02376
merged_4_2558980	rem46 val rem12 triple 2 ov_1	4.2572
merged_4_4096785	rem46 val rem12 triple 2 ov_1	5.41726
merged_4_4105479	rem46 val rem12 triple 2 ov_1	2.88827
merged_4_5438259	rem46 val rem12 triple 2 ov_1	5.10094
merged_4_6031468	rem46 val rem12 triple 2 ov_1	3.13182
merged_4_7591542	rem46 val rem12 triple 2 ov_1	6.03447
merged_4_8947062	rem46 val rem12 triple 2 ov_1	3.81572
merged_4_9161790	rem46 val rem12 triple 2 ov_1	3.62981
merged_4_9164747	rem46 val rem12 triple 2 ov_1	6.80056
merged_4_9961740	rem46 val rem12 triple 2 ov_1	3.00329
merged_4_12433510	rem46 val rem12 triple 2 ov_1	4.84808
merged_4_12483517	rem46 val rem12 triple 2 ov_1	1.87142
merged_4_12841020	rem46 val rem12 triple 2 ov_1	4.57032
merged_4_12862427	rem46 val rem12 triple 2 ov_1	1.48568
merged_4_13292779	rem46 val rem12 triple 2 ov_1	2.34047
merged_4_13293636	rem46 val rem12 triple 2 ov_1	2.87212
merged_4_13369108	rem46 val rem12 triple 2 ov_1	0
merged_4_13902361	rem46 val rem12 triple 2 ov_1	6.69959
merged_4_14530909	rem46 val rem12 triple 2 ov_1	4.47013
merged_4_15695583	rem46 val rem12 triple 2 ov_1	0.367458
merged_4_15696265	rem46 val rem12 triple 2 ov_1	1.39162
merged_4_17636383	rem46 val rem12 triple 2 ov_1	2.88077
merged_4_17637163	rem46 val rem12 triple 2 ov_1	5.11698
merged_4_18254764	rem46 val rem12 triple 2 ov_1	4.31628
merged_5_1409843	rem46 val rem12 triple 2 ov_1	4.03054
merged_5_1811868	rem46 val rem12 triple 2 ov_1	1.37212
merged_5_3750398	rem46 val rem12 triple 2 ov_1	5.37267
merged_5_6438776	rem46 val rem12 triple 2 ov_1	3.36815
merged_5_7638682	rem46 val rem12 triple 2 ov_1	4.41191
merged_5_7647437	rem46 val rem12 triple 2 ov_1	2.3092
merged_5_8823928	rem46 val rem12 triple 2 ov_1	4.53451
merged_5_9112850	rem46 val rem12 triple 2 ov_1	0.412884
merged_5_9799932	rem46 val rem12 triple 2 ov_1	3.59541
merged_5_13773607	rem46 val rem12 triple 2 ov_1	1.46112
merged_5_13774724	rem46 val rem12 triple 2 ov_1	2.133
merged_5_14313264	rem46 val rem12 triple 2 ov_1	2.63037
merged_5_15981919	rem46 val rem12 triple 2 ov_1	4.0387
merged_5_16257522	rem46 val rem12 triple 2 ov_1	3.55115
merged_5_17173087	rem46 val rem12 triple 2 ov_1	3.13247
merged_5_18635886	rem46 val rem12 triple 2 ov_1	1.53929
merged_5_20312647	rem46 val rem12 triple 2 ov_1	4.23538
merged_5_20770803	rem46 val rem12 triple 2 ov_1	2.01259
merged_5_21455797	rem46 val rem12 triple 2 ov_1	0.489459
merged_5_21832782	rem46 val rem12 triple 2 ov_1	2.20786
merged_5_21846044	rem46 val rem12 triple 2 ov_1	2.94836
merged_5_22440423	rem46 val rem12 triple 2 ov_1	3.13447
merged_5_22704944	rem46 val rem12 triple 2 ov_1	4.17569
merged_1_255752	rem46 val rem12 triple 3 gde1-1 ov_1	1.03184
merged_1_446430	rem46 val rem12 triple 3 gde1-1 ov_1	0.3669
merged_1_4067853	rem46 val rem12 triple 3 gde1-1 ov_1	0
merged_1_4505225	rem46 val rem12 triple 3 gde1-1 ov_1	0.544831
merged_1_4618911	rem46 val rem12 triple 3 gde1-1 ov_1	0
merged_1_4619944	rem46 val rem12 triple 3 gde1-1 ov_1	1.24579
merged_1_4719778	rem46 val rem12 triple 3 gde1-1 ov_1	0
merged_1_5970346	rem46 val rem12 triple 3 gde1-1 ov_1	2.05337
merged_1_6235714	rem46 val rem12 triple 3 gde1-1 ov_1	0.998192
merged_1_6947452	rem46 val rem12 triple 3 gde1-1 ov_1	0
merged_1_6948071	rem46 val rem12 triple 3 gde1-1 ov_1	0
merged_1_7025833	rem46 val rem12 triple 3 gde1-1 ov_1	0.0628404
merged_1_7808010	rem46 val rem12 triple 3 gde1-1 ov_1	0
merged_1_7810058	rem46 val rem12 triple 3 gde1-1 ov_1	0
merged_1_8673606	rem46 val rem12 triple 3 gde1-1 ov_1	0
merged_1_9958222	rem46 val rem12 triple 3 gde1-1 ov_1	0
merged_1_11138707	rem46 val rem12 triple 3 gde1-1 ov_1	0.125805
merged_1_11617510	rem46 val rem12 triple 3 gde1-1 ov_1	0.671306
merged_1_11982581	rem46 val rem12 triple 3 gde1-1 ov_1	1.79664
merged_1_12739672	rem46 val rem12 triple 3 gde1-1 ov_1	0.418107
merged_1_13567702	rem46 val rem12 triple 3 gde1-1 ov_1	2.73543
merged_1_1392418	rem46 val rem12 triple 3 gde1-1 ov_1	2.0154
merged_1_13926686	rem46 val rem12 triple 3 gde1-1 ov_1	1.644
merged_1_13930721	rem46 val rem12 triple 3 gde1-1 ov_1	1.7727
merged_1_13932745	rem46 val rem12 triple 3 gde1-1 ov_1	2.56329
merged_1_13937024	rem46 val rem12 triple 3 gde1-1 ov_1	1.55184
merged_1_16273836	rem46 val rem12 triple 3 gde1-1 ov_1	0.753111
merged_1_16327001	rem46 val rem12 triple 3 gde1-1 ov_1	1.42734
merged_1_16818351	rem46 val rem12 triple 3 gde1-1 ov_1	0
merged_1_16882632	rem46 val rem12 triple 3 gde1-1 ov_1	0.691124
merged_1_17639469	rem46 val rem12 triple 3 gde1-1 ov_1	0.37311
merged_1_18093212	rem46 val rem12 triple 3 gde1-1 ov_1	1.14904
merged_1_18224609	rem46 val rem12 triple 3 gde1-1 ov_1	0.212341
merged_1_18905107	rem46 val rem12 triple 3 gde1-1 ov_1	0.354541
merged_1_19575541	rem46 val rem12 triple 3 gde1-1 ov_1	0
merged_1_19576831	rem46 val rem12 triple 3 gde1-1 ov_1	3.08092
merged_1_23453053	rem46 val rem12 triple 3 gde1-1 ov_1	1.75456
merged_1_24424907	rem46 val rem12 triple 3 gde1-1 ov_1	0.307445
merged_1_24481442	rem46 val rem12 triple 3 gde1-1 ov_1	1.00648
merged_1_24622867	rem46 val rem12 triple 3 gde1-1 ov_1	0
merged_1_28964114	rem46 val rem12 triple 3 gde1-1 ov_1	1.07143
merged_2_345426	rem46 val rem12 triple 3 gde1-1 ov_1	0
merged_2_636813	rem46 val rem12 triple 3 gde1-1 ov_1	0.675757
merged_2_1926502	rem46 val rem12 triple 3 gde1-1 ov_1	0.834675
merged_2_2865159	rem46 val rem12 triple 3 gde1-1 ov_1	2.06384
merged_2_4104762	rem46 val rem12 triple 3 gde1-1 ov_1	2.57061
merged_2_4105306	rem46 val rem12 triple 3 gde1-1 ov_1	1.88129
merged_2_5660559	rem46 val rem12 triple 3 gde1-1 ov_1	0.960308
merged_2_5867037	rem46 val rem12 triple 3 gde1-1 ov_1	0
merged_2_7183591	rem46 val rem12 triple 3 gde1-1 ov_1	0
merged_2_7184190	rem46 val rem12 triple 3 gde1-1 ov_1	0
merged_2_7201851	rem46 val rem12 triple 3 gde1-1 ov_1	0.86656
merged_2_8037442	rem46 val rem12 triple 3 gde1-1 ov_1	0.847355
merged_2_8403217	rem46 val rem12 triple 3 gde1-1 ov_1	0
merged_2_10434237	rem46 val rem12 triple 3 gde1-1 ov_1	1.20234
merged_2_11042478	rem46 val rem12 triple 3 gde1-1 ov_1	1.16495
merged_2_11046773	rem46 val rem12 triple 3 gde1-1 ov_1	0.0654404
merged_2_11992041	rem46 val rem12 triple 3 gde1-1 ov_1	0
merged_2_15399486	rem46 val rem12 triple 3 gde1-1 ov_1	0
merged_2_15850162	rem46 val rem12 triple 3 gde1-1 ov_1	0.599377
merged_2_16029762	rem46 val rem12 triple 3 gde1-1 ov_1	1.24067
merged_2_17300665	rem46 val rem12 triple 3 gde1-1 ov_1	0
merged_2_17846840	rem46 val rem12 triple 3 gde1-1 ov_1	0.291572
merged_2_18593404	rem46 val rem12 triple 3 gde1-1 ov_1	1.03624
merged_3_1209180	rem46 val rem12 triple 3 gde1-1 ov_1	0.360486
merged_3_3743060	rem46 val rem12 triple 3 gde1-1 ov_1	0.0991133
merged_3_5404401	rem46 val rem12 triple 3 gde1-1 ov_1	0
merged_3_5778657	rem46 val rem12 triple 3 gde1-1 ov_1	0.878258
merged_3_6296171	rem46 val rem12 triple 3 gde1-1 ov_1	0.526429
merged_3_7419812	rem46 val rem12 triple 3 gde1-1 ov_1	0.461617
merged_3_8509073	rem46 val rem12 triple 3 gde1-1 ov_1	0.699875
merged_3_9706535	rem46 val rem12 triple 3 gde1-1 ov_1	1.08256
merged_3_10690406	rem46 val rem12 triple 3 gde1-1 ov_1	1.04392
merged_3_10746684	rem46 val rem12 triple 3 gde1-1 ov_1	0.703768
merged_3_10945848	rem46 val rem12 triple 3 gde1-1 ov_1	2.04317
merged_3_14314544	rem46 val rem12 triple 3 gde1-1 ov_1	0.864555
merged_3_14668360	rem46 val rem12 triple 3 gde1-1 ov_1	0.624977
merged_3_14727721	rem46 val rem12 triple 3 gde1-1 ov_1	2.55201
merged_3_15680917	rem46 val rem12 triple 3 gde1-1 ov_1	1.65365
merged_3_16950961	rem46 val rem12 triple 3 gde1-1 ov_1	0.623804
merged_3_17842186	rem46 val rem12 triple 3 gde1-1 ov_1	0.345897
merged_3_18357253	rem46 val rem12 triple 3 gde1-1 ov_1	4.0248
merged_3_18543179	rem46 val rem12 triple 3 gde1-1 ov_1	2.24765
merged_3_18811650	rem46 val rem12 triple 3 gde1-1 ov_1	0
merged_3_20029846	rem46 val rem12 triple 3 gde1-1 ov_1	0.592891
merged_4_272189	rem46 val rem12 triple 3 gde1-1 ov_1	0.548053
merged_4_2558980	rem46 val rem12 triple 3 gde1-1 ov_1	2.16555
merged_4_4096785	rem46 val rem12 triple 3 gde1-1 ov_1	1.68927
merged_4_4105479	rem46 val rem12 triple 3 gde1-1 ov_1	1.1256
merged_4_5438259	rem46 val rem12 triple 3 gde1-1 ov_1	1.32192
merged_4_6031468	rem46 val rem12 triple 3 gde1-1 ov_1	0.180861
merged_4_7591542	rem46 val rem12 triple 3 gde1-1 ov_1	1.55619
merged_4_8947062	rem46 val rem12 triple 3 gde1-1 ov_1	0.390321
merged_4_9161790	rem46 val rem12 triple 3 gde1-1 ov_1	0.222471
merged_4_9164747	rem46 val rem12 triple 3 gde1-1 ov_1	0
merged_4_9961740	rem46 val rem12 triple 3 gde1-1 ov_1	0
merged_4_12433510	rem46 val rem12 triple 3 gde1-1 ov_1	1.50021
merged_4_12483517	rem46 val rem12 triple 3 gde1-1 ov_1	0.173074
merged_4_12841020	rem46 val rem12 triple 3 gde1-1 ov_1	0.957461
merged_4_12862427	rem46 val rem12 triple 3 gde1-1 ov_1	0
merged_4_13292779	rem46 val rem12 triple 3 gde1-1 ov_1	0.140177
merged_4_13293636	rem46 val rem12 triple 3 gde1-1 ov_1	0.0654074
merged_4_13369108	rem46 val rem12 triple 3 gde1-1 ov_1	0
merged_4_13902361	rem46 val rem12 triple 3 gde1-1 ov_1	2.05853
merged_4_14530909	rem46 val rem12 triple 3 gde1-1 ov_1	0.405651
merged_4_15695583	rem46 val rem12 triple 3 gde1-1 ov_1	0
merged_4_15696265	rem46 val rem12 triple 3 gde1-1 ov_1	0
merged_4_17636383	rem46 val rem12 triple 3 gde1-1 ov_1	0
merged_4_17637163	rem46 val rem12 triple 3 gde1-1 ov_1	0.566836
merged_4_18254764	rem46 val rem12 triple 3 gde1-1 ov_1	1.33555
merged_5_1409843	rem46 val rem12 triple 3 gde1-1 ov_1	1.72551
merged_5_1811868	rem46 val rem12 triple 3 gde1-1 ov_1	1.12176
merged_5_3750398	rem46 val rem12 triple 3 gde1-1 ov_1	0.716314
merged_5_6438776	rem46 val rem12 triple 3 gde1-1 ov_1	0.350949
merged_5_7638682	rem46 val rem12 triple 3 gde1-1 ov_1	0.0268242
merged_5_7647437	rem46 val rem12 triple 3 gde1-1 ov_1	0.340777
merged_5_8823928	rem46 val rem12 triple 3 gde1-1 ov_1	0.296332
merged_5_9112850	rem46 val rem12 triple 3 gde1-1 ov_1	0.182367
merged_5_9799932	rem46 val rem12 triple 3 gde1-1 ov_1	1.49105
merged_5_13773607	rem46 val rem12 triple 3 gde1-1 ov_1	0.973078
merged_5_13774724	rem46 val rem12 triple 3 gde1-1 ov_1	0
merged_5_14313264	rem46 val rem12 triple 3 gde1-1 ov_1	0.692331
merged_5_15981919	rem46 val rem12 triple 3 gde1-1 ov_1	0.156633
merged_5_16257522	rem46 val rem12 triple 3 gde1-1 ov_1	2.4741
merged_5_17173087	rem46 val rem12 triple 3 gde1-1 ov_1	0.283815
merged_5_18635886	rem46 val rem12 triple 3 gde1-1 ov_1	0.453129
merged_5_20312647	rem46 val rem12 triple 3 gde1-1 ov_1	0.954256
merged_5_20770803	rem46 val rem12 triple 3 gde1-1 ov_1	0.0504076
merged_5_21455797	rem46 val rem12 triple 3 gde1-1 ov_1	0
merged_5_21832782	rem46 val rem12 triple 3 gde1-1 ov_1	0.777539
merged_5_21846044	rem46 val rem12 triple 3 gde1-1 ov_1	0.0531281
merged_5_22440423	rem46 val rem12 triple 3 gde1-1 ov_1	0.156838
merged_5_22704944	rem46 val rem12 triple 3 gde1-1 ov_1	0.875224
merged_1_255752	gde1-1ov_1	0.282655
merged_1_446430	gde1-1ov_1	0.920529
merged_1_4067853	gde1-1ov_1	0.00697529
merged_1_4505225	gde1-1ov_1	1.2676
merged_1_4618911	gde1-1ov_1	0.517646
merged_1_4619944	gde1-1ov_1	0.677798
merged_1_4719778	gde1-1ov_1	0.0432754
merged_1_5970346	gde1-1ov_1	1.69819
merged_1_6235714	gde1-1ov_1	0.749718
merged_1_6947452	gde1-1ov_1	0.0784488
merged_1_6948071	gde1-1ov_1	0.137386
merged_1_7025833	gde1-1ov_1	0.0878597
merged_1_7808010	gde1-1ov_1	0.0419529
merged_1_7810058	gde1-1ov_1	0.169589
merged_1_8673606	gde1-1ov_1	0.0559853
merged_1_9958222	gde1-1ov_1	0
merged_1_11138707	gde1-1ov_1	0.366004
merged_1_11617510	gde1-1ov_1	0.724945
merged_1_11982581	gde1-1ov_1	0.875895
merged_1_12739672	gde1-1ov_1	0.229555
merged_1_13567702	gde1-1ov_1	1.69588
merged_1_1392418	gde1-1ov_1	1.38758
merged_1_13926686	gde1-1ov_1	1.1726
merged_1_13930721	gde1-1ov_1	1.07397
merged_1_13932745	gde1-1ov_1	2.05439
merged_1_13937024	gde1-1ov_1	0.881407
merged_1_16273836	gde1-1ov_1	0.472527
merged_1_16327001	gde1-1ov_1	1.0857
merged_1_16818351	gde1-1ov_1	0.0662054
merged_1_16882632	gde1-1ov_1	0.363303
merged_1_17639469	gde1-1ov_1	0.839395
merged_1_18093212	gde1-1ov_1	0.786383
merged_1_18224609	gde1-1ov_1	0.38216
merged_1_18905107	gde1-1ov_1	0.37849
merged_1_19575541	gde1-1ov_1	0.0792369
merged_1_19576831	gde1-1ov_1	2.46378
merged_1_23453053	gde1-1ov_1	0.813349
merged_1_24424907	gde1-1ov_1	0.664524
merged_1_24481442	gde1-1ov_1	1.02592
merged_1_24622867	gde1-1ov_1	0.151878
merged_1_28964114	gde1-1ov_1	0.927956
merged_2_345426	gde1-1ov_1	0.136161
merged_2_636813	gde1-1ov_1	0.674804
merged_2_1926502	gde1-1ov_1	0.796589
merged_2_2865159	gde1-1ov_1	1.24549
merged_2_4104762	gde1-1ov_1	1.53836
merged_2_4105306	gde1-1ov_1	2.54387
merged_2_5660559	gde1-1ov_1	0.980581
merged_2_5867037	gde1-1ov_1	0
merged_2_7183591	gde1-1ov_1	0.230275
merged_2_7184190	gde1-1ov_1	0.042293
merged_2_7201851	gde1-1ov_1	0.690857
merged_2_8037442	gde1-1ov_1	0.546321
merged_2_8403217	gde1-1ov_1	0.272009
merged_2_10434237	gde1-1ov_1	0.905631
merged_2_11042478	gde1-1ov_1	0.771429
merged_2_11046773	gde1-1ov_1	0.23466
merged_2_11992041	gde1-1ov_1	0.123926
merged_2_15399486	gde1-1ov_1	0.158997
merged_2_15850162	gde1-1ov_1	0.372085
merged_2_16029762	gde1-1ov_1	0.688206
merged_2_17300665	gde1-1ov_1	0.168861
merged_2_17846840	gde1-1ov_1	0.458237
merged_2_18593404	gde1-1ov_1	1.02886
merged_3_1209180	gde1-1ov_1	0.714559
merged_3_3743060	gde1-1ov_1	0.221142
merged_3_5404401	gde1-1ov_1	0.110162
merged_3_5778657	gde1-1ov_1	0.917526
merged_3_6296171	gde1-1ov_1	0.129118
merged_3_7419812	gde1-1ov_1	0.360946
merged_3_8509073	gde1-1ov_1	1.32965
merged_3_9706535	gde1-1ov_1	0.968231
merged_3_10690406	gde1-1ov_1	0.81099
merged_3_10746684	gde1-1ov_1	1.17742
merged_3_10945848	gde1-1ov_1	1.0448
merged_3_14314544	gde1-1ov_1	0.637623
merged_3_14668360	gde1-1ov_1	0.423149
merged_3_14727721	gde1-1ov_1	1.52251
merged_3_15680917	gde1-1ov_1	1.24144
merged_3_16950961	gde1-1ov_1	0.295457
merged_3_17842186	gde1-1ov_1	0.426005
merged_3_18357253	gde1-1ov_1	3.33789
merged_3_18543179	gde1-1ov_1	1.68666
merged_3_18811650	gde1-1ov_1	0.0287578
merged_3_20029846	gde1-1ov_1	1.35528
merged_4_272189	gde1-1ov_1	1.02473
merged_4_2558980	gde1-1ov_1	1.36256
merged_4_4096785	gde1-1ov_1	1.39238
merged_4_4105479	gde1-1ov_1	0.843767
merged_4_5438259	gde1-1ov_1	0.873966
merged_4_6031468	gde1-1ov_1	0.34892
merged_4_7591542	gde1-1ov_1	0.996995
merged_4_8947062	gde1-1ov_1	0.445074
merged_4_9161790	gde1-1ov_1	0.269036
merged_4_9164747	gde1-1ov_1	0.967147
merged_4_9961740	gde1-1ov_1	0.249841
merged_4_12433510	gde1-1ov_1	1.14443
merged_4_12483517	gde1-1ov_1	0.141569
merged_4_12841020	gde1-1ov_1	0.696531
merged_4_12862427	gde1-1ov_1	0.0641498
merged_4_13292779	gde1-1ov_1	0.127387
merged_4_13293636	gde1-1ov_1	0.486338
merged_4_13369108	gde1-1ov_1	0
merged_4_13902361	gde1-1ov_1	1.81588
merged_4_14530909	gde1-1ov_1	0.359708
merged_4_15695583	gde1-1ov_1	0.0727664
merged_4_15696265	gde1-1ov_1	0.113969
merged_4_17636383	gde1-1ov_1	0.0844785
merged_4_17637163	gde1-1ov_1	0.732861
merged_4_18254764	gde1-1ov_1	0.596525
merged_5_1409843	gde1-1ov_1	2.00583
merged_5_1811868	gde1-1ov_1	0.421663
merged_5_3750398	gde1-1ov_1	1.30613
merged_5_6438776	gde1-1ov_1	0.26786
merged_5_7638682	gde1-1ov_1	0.584455
merged_5_7647437	gde1-1ov_1	0.275157
merged_5_8823928	gde1-1ov_1	0.735746
merged_5_9112850	gde1-1ov_1	0.0797311
merged_5_9799932	gde1-1ov_1	0.503896
merged_5_13773607	gde1-1ov_1	0.650773
merged_5_13774724	gde1-1ov_1	0.157498
merged_5_14313264	gde1-1ov_1	0.583735
merged_5_15981919	gde1-1ov_1	0.228507
merged_5_16257522	gde1-1ov_1	2.16694
merged_5_17173087	gde1-1ov_1	0.370832
merged_5_18635886	gde1-1ov_1	0.069844
merged_5_20312647	gde1-1ov_1	0.491667
merged_5_20770803	gde1-1ov_1	0.00646218
merged_5_21455797	gde1-1ov_1	0.102638
merged_5_21832782	gde1-1ov_1	0.525756
merged_5_21846044	gde1-1ov_1	0.166046
merged_5_22440423	gde1-1ov_1	0.325784
merged_5_22704944	gde1-1ov_1	1.62269
merged_1_255752	rem46 val rem12 triple 2 clsy34 ov_1	0.0216407
merged_1_446430	rem46 val rem12 triple 2 clsy34 ov_1	1.13113
merged_1_4067853	rem46 val rem12 triple 2 clsy34 ov_1	0.00602526
merged_1_4505225	rem46 val rem12 triple 2 clsy34 ov_1	0.536551
merged_1_4618911	rem46 val rem12 triple 2 clsy34 ov_1	0.0168111
merged_1_4619944	rem46 val rem12 triple 2 clsy34 ov_1	0.326916
merged_1_4719778	rem46 val rem12 triple 2 clsy34 ov_1	0.0039067
merged_1_5970346	rem46 val rem12 triple 2 clsy34 ov_1	1.19257
merged_1_6235714	rem46 val rem12 triple 2 clsy34 ov_1	0.243564
merged_1_6947452	rem46 val rem12 triple 2 clsy34 ov_1	0.0881806
merged_1_6948071	rem46 val rem12 triple 2 clsy34 ov_1	0
merged_1_7025833	rem46 val rem12 triple 2 clsy34 ov_1	0.0348959
merged_1_7808010	rem46 val rem12 triple 2 clsy34 ov_1	0
merged_1_7810058	rem46 val rem12 triple 2 clsy34 ov_1	0
merged_1_8673606	rem46 val rem12 triple 2 clsy34 ov_1	0.00755561
merged_1_9958222	rem46 val rem12 triple 2 clsy34 ov_1	0
merged_1_11138707	rem46 val rem12 triple 2 clsy34 ov_1	0.103182
merged_1_11617510	rem46 val rem12 triple 2 clsy34 ov_1	0.375048
merged_1_11982581	rem46 val rem12 triple 2 clsy34 ov_1	0.208795
merged_1_12739672	rem46 val rem12 triple 2 clsy34 ov_1	0.0470092
merged_1_13567702	rem46 val rem12 triple 2 clsy34 ov_1	0.309404
merged_1_1392418	rem46 val rem12 triple 2 clsy34 ov_1	0.331222
merged_1_13926686	rem46 val rem12 triple 2 clsy34 ov_1	0.268344
merged_1_13930721	rem46 val rem12 triple 2 clsy34 ov_1	0.631243
merged_1_13932745	rem46 val rem12 triple 2 clsy34 ov_1	0.736607
merged_1_13937024	rem46 val rem12 triple 2 clsy34 ov_1	0.396275
merged_1_16273836	rem46 val rem12 triple 2 clsy34 ov_1	0.207189
merged_1_16327001	rem46 val rem12 triple 2 clsy34 ov_1	0.131741
merged_1_16818351	rem46 val rem12 triple 2 clsy34 ov_1	0
merged_1_16882632	rem46 val rem12 triple 2 clsy34 ov_1	0.108213
merged_1_17639469	rem46 val rem12 triple 2 clsy34 ov_1	0.757773
merged_1_18093212	rem46 val rem12 triple 2 clsy34 ov_1	0.0628112
merged_1_18224609	rem46 val rem12 triple 2 clsy34 ov_1	0.332946
merged_1_18905107	rem46 val rem12 triple 2 clsy34 ov_1	0.26658
merged_1_19575541	rem46 val rem12 triple 2 clsy34 ov_1	0.018678
merged_1_19576831	rem46 val rem12 triple 2 clsy34 ov_1	1.52982
merged_1_23453053	rem46 val rem12 triple 2 clsy34 ov_1	0.386914
merged_1_24424907	rem46 val rem12 triple 2 clsy34 ov_1	0.341396
merged_1_24481442	rem46 val rem12 triple 2 clsy34 ov_1	0.67538
merged_1_24622867	rem46 val rem12 triple 2 clsy34 ov_1	0.0249765
merged_1_28964114	rem46 val rem12 triple 2 clsy34 ov_1	0.562088
merged_2_345426	rem46 val rem12 triple 2 clsy34 ov_1	0.106
merged_2_636813	rem46 val rem12 triple 2 clsy34 ov_1	0.213364
merged_2_1926502	rem46 val rem12 triple 2 clsy34 ov_1	0.227381
merged_2_2865159	rem46 val rem12 triple 2 clsy34 ov_1	0.73767
merged_2_4104762	rem46 val rem12 triple 2 clsy34 ov_1	0.43067
merged_2_4105306	rem46 val rem12 triple 2 clsy34 ov_1	0.324922
merged_2_5660559	rem46 val rem12 triple 2 clsy34 ov_1	0.370886
merged_2_5867037	rem46 val rem12 triple 2 clsy34 ov_1	0
merged_2_7183591	rem46 val rem12 triple 2 clsy34 ov_1	0.166391
merged_2_7184190	rem46 val rem12 triple 2 clsy34 ov_1	0.146108
merged_2_7201851	rem46 val rem12 triple 2 clsy34 ov_1	0.21575
merged_2_8037442	rem46 val rem12 triple 2 clsy34 ov_1	0.460131
merged_2_8403217	rem46 val rem12 triple 2 clsy34 ov_1	0.322253
merged_2_10434237	rem46 val rem12 triple 2 clsy34 ov_1	0.572287
merged_2_11042478	rem46 val rem12 triple 2 clsy34 ov_1	0.135144
merged_2_11046773	rem46 val rem12 triple 2 clsy34 ov_1	0.0756656
merged_2_11992041	rem46 val rem12 triple 2 clsy34 ov_1	0.0251108
merged_2_15399486	rem46 val rem12 triple 2 clsy34 ov_1	0.00518438
merged_2_15850162	rem46 val rem12 triple 2 clsy34 ov_1	0.528414
merged_2_16029762	rem46 val rem12 triple 2 clsy34 ov_1	0.408795
merged_2_17300665	rem46 val rem12 triple 2 clsy34 ov_1	0.0521495
merged_2_17846840	rem46 val rem12 triple 2 clsy34 ov_1	0.576154
merged_2_18593404	rem46 val rem12 triple 2 clsy34 ov_1	0.45687
merged_3_1209180	rem46 val rem12 triple 2 clsy34 ov_1	0.27965
merged_3_3743060	rem46 val rem12 triple 2 clsy34 ov_1	0.0520063
merged_3_5404401	rem46 val rem12 triple 2 clsy34 ov_1	0
merged_3_5778657	rem46 val rem12 triple 2 clsy34 ov_1	0.585064
merged_3_6296171	rem46 val rem12 triple 2 clsy34 ov_1	0
merged_3_7419812	rem46 val rem12 triple 2 clsy34 ov_1	0.296791
merged_3_8509073	rem46 val rem12 triple 2 clsy34 ov_1	0.374268
merged_3_9706535	rem46 val rem12 triple 2 clsy34 ov_1	0.400496
merged_3_10690406	rem46 val rem12 triple 2 clsy34 ov_1	0.21375
merged_3_10746684	rem46 val rem12 triple 2 clsy34 ov_1	0.179985
merged_3_10945848	rem46 val rem12 triple 2 clsy34 ov_1	0.831681
merged_3_14314544	rem46 val rem12 triple 2 clsy34 ov_1	0.145102
merged_3_14668360	rem46 val rem12 triple 2 clsy34 ov_1	0.012433
merged_3_14727721	rem46 val rem12 triple 2 clsy34 ov_1	0.560448
merged_3_15680917	rem46 val rem12 triple 2 clsy34 ov_1	0.693767
merged_3_16950961	rem46 val rem12 triple 2 clsy34 ov_1	0.342681
merged_3_17842186	rem46 val rem12 triple 2 clsy34 ov_1	0.0807885
merged_3_18357253	rem46 val rem12 triple 2 clsy34 ov_1	2.76248
merged_3_18543179	rem46 val rem12 triple 2 clsy34 ov_1	1.7952
merged_3_18811650	rem46 val rem12 triple 2 clsy34 ov_1	0.0333402
merged_3_20029846	rem46 val rem12 triple 2 clsy34 ov_1	0.904049
merged_4_272189	rem46 val rem12 triple 2 clsy34 ov_1	0.520752
merged_4_2558980	rem46 val rem12 triple 2 clsy34 ov_1	0.368325
merged_4_4096785	rem46 val rem12 triple 2 clsy34 ov_1	0.464034
merged_4_4105479	rem46 val rem12 triple 2 clsy34 ov_1	0.101327
merged_4_5438259	rem46 val rem12 triple 2 clsy34 ov_1	0.839551
merged_4_6031468	rem46 val rem12 triple 2 clsy34 ov_1	0.0863534
merged_4_7591542	rem46 val rem12 triple 2 clsy34 ov_1	0.902448
merged_4_8947062	rem46 val rem12 triple 2 clsy34 ov_1	0.162107
merged_4_9161790	rem46 val rem12 triple 2 clsy34 ov_1	0.350117
merged_4_9164747	rem46 val rem12 triple 2 clsy34 ov_1	0.960674
merged_4_9961740	rem46 val rem12 triple 2 clsy34 ov_1	0.0911763
merged_4_12433510	rem46 val rem12 triple 2 clsy34 ov_1	0.421316
merged_4_12483517	rem46 val rem12 triple 2 clsy34 ov_1	0.0519017
merged_4_12841020	rem46 val rem12 triple 2 clsy34 ov_1	0.29285
merged_4_12862427	rem46 val rem12 triple 2 clsy34 ov_1	0.0942265
merged_4_13292779	rem46 val rem12 triple 2 clsy34 ov_1	0.161646
merged_4_13293636	rem46 val rem12 triple 2 clsy34 ov_1	0.183112
merged_4_13369108	rem46 val rem12 triple 2 clsy34 ov_1	0.0253317
merged_4_13902361	rem46 val rem12 triple 2 clsy34 ov_1	1.11928
merged_4_14530909	rem46 val rem12 triple 2 clsy34 ov_1	0.0582425
merged_4_15695583	rem46 val rem12 triple 2 clsy34 ov_1	0
merged_4_15696265	rem46 val rem12 triple 2 clsy34 ov_1	0.160637
merged_4_17636383	rem46 val rem12 triple 2 clsy34 ov_1	0.0951593
merged_4_17637163	rem46 val rem12 triple 2 clsy34 ov_1	0.632026
merged_4_18254764	rem46 val rem12 triple 2 clsy34 ov_1	0.334458
merged_5_1409843	rem46 val rem12 triple 2 clsy34 ov_1	1.01184
merged_5_1811868	rem46 val rem12 triple 2 clsy34 ov_1	0.143068
merged_5_3750398	rem46 val rem12 triple 2 clsy34 ov_1	0.387339
merged_5_6438776	rem46 val rem12 triple 2 clsy34 ov_1	0.216552
merged_5_7638682	rem46 val rem12 triple 2 clsy34 ov_1	0.43425
merged_5_7647437	rem46 val rem12 triple 2 clsy34 ov_1	0.19802
merged_5_8823928	rem46 val rem12 triple 2 clsy34 ov_1	0.181742
merged_5_9112850	rem46 val rem12 triple 2 clsy34 ov_1	0.0491597
merged_5_9799932	rem46 val rem12 triple 2 clsy34 ov_1	0.228417
merged_5_13773607	rem46 val rem12 triple 2 clsy34 ov_1	0.234963
merged_5_13774724	rem46 val rem12 triple 2 clsy34 ov_1	0
merged_5_14313264	rem46 val rem12 triple 2 clsy34 ov_1	0.0344446
merged_5_15981919	rem46 val rem12 triple 2 clsy34 ov_1	0.31843
merged_5_16257522	rem46 val rem12 triple 2 clsy34 ov_1	0.331854
merged_5_17173087	rem46 val rem12 triple 2 clsy34 ov_1	0.123237
merged_5_18635886	rem46 val rem12 triple 2 clsy34 ov_1	0.0941658
merged_5_20312647	rem46 val rem12 triple 2 clsy34 ov_1	0.349753
merged_5_20770803	rem46 val rem12 triple 2 clsy34 ov_1	0.053537
merged_5_21455797	rem46 val rem12 triple 2 clsy34 ov_1	0.0248073
merged_5_21832782	rem46 val rem12 triple 2 clsy34 ov_1	0.200285
merged_5_21846044	rem46 val rem12 triple 2 clsy34 ov_1	0.0352422
merged_5_22440423	rem46 val rem12 triple 2 clsy34 ov_1	0.115171
merged_5_22704944	rem46 val rem12 triple 2 clsy34 ov_1	0.277527
merged_1_255752	clsy34ov_1	0.0202805
merged_1_446430	clsy34ov_1	2.0993
merged_1_4067853	clsy34ov_1	0.06449
merged_1_4505225	clsy34ov_1	1.57705
merged_1_4618911	clsy34ov_1	0.375259
merged_1_4619944	clsy34ov_1	1.01906
merged_1_4719778	clsy34ov_1	0.0881699
merged_1_5970346	clsy34ov_1	2.3899
merged_1_6235714	clsy34ov_1	0.603492
merged_1_6947452	clsy34ov_1	0.519695
merged_1_6948071	clsy34ov_1	0.731629
merged_1_7025833	clsy34ov_1	0.318286
merged_1_7808010	clsy34ov_1	0.00763685
merged_1_7810058	clsy34ov_1	0
merged_1_8673606	clsy34ov_1	0.174384
merged_1_9958222	clsy34ov_1	0
merged_1_11138707	clsy34ov_1	0.434187
merged_1_11617510	clsy34ov_1	1.18795
merged_1_11982581	clsy34ov_1	0.466816
merged_1_12739672	clsy34ov_1	0.170398
merged_1_13567702	clsy34ov_1	1.12574
merged_1_1392418	clsy34ov_1	1.14574
merged_1_13926686	clsy34ov_1	0.93656
merged_1_13930721	clsy34ov_1	1.73056
merged_1_13932745	clsy34ov_1	1.31381
merged_1_13937024	clsy34ov_1	1.29161
merged_1_16273836	clsy34ov_1	0.742302
merged_1_16327001	clsy34ov_1	0.462741
merged_1_16818351	clsy34ov_1	0.157066
merged_1_16882632	clsy34ov_1	0.363873
merged_1_17639469	clsy34ov_1	2.34078
merged_1_18093212	clsy34ov_1	0.121071
merged_1_18224609	clsy34ov_1	1.06864
merged_1_18905107	clsy34ov_1	1.26034
merged_1_19575541	clsy34ov_1	0.172257
merged_1_19576831	clsy34ov_1	2.92065
merged_1_23453053	clsy34ov_1	1.21358
merged_1_24424907	clsy34ov_1	1.52517
merged_1_24481442	clsy34ov_1	2.15868
merged_1_24622867	clsy34ov_1	0.239806
merged_1_28964114	clsy34ov_1	1.58586
merged_2_345426	clsy34ov_1	0.207264
merged_2_636813	clsy34ov_1	0.551956
merged_2_1926502	clsy34ov_1	0.825424
merged_2_2865159	clsy34ov_1	2.24417
merged_2_4104762	clsy34ov_1	0.612873
merged_2_4105306	clsy34ov_1	1.11505
merged_2_5660559	clsy34ov_1	1.43879
merged_2_5867037	clsy34ov_1	0
merged_2_7183591	clsy34ov_1	0.664441
merged_2_7184190	clsy34ov_1	0.298963
merged_2_7201851	clsy34ov_1	0.857206
merged_2_8037442	clsy34ov_1	1.22036
merged_2_8403217	clsy34ov_1	1.28468
merged_2_10434237	clsy34ov_1	1.41824
merged_2_11042478	clsy34ov_1	0.525111
merged_2_11046773	clsy34ov_1	0.393938
merged_2_11992041	clsy34ov_1	0.323263
merged_2_15399486	clsy34ov_1	0.0464059
merged_2_15850162	clsy34ov_1	1.21
merged_2_16029762	clsy34ov_1	1.02503
merged_2_17300665	clsy34ov_1	0.0164861
merged_2_17846840	clsy34ov_1	1.43287
merged_2_18593404	clsy34ov_1	1.78584
merged_3_1209180	clsy34ov_1	1.0744
merged_3_3743060	clsy34ov_1	0.106071
merged_3_5404401	clsy34ov_1	0.10827
merged_3_5778657	clsy34ov_1	1.69888
merged_3_6296171	clsy34ov_1	0
merged_3_7419812	clsy34ov_1	1.11862
merged_3_8509073	clsy34ov_1	1.30606
merged_3_9706535	clsy34ov_1	1.5574
merged_3_10690406	clsy34ov_1	0.925112
merged_3_10746684	clsy34ov_1	0.643278
merged_3_10945848	clsy34ov_1	1.97202
merged_3_14314544	clsy34ov_1	0.702308
merged_3_14668360	clsy34ov_1	0.294639
merged_3_14727721	clsy34ov_1	1.73613
merged_3_15680917	clsy34ov_1	2.27681
merged_3_16950961	clsy34ov_1	0.776271
merged_3_17842186	clsy34ov_1	0.501722
merged_3_18357253	clsy34ov_1	4.16087
merged_3_18543179	clsy34ov_1	3.46125
merged_3_18811650	clsy34ov_1	0.156247
merged_3_20029846	clsy34ov_1	2.56362
merged_4_272189	clsy34ov_1	1.61717
merged_4_2558980	clsy34ov_1	1.1103
merged_4_4096785	clsy34ov_1	1.4197
merged_4_4105479	clsy34ov_1	0.484282
merged_4_5438259	clsy34ov_1	1.93455
merged_4_6031468	clsy34ov_1	0.25681
merged_4_7591542	clsy34ov_1	2.31445
merged_4_8947062	clsy34ov_1	0.715163
merged_4_9161790	clsy34ov_1	0.791447
merged_4_9164747	clsy34ov_1	2.66814
merged_4_9961740	clsy34ov_1	0.594632
merged_4_12433510	clsy34ov_1	1.65217
merged_4_12483517	clsy34ov_1	0.116294
merged_4_12841020	clsy34ov_1	1.26971
merged_4_12862427	clsy34ov_1	0.275668
merged_4_13292779	clsy34ov_1	0.295392
merged_4_13293636	clsy34ov_1	0.668267
merged_4_13369108	clsy34ov_1	0
merged_4_13902361	clsy34ov_1	2.79951
merged_4_14530909	clsy34ov_1	0.770482
merged_4_15695583	clsy34ov_1	0.0196601
merged_4_15696265	clsy34ov_1	0.916019
merged_4_17636383	clsy34ov_1	0.452982
merged_4_17637163	clsy34ov_1	1.88931
merged_4_18254764	clsy34ov_1	1.28932
merged_5_1409843	clsy34ov_1	2.39485
merged_5_1811868	clsy34ov_1	0.43282
merged_5_3750398	clsy34ov_1	1.50703
merged_5_6438776	clsy34ov_1	1.1924
merged_5_7638682	clsy34ov_1	1.36465
merged_5_7647437	clsy34ov_1	0.579072
merged_5_8823928	clsy34ov_1	0.775826
merged_5_9112850	clsy34ov_1	0.300811
merged_5_9799932	clsy34ov_1	0.74459
merged_5_13773607	clsy34ov_1	0.795407
merged_5_13774724	clsy34ov_1	0.0233838
merged_5_14313264	clsy34ov_1	0.114291
merged_5_15981919	clsy34ov_1	0.749081
merged_5_16257522	clsy34ov_1	1.05917
merged_5_17173087	clsy34ov_1	0.499827
merged_5_18635886	clsy34ov_1	0.448297
merged_5_20312647	clsy34ov_1	1.28197
merged_5_20770803	clsy34ov_1	0.219075
merged_5_21455797	clsy34ov_1	0.182345
merged_5_21832782	clsy34ov_1	0.65949
merged_5_21846044	clsy34ov_1	0.0630508
merged_5_22440423	clsy34ov_1	0.366809
merged_5_22704944	clsy34ov_1	1.29055

## Sheet: Fig 4h
site	genotype	Log2(24nt siRNA/miRNAtotal X 10E5+1)
NPHP3ZFcol_narrow_peak_223a	colov_1	0.37879
NPHP3ZFcol_narrow_peak_801	colov_1	0.0924859
NPHP3ZFcol_narrow_peak_165	colov_1	0.289494
NPHP3ZFcol_narrow_peak_478	colov_1	0.388919
NPHP3ZFcol_narrow_peak_81	colov_1	0
NPHP3ZFcol_narrow_peak_748	colov_1	0.251686
NPHP3ZFcol_narrow_peak_824	colov_1	0
NPHP3ZFcol_narrow_peak_308	colov_1	0
NPHP3ZFcol_narrow_peak_745	colov_1	0.0747248
NPHP3ZFcol_narrow_peak_54	colov_1	0.252869
NPHP3ZFcol_narrow_peak_483	colov_1	0
NPHP3ZFcol_narrow_peak_404a	colov_1	0.184483
NPHP3ZFcol_narrow_peak_825	colov_1	0
NPHP3ZFcol_narrow_peak_816	colov_1	0
NPHP3ZFcol_narrow_peak_166	colov_1	0
NPHP3ZFcol_narrow_peak_426	colov_1	0
NPHP3ZFcol_narrow_peak_687	colov_1	0
NPHP3ZFcol_narrow_peak_115	colov_1	0
NPHP3ZFcol_narrow_peak_566	colov_1	0
NPHP3ZFcol_narrow_peak_91	colov_1	0.136324
NPHP3ZFcol_narrow_peak_486	colov_1	0
NPHP3ZFcol_narrow_peak_253	colov_1	0.413353
NPHP3ZFcol_narrow_peak_395	colov_1	0
NPHP3ZFcol_narrow_peak_276	colov_1	0
NPHP3ZFcol_narrow_peak_53	colov_1	0.439295
NPHP3ZFcol_narrow_peak_775	colov_1	0
NPHP3ZFcol_narrow_peak_708	colov_1	0.335759
NPHP3ZFcol_narrow_peak_383a	colov_1	0.274115
NPHP3ZFcol_narrow_peak_520	colov_1	0.484602
NPHP3ZFcol_narrow_peak_761	colov_1	0.251459
NPHP3ZFcol_narrow_peak_858	colov_1	0
NPHP3ZFcol_narrow_peak_92	colov_1	0
NPHP3ZFcol_narrow_peak_105	colov_1	0.333367
NPHP3ZFcol_narrow_peak_95	colov_1	0
NPHP3ZFcol_narrow_peak_700	colov_1	0.417426
NPHP3ZFcol_narrow_peak_737	colov_1	0.34865
NPHP3ZFcol_narrow_peak_499	colov_1	0.124929
NPHP3ZFcol_narrow_peak_785	colov_1	0
NPHP3ZFcol_narrow_peak_407	colov_1	0.195864
NPHP3ZFcol_narrow_peak_385	colov_1	0.308234
NPHP3ZFcol_narrow_peak_585	colov_1	0.40312
NPHP3ZFcol_narrow_peak_118	colov_1	0.267468
NPHP3ZFcol_narrow_peak_366	colov_1	0.459933
NPHP3ZFcol_narrow_peak_442	colov_1	0
NPHP3ZFcol_narrow_peak_541	colov_1	0
NPHP3ZFcol_narrow_peak_640	colov_1	0.193438
NPHP3ZFcol_narrow_peak_238	colov_1	0.287807
NPHP3ZFcol_narrow_peak_312	colov_1	0
NPHP3ZFcol_narrow_peak_838	colov_1	0.19526
NPHP3ZFcol_narrow_peak_513	colov_1	0.414404
NPHP3ZFcol_narrow_peak_87	colov_1	0.398764
NPHP3ZFcol_narrow_peak_593	colov_1	0.384675
NPHP3ZFcol_narrow_peak_223a	NPVDDZFcolov_1	5.92711
NPHP3ZFcol_narrow_peak_801	NPVDDZFcolov_1	6.86977
NPHP3ZFcol_narrow_peak_165	NPVDDZFcolov_1	5.0207
NPHP3ZFcol_narrow_peak_478	NPVDDZFcolov_1	5.40027
NPHP3ZFcol_narrow_peak_81	NPVDDZFcolov_1	3.99313
NPHP3ZFcol_narrow_peak_748	NPVDDZFcolov_1	4.10737
NPHP3ZFcol_narrow_peak_824	NPVDDZFcolov_1	3.73979
NPHP3ZFcol_narrow_peak_308	NPVDDZFcolov_1	3.68201
NPHP3ZFcol_narrow_peak_745	NPVDDZFcolov_1	3.50681
NPHP3ZFcol_narrow_peak_54	NPVDDZFcolov_1	2.90949
NPHP3ZFcol_narrow_peak_483	NPVDDZFcolov_1	3.00884
NPHP3ZFcol_narrow_peak_404a	NPVDDZFcolov_1	2.04019
NPHP3ZFcol_narrow_peak_825	NPVDDZFcolov_1	2.43642
NPHP3ZFcol_narrow_peak_816	NPVDDZFcolov_1	2.13222
NPHP3ZFcol_narrow_peak_166	NPVDDZFcolov_1	2.00074
NPHP3ZFcol_narrow_peak_426	NPVDDZFcolov_1	2.21034
NPHP3ZFcol_narrow_peak_687	NPVDDZFcolov_1	1.72568
NPHP3ZFcol_narrow_peak_115	NPVDDZFcolov_1	1.4508
NPHP3ZFcol_narrow_peak_566	NPVDDZFcolov_1	1.42001
NPHP3ZFcol_narrow_peak_91	NPVDDZFcolov_1	1.21703
NPHP3ZFcol_narrow_peak_486	NPVDDZFcolov_1	1.10718
NPHP3ZFcol_narrow_peak_253	NPVDDZFcolov_1	0.875709
NPHP3ZFcol_narrow_peak_395	NPVDDZFcolov_1	0.920571
NPHP3ZFcol_narrow_peak_276	NPVDDZFcolov_1	0.960818
NPHP3ZFcol_narrow_peak_53	NPVDDZFcolov_1	0.886444
NPHP3ZFcol_narrow_peak_775	NPVDDZFcolov_1	0.988262
NPHP3ZFcol_narrow_peak_708	NPVDDZFcolov_1	0.585066
NPHP3ZFcol_narrow_peak_383a	NPVDDZFcolov_1	0.0922831
NPHP3ZFcol_narrow_peak_520	NPVDDZFcolov_1	0.428727
NPHP3ZFcol_narrow_peak_761	NPVDDZFcolov_1	0.49923
NPHP3ZFcol_narrow_peak_858	NPVDDZFcolov_1	0.652841
NPHP3ZFcol_narrow_peak_92	NPVDDZFcolov_1	0.47185
NPHP3ZFcol_narrow_peak_105	NPVDDZFcolov_1	0.408417
NPHP3ZFcol_narrow_peak_95	NPVDDZFcolov_1	0.539539
NPHP3ZFcol_narrow_peak_700	NPVDDZFcolov_1	0.365277
NPHP3ZFcol_narrow_peak_737	NPVDDZFcolov_1	0.466121
NPHP3ZFcol_narrow_peak_499	NPVDDZFcolov_1	0.498305
NPHP3ZFcol_narrow_peak_785	NPVDDZFcolov_1	0.624157
NPHP3ZFcol_narrow_peak_407	NPVDDZFcolov_1	0.462102
NPHP3ZFcol_narrow_peak_385	NPVDDZFcolov_1	0.284066
NPHP3ZFcol_narrow_peak_585	NPVDDZFcolov_1	0.331523
NPHP3ZFcol_narrow_peak_118	NPVDDZFcolov_1	0.377307
NPHP3ZFcol_narrow_peak_366	NPVDDZFcolov_1	0.321226
NPHP3ZFcol_narrow_peak_442	NPVDDZFcolov_1	0.386073
NPHP3ZFcol_narrow_peak_541	NPVDDZFcolov_1	0.461945
NPHP3ZFcol_narrow_peak_640	NPVDDZFcolov_1	0.382203
NPHP3ZFcol_narrow_peak_238	NPVDDZFcolov_1	0.304046
NPHP3ZFcol_narrow_peak_312	NPVDDZFcolov_1	0.498805
NPHP3ZFcol_narrow_peak_838	NPVDDZFcolov_1	0.401025
NPHP3ZFcol_narrow_peak_513	NPVDDZFcolov_1	0.330801
NPHP3ZFcol_narrow_peak_87	NPVDDZFcolov_1	0.286111
NPHP3ZFcol_narrow_peak_593	NPVDDZFcolov_1	0.283049

## Sheet: Fig 5d
site	genotype	Log2(24nt siRNA/miRNAtotal X 10E4+1)
merged_1_255752	colov1	5.12043
merged_1_446430	colov1	43.7394
merged_1_4067853	colov1	4.94948
merged_1_4505225	colov1	50.2822
merged_1_4618911	colov1	42.4837
merged_1_4619944	colov1	9.09569
merged_1_4719778	colov1	11.4019
merged_1_5970346	colov1	33.6738
merged_1_6235714	colov1	6.4727
merged_1_6947452	colov1	56.1366
merged_1_6948071	colov1	80.2997
merged_1_7025833	colov1	15.1056
merged_1_7808010	colov1	5.17773
merged_1_7810058	colov1	7.7243
merged_1_8673606	colov1	2.84938
merged_1_9958222	colov1	0.879685
merged_1_11138707	colov1	65.5087
merged_1_11617510	colov1	117.153
merged_1_11982581	colov1	13.8839
merged_1_12739672	colov1	5.25716
merged_1_13567702	colov1	51.559
merged_1_1392418	colov1	15.3598
merged_1_13926686	colov1	22.7149
merged_1_13930721	colov1	6.85483
merged_1_13932745	colov1	22.5321
merged_1_13937024	colov1	6.49865
merged_1_16273836	colov1	27.5197
merged_1_16327001	colov1	12.7009
merged_1_16818351	colov1	8.32225
merged_1_16882632	colov1	40.7679
merged_1_17639469	colov1	111.89
merged_1_18093212	colov1	15.6372
merged_1_18224609	colov1	20.7281
merged_1_18905107	colov1	21.2431
merged_1_19575541	colov1	5.97809
merged_1_19576831	colov1	77.9788
merged_1_23453053	colov1	65.261
merged_1_24424907	colov1	68.7875
merged_1_24481442	colov1	154.2
merged_1_24622867	colov1	22.3215
merged_1_28964114	colov1	40.6392
merged_2_345426	colov1	5.80947
merged_2_636813	colov1	66.1226
merged_2_1926502	colov1	76.0037
merged_2_2865159	colov1	136.931
merged_2_4104762	colov1	12.749
merged_2_4105306	colov1	73.1937
merged_2_5660559	colov1	69.8649
merged_2_5867037	colov1	10.1833
merged_2_7183591	colov1	34.0393
merged_2_7184190	colov1	24.3615
merged_2_7201851	colov1	50.9886
merged_2_8037442	colov1	67.8343
merged_2_8403217	colov1	56.8636
merged_2_10434237	colov1	14.34
merged_2_11042478	colov1	31.8227
merged_2_11046773	colov1	15.1959
merged_2_11992041	colov1	21.5456
merged_2_15399486	colov1	5.37162
merged_2_15850162	colov1	26.8269
merged_2_16029762	colov1	27.8701
merged_2_17300665	colov1	39.3375
merged_2_17846840	colov1	100.651
merged_2_18593404	colov1	93.8847
merged_3_1209180	colov1	103.801
merged_3_3743060	colov1	22.9273
merged_3_5404401	colov1	9.82648
merged_3_5778657	colov1	79.7716
merged_3_6296171	colov1	19.8094
merged_3_7419812	colov1	38.1208
merged_3_8509073	colov1	129.148
merged_3_9706535	colov1	67.8748
merged_3_10690406	colov1	32.4909
merged_3_10746684	colov1	36.0663
merged_3_10945848	colov1	28.3163
merged_3_14314544	colov1	40.9449
merged_3_14668360	colov1	18.9047
merged_3_14727721	colov1	31.9936
merged_3_15680917	colov1	151.466
merged_3_16950961	colov1	46.588
merged_3_17842186	colov1	46.9181
merged_3_18357253	colov1	23.4063
merged_3_18543179	colov1	122.354
merged_3_18811650	colov1	18.9338
merged_3_20029846	colov1	243.835
merged_4_272189	colov1	103.295
merged_4_2558980	colov1	85.3369
merged_4_4096785	colov1	77.4912
merged_4_4105479	colov1	11.2245
merged_4_5438259	colov1	90.5927
merged_4_6031468	colov1	38.036
merged_4_7591542	colov1	173.161
merged_4_8947062	colov1	26.2769
merged_4_9161790	colov1	59.7414
merged_4_9164747	colov1	330.152
merged_4_9961740	colov1	50.565
merged_4_12433510	colov1	76.5219
merged_4_12483517	colov1	20.5041
merged_4_12841020	colov1	64.5794
merged_4_12862427	colov1	17.279
merged_4_13292779	colov1	19.1232
merged_4_13293636	colov1	72.0701
merged_4_13369108	colov1	5.29292
merged_4_13902361	colov1	282.182
merged_4_14530909	colov1	47.6771
merged_4_15695583	colov1	33.551
merged_4_15696265	colov1	26.5132
merged_4_17636383	colov1	14.0265
merged_4_17637163	colov1	110.048
merged_4_18254764	colov1	60.5142
merged_5_1409843	colov1	59.2617
merged_5_1811868	colov1	7.50956
merged_5_3750398	colov1	112.153
merged_5_6438776	colov1	12.7986
merged_5_7638682	colov1	88.5266
merged_5_7647437	colov1	28.5245
merged_5_8823928	colov1	73.3698
merged_5_9112850	colov1	4.18677
merged_5_9799932	colov1	69.6551
merged_5_13773607	colov1	15.733
merged_5_13774724	colov1	19.8203
merged_5_14313264	colov1	19.4246
merged_5_15981919	colov1	31.3109
merged_5_16257522	colov1	6.16288
merged_5_17173087	colov1	46.922
merged_5_18635886	colov1	3.04393
merged_5_20312647	colov1	64.8099
merged_5_20770803	colov1	9.06555
merged_5_21455797	colov1	10.7413
merged_5_21832782	colov1	9.72688
merged_5_21846044	colov1	28.9593
merged_5_22440423	colov1	14.786
merged_5_22704944	colov1	69.8866
merged_1_255752	WTGDE1 in gde1-1ov1	13.7281
merged_1_446430	WTGDE1 in gde1-1ov1	71.7023
merged_1_4067853	WTGDE1 in gde1-1ov1	9.59982
merged_1_4505225	WTGDE1 in gde1-1ov1	45.6583
merged_1_4618911	WTGDE1 in gde1-1ov1	65.5781
merged_1_4619944	WTGDE1 in gde1-1ov1	16.0043
merged_1_4719778	WTGDE1 in gde1-1ov1	9.55984
merged_1_5970346	WTGDE1 in gde1-1ov1	32.8651
merged_1_6235714	WTGDE1 in gde1-1ov1	4.90348
merged_1_6947452	WTGDE1 in gde1-1ov1	104.815
merged_1_6948071	WTGDE1 in gde1-1ov1	153.564
merged_1_7025833	WTGDE1 in gde1-1ov1	18.3491
merged_1_7808010	WTGDE1 in gde1-1ov1	27.2578
merged_1_7810058	WTGDE1 in gde1-1ov1	29.862
merged_1_8673606	WTGDE1 in gde1-1ov1	3.73991
merged_1_9958222	WTGDE1 in gde1-1ov1	3.59048
merged_1_11138707	WTGDE1 in gde1-1ov1	95.0714
merged_1_11617510	WTGDE1 in gde1-1ov1	113.835
merged_1_11982581	WTGDE1 in gde1-1ov1	20.394
merged_1_12739672	WTGDE1 in gde1-1ov1	9.45216
merged_1_13567702	WTGDE1 in gde1-1ov1	61.9492
merged_1_1392418	WTGDE1 in gde1-1ov1	22.1049
merged_1_13926686	WTGDE1 in gde1-1ov1	25.2304
merged_1_13930721	WTGDE1 in gde1-1ov1	14.6584
merged_1_13932745	WTGDE1 in gde1-1ov1	24.9445
merged_1_13937024	WTGDE1 in gde1-1ov1	15.6442
merged_1_16273836	WTGDE1 in gde1-1ov1	48.4396
merged_1_16327001	WTGDE1 in gde1-1ov1	9.39765
merged_1_16818351	WTGDE1 in gde1-1ov1	7.00543
merged_1_16882632	WTGDE1 in gde1-1ov1	40.9784
merged_1_17639469	WTGDE1 in gde1-1ov1	117.997
merged_1_18093212	WTGDE1 in gde1-1ov1	28.3656
merged_1_18224609	WTGDE1 in gde1-1ov1	26.8431
merged_1_18905107	WTGDE1 in gde1-1ov1	63.2684
merged_1_19575541	WTGDE1 in gde1-1ov1	9.27782
merged_1_19576831	WTGDE1 in gde1-1ov1	130.788
merged_1_23453053	WTGDE1 in gde1-1ov1	71.8944
merged_1_24424907	WTGDE1 in gde1-1ov1	74.1048
merged_1_24481442	WTGDE1 in gde1-1ov1	148.656
merged_1_24622867	WTGDE1 in gde1-1ov1	86.6745
merged_1_28964114	WTGDE1 in gde1-1ov1	34.6892
merged_2_345426	WTGDE1 in gde1-1ov1	5.60289
merged_2_636813	WTGDE1 in gde1-1ov1	97.8571
merged_2_1926502	WTGDE1 in gde1-1ov1	76.9154
merged_2_2865159	WTGDE1 in gde1-1ov1	107.487
merged_2_4104762	WTGDE1 in gde1-1ov1	27.5918
merged_2_4105306	WTGDE1 in gde1-1ov1	78.0709
merged_2_5660559	WTGDE1 in gde1-1ov1	78.2188
merged_2_5867037	WTGDE1 in gde1-1ov1	9.13502
merged_2_7183591	WTGDE1 in gde1-1ov1	73.2251
merged_2_7184190	WTGDE1 in gde1-1ov1	42.7211
merged_2_7201851	WTGDE1 in gde1-1ov1	44.6866
merged_2_8037442	WTGDE1 in gde1-1ov1	61.2029
merged_2_8403217	WTGDE1 in gde1-1ov1	54.3904
merged_2_10434237	WTGDE1 in gde1-1ov1	13.6656
merged_2_11042478	WTGDE1 in gde1-1ov1	34.23
merged_2_11046773	WTGDE1 in gde1-1ov1	20.4715
merged_2_11992041	WTGDE1 in gde1-1ov1	18.4749
merged_2_15399486	WTGDE1 in gde1-1ov1	15.7693
merged_2_15850162	WTGDE1 in gde1-1ov1	54.8777
merged_2_16029762	WTGDE1 in gde1-1ov1	31.1285
merged_2_17300665	WTGDE1 in gde1-1ov1	34.9121
merged_2_17846840	WTGDE1 in gde1-1ov1	135.45
merged_2_18593404	WTGDE1 in gde1-1ov1	107.235
merged_3_1209180	WTGDE1 in gde1-1ov1	86.3727
merged_3_3743060	WTGDE1 in gde1-1ov1	47.3814
merged_3_5404401	WTGDE1 in gde1-1ov1	2.61727
merged_3_5778657	WTGDE1 in gde1-1ov1	75.5885
merged_3_6296171	WTGDE1 in gde1-1ov1	16.7109
merged_3_7419812	WTGDE1 in gde1-1ov1	47.3196
merged_3_8509073	WTGDE1 in gde1-1ov1	134.657
merged_3_9706535	WTGDE1 in gde1-1ov1	66.0077
merged_3_10690406	WTGDE1 in gde1-1ov1	43.9544
merged_3_10746684	WTGDE1 in gde1-1ov1	63.6106
merged_3_10945848	WTGDE1 in gde1-1ov1	28.1036
merged_3_14314544	WTGDE1 in gde1-1ov1	45.2932
merged_3_14668360	WTGDE1 in gde1-1ov1	19.0241
merged_3_14727721	WTGDE1 in gde1-1ov1	40.9431
merged_3_15680917	WTGDE1 in gde1-1ov1	205.146
merged_3_16950961	WTGDE1 in gde1-1ov1	41.261
merged_3_17842186	WTGDE1 in gde1-1ov1	87.6937
merged_3_18357253	WTGDE1 in gde1-1ov1	38.9886
merged_3_18543179	WTGDE1 in gde1-1ov1	119.528
merged_3_18811650	WTGDE1 in gde1-1ov1	21.9171
merged_3_20029846	WTGDE1 in gde1-1ov1	215.565
merged_4_272189	WTGDE1 in gde1-1ov1	130.714
merged_4_2558980	WTGDE1 in gde1-1ov1	90.0529
merged_4_4096785	WTGDE1 in gde1-1ov1	69.0039
merged_4_4105479	WTGDE1 in gde1-1ov1	9.27984
merged_4_5438259	WTGDE1 in gde1-1ov1	157.056
merged_4_6031468	WTGDE1 in gde1-1ov1	76.9358
merged_4_7591542	WTGDE1 in gde1-1ov1	213.553
merged_4_8947062	WTGDE1 in gde1-1ov1	37.8075
merged_4_9161790	WTGDE1 in gde1-1ov1	41.5583
merged_4_9164747	WTGDE1 in gde1-1ov1	239.057
merged_4_9961740	WTGDE1 in gde1-1ov1	108.734
merged_4_12433510	WTGDE1 in gde1-1ov1	65.4991
merged_4_12483517	WTGDE1 in gde1-1ov1	17.9849
merged_4_12841020	WTGDE1 in gde1-1ov1	43.1326
merged_4_12862427	WTGDE1 in gde1-1ov1	20.0033
merged_4_13292779	WTGDE1 in gde1-1ov1	27.4536
merged_4_13293636	WTGDE1 in gde1-1ov1	107.716
merged_4_13369108	WTGDE1 in gde1-1ov1	1.94501
merged_4_13902361	WTGDE1 in gde1-1ov1	306.031
merged_4_14530909	WTGDE1 in gde1-1ov1	58.5316
merged_4_15695583	WTGDE1 in gde1-1ov1	16.2619
merged_4_15696265	WTGDE1 in gde1-1ov1	20.8946
merged_4_17636383	WTGDE1 in gde1-1ov1	6.66467
merged_4_17637163	WTGDE1 in gde1-1ov1	92.4711
merged_4_18254764	WTGDE1 in gde1-1ov1	53.478
merged_5_1409843	WTGDE1 in gde1-1ov1	81.6133
merged_5_1811868	WTGDE1 in gde1-1ov1	9.79338
merged_5_3750398	WTGDE1 in gde1-1ov1	108.879
merged_5_6438776	WTGDE1 in gde1-1ov1	21.509
merged_5_7638682	WTGDE1 in gde1-1ov1	124.835
merged_5_7647437	WTGDE1 in gde1-1ov1	34.7172
merged_5_8823928	WTGDE1 in gde1-1ov1	113.355
merged_5_9112850	WTGDE1 in gde1-1ov1	59.6217
merged_5_9799932	WTGDE1 in gde1-1ov1	67.2457
merged_5_13773607	WTGDE1 in gde1-1ov1	41.4672
merged_5_13774724	WTGDE1 in gde1-1ov1	39.5441
merged_5_14313264	WTGDE1 in gde1-1ov1	21.8261
merged_5_15981919	WTGDE1 in gde1-1ov1	49.9289
merged_5_16257522	WTGDE1 in gde1-1ov1	4.78881
merged_5_17173087	WTGDE1 in gde1-1ov1	61.6732
merged_5_18635886	WTGDE1 in gde1-1ov1	13.8185
merged_5_20312647	WTGDE1 in gde1-1ov1	62.995
merged_5_20770803	WTGDE1 in gde1-1ov1	12.8893
merged_5_21455797	WTGDE1 in gde1-1ov1	18.4316
merged_5_21832782	WTGDE1 in gde1-1ov1	12.3054
merged_5_21846044	WTGDE1 in gde1-1ov1	43.0709
merged_5_22440423	WTGDE1 in gde1-1ov1	11.2359
merged_5_22704944	WTGDE1 in gde1-1ov1	80.424
merged_1_255752	GDE1 E251A Y252A y255A in gde1-1ov1	0.379296
merged_1_446430	GDE1 E251A Y252A y255A in gde1-1ov1	11.0225
merged_1_4067853	GDE1 E251A Y252A y255A in gde1-1ov1	0.701202
merged_1_4505225	GDE1 E251A Y252A y255A in gde1-1ov1	15.7065
merged_1_4618911	GDE1 E251A Y252A y255A in gde1-1ov1	5.66614
merged_1_4619944	GDE1 E251A Y252A y255A in gde1-1ov1	1.39241
merged_1_4719778	GDE1 E251A Y252A y255A in gde1-1ov1	2.62483
merged_1_5970346	GDE1 E251A Y252A y255A in gde1-1ov1	8.78205
merged_1_6235714	GDE1 E251A Y252A y255A in gde1-1ov1	0.753019
merged_1_6947452	GDE1 E251A Y252A y255A in gde1-1ov1	13.2284
merged_1_6948071	GDE1 E251A Y252A y255A in gde1-1ov1	12.5265
merged_1_7025833	GDE1 E251A Y252A y255A in gde1-1ov1	1.80692
merged_1_7808010	GDE1 E251A Y252A y255A in gde1-1ov1	0.19609
merged_1_7810058	GDE1 E251A Y252A y255A in gde1-1ov1	0.485874
merged_1_8673606	GDE1 E251A Y252A y255A in gde1-1ov1	0.931122
merged_1_9958222	GDE1 E251A Y252A y255A in gde1-1ov1	0.379787
merged_1_11138707	GDE1 E251A Y252A y255A in gde1-1ov1	13.8368
merged_1_11617510	GDE1 E251A Y252A y255A in gde1-1ov1	40.873
merged_1_11982581	GDE1 E251A Y252A y255A in gde1-1ov1	2.43026
merged_1_12739672	GDE1 E251A Y252A y255A in gde1-1ov1	1.32943
merged_1_13567702	GDE1 E251A Y252A y255A in gde1-1ov1	15.0234
merged_1_1392418	GDE1 E251A Y252A y255A in gde1-1ov1	3.81576
merged_1_13926686	GDE1 E251A Y252A y255A in gde1-1ov1	4.52667
merged_1_13930721	GDE1 E251A Y252A y255A in gde1-1ov1	2.03379
merged_1_13932745	GDE1 E251A Y252A y255A in gde1-1ov1	4.39306
merged_1_13937024	GDE1 E251A Y252A y255A in gde1-1ov1	2.00369
merged_1_16273836	GDE1 E251A Y252A y255A in gde1-1ov1	3.966
merged_1_16327001	GDE1 E251A Y252A y255A in gde1-1ov1	4.07551
merged_1_16818351	GDE1 E251A Y252A y255A in gde1-1ov1	2.16285
merged_1_16882632	GDE1 E251A Y252A y255A in gde1-1ov1	14.2575
merged_1_17639469	GDE1 E251A Y252A y255A in gde1-1ov1	39.6331
merged_1_18093212	GDE1 E251A Y252A y255A in gde1-1ov1	4.93046
merged_1_18224609	GDE1 E251A Y252A y255A in gde1-1ov1	15.5513
merged_1_18905107	GDE1 E251A Y252A y255A in gde1-1ov1	3.51129
merged_1_19575541	GDE1 E251A Y252A y255A in gde1-1ov1	0.852882
merged_1_19576831	GDE1 E251A Y252A y255A in gde1-1ov1	14.3904
merged_1_23453053	GDE1 E251A Y252A y255A in gde1-1ov1	16.1432
merged_1_24424907	GDE1 E251A Y252A y255A in gde1-1ov1	21.8356
merged_1_24481442	GDE1 E251A Y252A y255A in gde1-1ov1	48.7429
merged_1_24622867	GDE1 E251A Y252A y255A in gde1-1ov1	1.83976
merged_1_28964114	GDE1 E251A Y252A y255A in gde1-1ov1	14.4307
merged_2_345426	GDE1 E251A Y252A y255A in gde1-1ov1	2.30554
merged_2_636813	GDE1 E251A Y252A y255A in gde1-1ov1	12.3818
merged_2_1926502	GDE1 E251A Y252A y255A in gde1-1ov1	22.7651
merged_2_2865159	GDE1 E251A Y252A y255A in gde1-1ov1	49.5345
merged_2_4104762	GDE1 E251A Y252A y255A in gde1-1ov1	2.53002
merged_2_4105306	GDE1 E251A Y252A y255A in gde1-1ov1	17.8333
merged_2_5660559	GDE1 E251A Y252A y255A in gde1-1ov1	18.1286
merged_2_5867037	GDE1 E251A Y252A y255A in gde1-1ov1	1.69943
merged_2_7183591	GDE1 E251A Y252A y255A in gde1-1ov1	5.54107
merged_2_7184190	GDE1 E251A Y252A y255A in gde1-1ov1	6.45033
merged_2_7201851	GDE1 E251A Y252A y255A in gde1-1ov1	17.9943
merged_2_8037442	GDE1 E251A Y252A y255A in gde1-1ov1	21.3058
merged_2_8403217	GDE1 E251A Y252A y255A in gde1-1ov1	14.6881
merged_2_10434237	GDE1 E251A Y252A y255A in gde1-1ov1	4.77056
merged_2_11042478	GDE1 E251A Y252A y255A in gde1-1ov1	9.56308
merged_2_11046773	GDE1 E251A Y252A y255A in gde1-1ov1	6.73907
merged_2_11992041	GDE1 E251A Y252A y255A in gde1-1ov1	5.62506
merged_2_15399486	GDE1 E251A Y252A y255A in gde1-1ov1	0.614654
merged_2_15850162	GDE1 E251A Y252A y255A in gde1-1ov1	4.96677
merged_2_16029762	GDE1 E251A Y252A y255A in gde1-1ov1	4.56489
merged_2_17300665	GDE1 E251A Y252A y255A in gde1-1ov1	9.48453
merged_2_17846840	GDE1 E251A Y252A y255A in gde1-1ov1	21.8709
merged_2_18593404	GDE1 E251A Y252A y255A in gde1-1ov1	30.128
merged_3_1209180	GDE1 E251A Y252A y255A in gde1-1ov1	41.2603
merged_3_3743060	GDE1 E251A Y252A y255A in gde1-1ov1	4.31025
merged_3_5404401	GDE1 E251A Y252A y255A in gde1-1ov1	4.83024
merged_3_5778657	GDE1 E251A Y252A y255A in gde1-1ov1	25.5405
merged_3_6296171	GDE1 E251A Y252A y255A in gde1-1ov1	9.4592
merged_3_7419812	GDE1 E251A Y252A y255A in gde1-1ov1	10.4525
merged_3_8509073	GDE1 E251A Y252A y255A in gde1-1ov1	49.741
merged_3_9706535	GDE1 E251A Y252A y255A in gde1-1ov1	21.2186
merged_3_10690406	GDE1 E251A Y252A y255A in gde1-1ov1	6.4581
merged_3_10746684	GDE1 E251A Y252A y255A in gde1-1ov1	8.36928
merged_3_10945848	GDE1 E251A Y252A y255A in gde1-1ov1	7.21454
merged_3_14314544	GDE1 E251A Y252A y255A in gde1-1ov1	12.5579
merged_3_14668360	GDE1 E251A Y252A y255A in gde1-1ov1	3.979
merged_3_14727721	GDE1 E251A Y252A y255A in gde1-1ov1	10.7744
merged_3_15680917	GDE1 E251A Y252A y255A in gde1-1ov1	42.5245
merged_3_16950961	GDE1 E251A Y252A y255A in gde1-1ov1	17.1184
merged_3_17842186	GDE1 E251A Y252A y255A in gde1-1ov1	6.68257
merged_3_18357253	GDE1 E251A Y252A y255A in gde1-1ov1	6.88955
merged_3_18543179	GDE1 E251A Y252A y255A in gde1-1ov1	47.9924
merged_3_18811650	GDE1 E251A Y252A y255A in gde1-1ov1	3.96582
merged_3_20029846	GDE1 E251A Y252A y255A in gde1-1ov1	81.0099
merged_4_272189	GDE1 E251A Y252A y255A in gde1-1ov1	36.5747
merged_4_2558980	GDE1 E251A Y252A y255A in gde1-1ov1	22.167
merged_4_4096785	GDE1 E251A Y252A y255A in gde1-1ov1	22.0027
merged_4_4105479	GDE1 E251A Y252A y255A in gde1-1ov1	2.93614
merged_4_5438259	GDE1 E251A Y252A y255A in gde1-1ov1	18.5318
merged_4_6031468	GDE1 E251A Y252A y255A in gde1-1ov1	7.8232
merged_4_7591542	GDE1 E251A Y252A y255A in gde1-1ov1	38.5276
merged_4_8947062	GDE1 E251A Y252A y255A in gde1-1ov1	4.7388
merged_4_9161790	GDE1 E251A Y252A y255A in gde1-1ov1	12.1256
merged_4_9164747	GDE1 E251A Y252A y255A in gde1-1ov1	81.4436
merged_4_9961740	GDE1 E251A Y252A y255A in gde1-1ov1	7.6967
merged_4_12433510	GDE1 E251A Y252A y255A in gde1-1ov1	25.0365
merged_4_12483517	GDE1 E251A Y252A y255A in gde1-1ov1	5.83778
merged_4_12841020	GDE1 E251A Y252A y255A in gde1-1ov1	18.2056
merged_4_12862427	GDE1 E251A Y252A y255A in gde1-1ov1	3.65646
merged_4_13292779	GDE1 E251A Y252A y255A in gde1-1ov1	1.12234
merged_4_13293636	GDE1 E251A Y252A y255A in gde1-1ov1	6.55092
merged_4_13369108	GDE1 E251A Y252A y255A in gde1-1ov1	1.45345
merged_4_13902361	GDE1 E251A Y252A y255A in gde1-1ov1	88.507
merged_4_14530909	GDE1 E251A Y252A y255A in gde1-1ov1	15.4175
merged_4_15695583	GDE1 E251A Y252A y255A in gde1-1ov1	12.0802
merged_4_15696265	GDE1 E251A Y252A y255A in gde1-1ov1	7.55284
merged_4_17636383	GDE1 E251A Y252A y255A in gde1-1ov1	4.59897
merged_4_17637163	GDE1 E251A Y252A y255A in gde1-1ov1	28.1158
merged_4_18254764	GDE1 E251A Y252A y255A in gde1-1ov1	13.8793
merged_5_1409843	GDE1 E251A Y252A y255A in gde1-1ov1	16.2381
merged_5_1811868	GDE1 E251A Y252A y255A in gde1-1ov1	1.92285
merged_5_3750398	GDE1 E251A Y252A y255A in gde1-1ov1	30.3989
merged_5_6438776	GDE1 E251A Y252A y255A in gde1-1ov1	1.66048
merged_5_7638682	GDE1 E251A Y252A y255A in gde1-1ov1	30.32
merged_5_7647437	GDE1 E251A Y252A y255A in gde1-1ov1	12.668
merged_5_8823928	GDE1 E251A Y252A y255A in gde1-1ov1	17.8537
merged_5_9112850	GDE1 E251A Y252A y255A in gde1-1ov1	0.204983
merged_5_9799932	GDE1 E251A Y252A y255A in gde1-1ov1	20.009
merged_5_13773607	GDE1 E251A Y252A y255A in gde1-1ov1	2.41328
merged_5_13774724	GDE1 E251A Y252A y255A in gde1-1ov1	3.33957
merged_5_14313264	GDE1 E251A Y252A y255A in gde1-1ov1	3.86411
merged_5_15981919	GDE1 E251A Y252A y255A in gde1-1ov1	7.1756
merged_5_16257522	GDE1 E251A Y252A y255A in gde1-1ov1	2.02202
merged_5_17173087	GDE1 E251A Y252A y255A in gde1-1ov1	13.6698
merged_5_18635886	GDE1 E251A Y252A y255A in gde1-1ov1	0.232099
merged_5_20312647	GDE1 E251A Y252A y255A in gde1-1ov1	21.5597
merged_5_20770803	GDE1 E251A Y252A y255A in gde1-1ov1	2.17365
merged_5_21455797	GDE1 E251A Y252A y255A in gde1-1ov1	2.05674
merged_5_21832782	GDE1 E251A Y252A y255A in gde1-1ov1	2.57427
merged_5_21846044	GDE1 E251A Y252A y255A in gde1-1ov1	6.85829
merged_5_22440423	GDE1 E251A Y252A y255A in gde1-1ov1	4.72011
merged_5_22704944	GDE1 E251A Y252A y255A in gde1-1ov1	20.9594
merged_1_255752	gde1-1ov1	0.216431
merged_1_446430	gde1-1ov1	0.89281
merged_1_4067853	gde1-1ov1	0.00484661
merged_1_4505225	gde1-1ov1	1.4076
merged_1_4618911	gde1-1ov1	0.431618
merged_1_4619944	gde1-1ov1	0.599697
merged_1_4719778	gde1-1ov1	0.0304506
merged_1_5970346	gde1-1ov1	2.24493
merged_1_6235714	gde1-1ov1	0.681464
merged_1_6947452	gde1-1ov1	0.0558821
merged_1_6948071	gde1-1ov1	0.0999107
merged_1_7025833	gde1-1ov1	0.0627923
merged_1_7808010	gde1-1ov1	0.0295064
merged_1_7810058	gde1-1ov1	0.124738
merged_1_8673606	gde1-1ov1	0.0395689
merged_1_9958222	gde1-1ov1	0
merged_1_11138707	gde1-1ov1	0.288779
merged_1_11617510	gde1-1ov1	0.652837
merged_1_11982581	gde1-1ov1	0.835146
merged_1_12739672	gde1-1ov1	0.172473
merged_1_13567702	gde1-1ov1	2.23974
merged_1_1392418	gde1-1ov1	1.6164
merged_1_13926686	gde1-1ov1	1.25418
merged_1_13930721	gde1-1ov1	1.10522
merged_1_13932745	gde1-1ov1	3.15367
merged_1_13937024	gde1-1ov1	0.842171
merged_1_16273836	gde1-1ov1	0.387538
merged_1_16327001	gde1-1ov1	1.1224
merged_1_16818351	gde1-1ov1	0.0469593
merged_1_16882632	gde1-1ov1	0.286368
merged_1_17639469	gde1-1ov1	0.789299
merged_1_18093212	gde1-1ov1	0.724745
merged_1_18224609	gde1-1ov1	0.303291
merged_1_18905107	gde1-1ov1	0.299981
merged_1_19575541	gde1-1ov1	0.0564591
merged_1_19576831	gde1-1ov1	4.51658
merged_1_23453053	gde1-1ov1	0.757286
merged_1_24424907	gde1-1ov1	0.585045
merged_1_24481442	gde1-1ov1	1.03625
merged_1_24622867	gde1-1ov1	0.111015
merged_1_28964114	gde1-1ov1	0.902578
merged_2_345426	gde1-1ov1	0.0989772
merged_2_636813	gde1-1ov1	0.59638
merged_2_1926502	gde1-1ov1	0.73699
merged_2_2865159	gde1-1ov1	1.371
merged_2_4104762	gde1-1ov1	1.90464
merged_2_4105306	gde1-1ov1	4.83152
merged_2_5660559	gde1-1ov1	0.973259
merged_2_5867037	gde1-1ov1	0
merged_2_7183591	gde1-1ov1	0.173058
merged_2_7184190	gde1-1ov1	0.0297492
merged_2_7201851	gde1-1ov1	0.614242
merged_2_8037442	gde1-1ov1	0.460357
merged_2_8403217	gde1-1ov1	0.207488
merged_2_10434237	gde1-1ov1	0.873363
merged_2_11042478	gde1-1ov1	0.706959
merged_2_11046773	gde1-1ov1	0.176629
merged_2_11992041	gde1-1ov1	0.0896966
merged_2_15399486	gde1-1ov1	0.11651
merged_2_15850162	gde1-1ov1	0.294222
merged_2_16029762	gde1-1ov1	0.611278
merged_2_17300665	gde1-1ov1	0.124171
merged_2_17846840	gde1-1ov1	0.373862
merged_2_18593404	gde1-1ov1	1.04041
merged_3_1209180	gde1-1ov1	0.640982
merged_3_3743060	gde1-1ov1	0.165656
merged_3_5404401	gde1-1ov1	0.0793496
merged_3_5778657	gde1-1ov1	0.888874
merged_3_6296171	gde1-1ov1	0.0936252
merged_3_7419812	gde1-1ov1	0.284267
merged_3_8509073	gde1-1ov1	1.51342
merged_3_9706535	gde1-1ov1	0.956441
merged_3_10690406	gde1-1ov1	0.754415
merged_3_10746684	gde1-1ov1	1.26172
merged_3_10945848	gde1-1ov1	1.06307
merged_3_14314544	gde1-1ov1	0.555764
merged_3_14668360	gde1-1ov1	0.340851
merged_3_14727721	gde1-1ov1	1.87291
merged_3_15680917	gde1-1ov1	1.36435
merged_3_16950961	gde1-1ov1	0.227274
merged_3_17842186	gde1-1ov1	0.343508
merged_3_18357253	gde1-1ov1	9.11122
merged_3_18543179	gde1-1ov1	2.21911
merged_3_18811650	gde1-1ov1	0.0201334
merged_3_20029846	gde1-1ov1	1.55846
merged_4_272189	gde1-1ov1	1.03458
merged_4_2558980	gde1-1ov1	1.57141
merged_4_4096785	gde1-1ov1	1.62511
merged_4_4105479	gde1-1ov1	0.79473
merged_4_5438259	gde1-1ov1	0.832694
merged_4_6031468	gde1-1ov1	0.273607
merged_4_7591542	gde1-1ov1	0.995839
merged_4_8947062	gde1-1ov1	0.361384
merged_4_9161790	gde1-1ov1	0.205003
merged_4_9164747	gde1-1ov1	0.954971
merged_4_9961740	gde1-1ov1	0.189076
merged_4_12433510	gde1-1ov1	1.21058
merged_4_12483517	gde1-1ov1	0.103104
merged_4_12841020	gde1-1ov1	0.620603
merged_4_12862427	gde1-1ov1	0.0454687
merged_4_13292779	gde1-1ov1	0.0923132
merged_4_13293636	gde1-1ov1	0.400884
merged_4_13369108	gde1-1ov1	0
merged_4_13902361	gde1-1ov1	2.52074
merged_4_14530909	gde1-1ov1	0.283166
merged_4_15695583	gde1-1ov1	0.0517315
merged_4_15696265	gde1-1ov1	0.0822012
merged_4_17636383	gde1-1ov1	0.0603044
merged_4_17637163	gde1-1ov1	0.661932
merged_4_18254764	gde1-1ov1	0.51207
merged_5_1409843	gde1-1ov1	3.01621
merged_5_1811868	gde1-1ov1	0.339471
merged_5_3750398	gde1-1ov1	1.47278
merged_5_6438776	gde1-1ov1	0.20402
merged_5_7638682	gde1-1ov1	0.499472
merged_5_7647437	gde1-1ov1	0.210126
merged_5_8823928	gde1-1ov1	0.665258
merged_5_9112850	gde1-1ov1	0.0568211
merged_5_9799932	gde1-1ov1	0.418037
merged_5_13773607	gde1-1ov1	0.57001
merged_5_13774724	gde1-1ov1	0.115351
merged_5_14313264	gde1-1ov1	0.498724
merged_5_15981919	gde1-1ov1	0.171622
merged_5_16257522	gde1-1ov1	3.49071
merged_5_17173087	gde1-1ov1	0.293098
merged_5_18635886	gde1-1ov1	0.0496032
merged_5_20312647	gde1-1ov1	0.406068
merged_5_20770803	gde1-1ov1	0.00448929
merged_5_21455797	gde1-1ov1	0.0737351
merged_5_21832782	gde1-1ov1	0.439688
merged_5_21846044	gde1-1ov1	0.121979
merged_5_22440423	gde1-1ov1	0.253345
merged_5_22704944	gde1-1ov1	2.07949

## Sheet: Fig 7a
site	genotype	Log2(24nt siRNA/miRNAtotal X 10E4+1)
merged_3_15627793	colov_1	4.21754
merged_2_2602290	colov_1	4.8647
merged_1_13567702	colov_1	6.86016
merged_2_6970151	colov_1	4.4811
merged_4_5553877	colov_1	4.30265
merged_4_2069749	colov_1	4.4973
merged_3_10690406	colov_1	6.01162
merged_1_12712075	colov_1	3.35197
merged_2_6901638	colov_1	5.73923
merged_1_16348947	colov_1	3.33244
merged_1_16363826	colov_1	3.92475
merged_3_11179769	colov_1	4.59652
merged_5_9749968	colov_1	4.6249
merged_1_12899023	colov_1	4.67753
merged_2_6493851	colov_1	3.73854
merged_4_2861974	colov_1	3.90756
merged_4_5468577	colov_1	2.92952
merged_4_1592838	colov_1	3.63171
merged_3_11224483	colov_1	3.00797
merged_4_2808463	colov_1	3.26515
merged_2_4962114	colov_1	4.21149
merged_2_2224299	colov_1	4.79355
merged_2_2518181	colov_1	2.68105
merged_3_12262531	colov_1	4.0641
merged_3_12238409	colov_1	3.40287
merged_3_15686275	colov_1	2.32363
merged_2_5940757	colov_1	4.65573
merged_4_8261618	colov_1	3.29052
merged_2_2219609	colov_1	3.46762
merged_1_18093212	colov_1	4.53117
merged_4_2859713	colov_1	3.95295
merged_3_12132317	colov_1	4.04965
merged_1_16984748	colov_1	3.09891
merged_5_10071501	colov_1	3.7068
merged_3_15393965	colov_1	3.1144
merged_4_2044146	colov_1	1.83249
merged_5_9342362	colov_1	3.03036
merged_2_2535525	colov_1	1.84458
merged_2_1206413	colov_1	5.27773
merged_4_2409354	colov_1	3.81772
merged_3_12639933	colov_1	2.87302
merged_2_2217089	colov_1	3.6538
merged_5_10123467	colov_1	2.59756
merged_5_10753348	colov_1	1.84288
merged_3_15076356	colov_1	3.20587
merged_5_14055067	colov_1	3.22463
merged_5_15140001	colov_1	3.60019
merged_4_3766781	colov_1	3.01364
merged_2_1207171	colov_1	3.62389
merged_1_13246435	colov_1	2.97238
merged_1_22163083	colov_1	2.27684
merged_1_6197238	colov_1	3.6137
merged_3_15162976	colov_1	1.2318
merged_2_4957662	colov_1	2.5682
merged_4_5504465	colov_1	2.13953
merged_3_14459705	colov_1	1.69188
merged_4_3525559	colov_1	1.86192
merged_4_2866527	colov_1	1.28246
merged_3_15613061	colov_1	3.51355
merged_1_17654516	colov_1	1.74008
merged_2_4965431	colov_1	4.09744
merged_5_10074422	colov_1	3.05731
merged_1_13906612	colov_1	2.5703
merged_5_9321228	colov_1	2.41954
merged_4_1599464	colov_1	2.60271
merged_3_11437011	colov_1	3.04759
merged_3_12134747	colov_1	2.3409
merged_2_5588181	colov_1	3.04206
merged_5_14586889	colov_1	2.12414
merged_4_9164747	colov_1	6.97436
merged_4_5125615	colov_1	0.929585
merged_3_16180503	colov_1	2.01561
merged_4_5567520	colov_1	1.12579
merged_3_15618482	colov_1	1.68875
merged_5_10063498	colov_1	2.18646
merged_3_11627116	colov_1	1.70146
merged_1_15961489	colov_1	1.65993
merged_5_10760654	colov_1	2.91162
merged_4_2345209	colov_1	1.66192
merged_4_2604507	colov_1	1.88545
merged_2_8451979	colov_1	1.83732
merged_2_1347881	colov_1	2.25767
merged_3_12638711	colov_1	2.84501
merged_5_2256957	colov_1	0.990588
merged_1_16769845	colov_1	2.60199
merged_3_11630791	colov_1	2.41028
merged_2_3116848	colov_1	0.810026
merged_3_17070555	colov_1	2.14643
merged_1_13304634	colov_1	1.68883
merged_5_7056769	colov_1	2.31231
merged_4_5301954	colov_1	0.796991
merged_2_9692041	colov_1	2.60303
merged_3_11764195	colov_1	1.6431
merged_1_13977553	colov_1	1.60251
merged_3_11899343	colov_1	1.56155
merged_2_904096	colov_1	2.21992
merged_4_7943735	colov_1	2.06075
merged_3_13475686	colov_1	0.642728
merged_1_16418446	colov_1	3.29315
merged_1_16496379	colov_1	1.77335
merged_5_10474512	colov_1	1.26507
merged_3_14296006	colov_1	1.01829
merged_3_18069078	colov_1	2.13048
merged_2_6043826	colov_1	1.21758
merged_5_10290192	colov_1	1.89916
merged_3_18651801	colov_1	1.28009
merged_1_20979271	colov_1	1.54275
merged_2_8016042	colov_1	1.29694
merged_3_10937754	colov_1	2.2657
merged_1_26196136	colov_1	1.92331
merged_4_5174966	colov_1	1.71098
merged_1_12925766	colov_1	1.02227
merged_5_14318692	colov_1	2.31141
merged_1_16363010	colov_1	2.98357
merged_2_3110884	colov_1	2.04348
merged_1_15644301	colov_1	0.699713
merged_2_4966403	colov_1	3.05183
merged_5_10372310	colov_1	1.88557
merged_2_5611755	colov_1	1.00039
merged_4_6056268	colov_1	1.27025
merged_5_250029	colov_1	2.21568
merged_5_21161166	colov_1	1.7437
merged_3_5278090	colov_1	0.827834
merged_5_7036442	colov_1	1.04089
merged_1_23237078	colov_1	2.36524
merged_3_16681915	colov_1	1.91737
merged_1_9706256	colov_1	1.26135
merged_4_1090399	colov_1	1.56345
merged_5_12684103	colov_1	1.28062
merged_5_16680900	colov_1	1.30622
merged_4_1438467	colov_1	1.78862
merged_5_8828023	colov_1	1.35053
merged_3_16354722	colov_1	0.993441
merged_4_6339000	colov_1	0.978116
merged_4_7525392	colov_1	1.49074
merged_3_11894982	colov_1	1.22226
merged_5_14776395	colov_1	2.52955
merged_1_15028906	colov_1	0.489077
merged_1_12555169	colov_1	1.07892
merged_1_8388746	colov_1	0.849779
merged_2_7363737	colov_1	1.99
merged_3_12014598	colov_1	1.43061
merged_2_17487482	colov_1	1.01217
merged_4_2667204	colov_1	2.58901
merged_2_6001577	colov_1	1.5766
merged_4_16951378	colov_1	2.30033
merged_5_14186999	colov_1	1.12488
merged_5_10854704	colov_1	1.56287
merged_3_10700902	colov_1	0.493032
merged_5_17196827	colov_1	1.89157
merged_5_8446201	colov_1	1.31306
merged_4_6063440	colov_1	0.755242
merged_1_12760400	colov_1	0.867941
merged_5_8446916	colov_1	1.72999
merged_5_4508122	colov_1	1.14968
merged_1_25696425	colov_1	0.452797
merged_3_21026236	colov_1	1.01529
merged_3_11270171	colov_1	0.698897
merged_3_17086939	colov_1	1.12868
merged_4_10632372	colov_1	0.8197
merged_1_8690828	colov_1	0.653868
merged_1_8691602	colov_1	0.810729
merged_5_11609059	colov_1	0.27965
merged_1_13532864	colov_1	0.619406
merged_3_985805	colov_1	0.443958
merged_4_685099	colov_1	0.454474
merged_3_15627793	gde1-1ov_1	5.66887
merged_2_2602290	gde1-1ov_1	6.33077
merged_1_13567702	gde1-1ov_1	3.29135
merged_2_6970151	gde1-1ov_1	5.995
merged_4_5553877	gde1-1ov_1	6.08128
merged_4_2069749	gde1-1ov_1	5.71004
merged_3_10690406	gde1-1ov_1	1.75848
merged_1_12712075	gde1-1ov_1	1.86766
merged_2_6901638	gde1-1ov_1	7.33943
merged_1_16348947	gde1-1ov_1	5.00529
merged_1_16363826	gde1-1ov_1	5.59381
merged_3_11179769	gde1-1ov_1	6.33645
merged_5_9749968	gde1-1ov_1	6.24762
merged_1_12899023	gde1-1ov_1	5.32261
merged_2_6493851	gde1-1ov_1	5.51364
merged_4_2861974	gde1-1ov_1	6.19147
merged_4_5468577	gde1-1ov_1	4.68059
merged_4_1592838	gde1-1ov_1	4.8679
merged_3_11224483	gde1-1ov_1	4.90498
merged_4_2808463	gde1-1ov_1	4.32779
merged_2_4962114	gde1-1ov_1	5.86604
merged_2_2224299	gde1-1ov_1	6.46935
merged_2_2518181	gde1-1ov_1	4.15723
merged_3_12262531	gde1-1ov_1	5.32839
merged_3_12238409	gde1-1ov_1	4.91503
merged_3_15686275	gde1-1ov_1	4.39326
merged_2_5940757	gde1-1ov_1	6.47733
merged_4_8261618	gde1-1ov_1	4.90585
merged_2_2219609	gde1-1ov_1	5.27023
merged_1_18093212	gde1-1ov_1	1.84733
merged_4_2859713	gde1-1ov_1	6.04331
merged_3_12132317	gde1-1ov_1	5.86604
merged_1_16984748	gde1-1ov_1	7.31234
merged_5_10071501	gde1-1ov_1	5.17341
merged_3_15393965	gde1-1ov_1	4.8633
merged_4_2044146	gde1-1ov_1	3.63517
merged_5_9342362	gde1-1ov_1	5.38783
merged_2_2535525	gde1-1ov_1	3.43838
merged_2_1206413	gde1-1ov_1	7.33551
merged_4_2409354	gde1-1ov_1	5.65709
merged_3_12639933	gde1-1ov_1	4.71589
merged_2_2217089	gde1-1ov_1	4.26466
merged_5_10123467	gde1-1ov_1	3.61346
merged_5_10753348	gde1-1ov_1	3.76013
merged_3_15076356	gde1-1ov_1	3.77155
merged_5_14055067	gde1-1ov_1	5.11808
merged_5_15140001	gde1-1ov_1	5.61906
merged_4_3766781	gde1-1ov_1	4.79999
merged_2_1207171	gde1-1ov_1	5.23833
merged_1_13246435	gde1-1ov_1	4.47872
merged_1_22163083	gde1-1ov_1	3.08628
merged_1_6197238	gde1-1ov_1	6.71975
merged_3_15162976	gde1-1ov_1	3.43249
merged_2_4957662	gde1-1ov_1	4.12335
merged_4_5504465	gde1-1ov_1	3.43899
merged_3_14459705	gde1-1ov_1	4.49677
merged_4_3525559	gde1-1ov_1	3.16515
merged_4_2866527	gde1-1ov_1	2.94031
merged_3_15613061	gde1-1ov_1	4.82413
merged_1_17654516	gde1-1ov_1	2.37834
merged_2_4965431	gde1-1ov_1	5.72842
merged_5_10074422	gde1-1ov_1	3.91273
merged_1_13906612	gde1-1ov_1	5.31274
merged_5_9321228	gde1-1ov_1	2.61526
merged_4_1599464	gde1-1ov_1	3.96012
merged_3_11437011	gde1-1ov_1	4.79306
merged_3_12134747	gde1-1ov_1	4.19065
merged_2_5588181	gde1-1ov_1	4.81703
merged_5_14586889	gde1-1ov_1	2.95718
merged_4_9164747	gde1-1ov_1	0.964097
merged_4_5125615	gde1-1ov_1	2.37146
merged_3_16180503	gde1-1ov_1	2.97795
merged_4_5567520	gde1-1ov_1	2.14634
merged_3_15618482	gde1-1ov_1	2.69994
merged_5_10063498	gde1-1ov_1	4.0383
merged_3_11627116	gde1-1ov_1	3.57056
merged_1_15961489	gde1-1ov_1	3.27567
merged_5_10760654	gde1-1ov_1	4.44079
merged_4_2345209	gde1-1ov_1	2.8035
merged_4_2604507	gde1-1ov_1	2.65932
merged_2_8451979	gde1-1ov_1	4.34411
merged_2_1347881	gde1-1ov_1	2.68108
merged_3_12638711	gde1-1ov_1	4.80996
merged_5_2256957	gde1-1ov_1	2.37252
merged_1_16769845	gde1-1ov_1	4.70439
merged_3_11630791	gde1-1ov_1	4.54109
merged_2_3116848	gde1-1ov_1	2.97837
merged_3_17070555	gde1-1ov_1	3.42574
merged_1_13304634	gde1-1ov_1	3.14044
merged_5_7056769	gde1-1ov_1	3.08864
merged_4_5301954	gde1-1ov_1	1.81529
merged_2_9692041	gde1-1ov_1	2.87637
merged_3_11764195	gde1-1ov_1	1.7638
merged_1_13977553	gde1-1ov_1	2.95595
merged_3_11899343	gde1-1ov_1	3.39116
merged_2_904096	gde1-1ov_1	3.25758
merged_4_7943735	gde1-1ov_1	2.51234
merged_3_13475686	gde1-1ov_1	2.50681
merged_1_16418446	gde1-1ov_1	4.07083
merged_1_16496379	gde1-1ov_1	3.01073
merged_5_10474512	gde1-1ov_1	3.55949
merged_3_14296006	gde1-1ov_1	2.15957
merged_3_18069078	gde1-1ov_1	3.15718
merged_2_6043826	gde1-1ov_1	1.96671
merged_5_10290192	gde1-1ov_1	2.58789
merged_3_18651801	gde1-1ov_1	2.02038
merged_1_20979271	gde1-1ov_1	2.00766
merged_2_8016042	gde1-1ov_1	2.11611
merged_3_10937754	gde1-1ov_1	3.35106
merged_1_26196136	gde1-1ov_1	2.961
merged_4_5174966	gde1-1ov_1	3.31613
merged_1_12925766	gde1-1ov_1	1.70711
merged_5_14318692	gde1-1ov_1	3.22426
merged_1_16363010	gde1-1ov_1	4.26152
merged_2_3110884	gde1-1ov_1	3.44611
merged_1_15644301	gde1-1ov_1	1.67341
merged_2_4966403	gde1-1ov_1	4.07246
merged_5_10372310	gde1-1ov_1	1.28265
merged_2_5611755	gde1-1ov_1	2.29516
merged_4_6056268	gde1-1ov_1	2.09571
merged_5_250029	gde1-1ov_1	2.95069
merged_5_21161166	gde1-1ov_1	2.33458
merged_3_5278090	gde1-1ov_1	1.35557
merged_5_7036442	gde1-1ov_1	2.01744
merged_1_23237078	gde1-1ov_1	1.59057
merged_3_16681915	gde1-1ov_1	2.86597
merged_1_9706256	gde1-1ov_1	1.92389
merged_4_1090399	gde1-1ov_1	2.38567
merged_5_12684103	gde1-1ov_1	1.73047
merged_5_16680900	gde1-1ov_1	1.92104
merged_4_1438467	gde1-1ov_1	3.02178
merged_5_8828023	gde1-1ov_1	2.29535
merged_3_16354722	gde1-1ov_1	1.72384
merged_4_6339000	gde1-1ov_1	1.74489
merged_4_7525392	gde1-1ov_1	2.22749
merged_3_11894982	gde1-1ov_1	1.91175
merged_5_14776395	gde1-1ov_1	2.95779
merged_1_15028906	gde1-1ov_1	1.12281
merged_1_12555169	gde1-1ov_1	1.83348
merged_1_8388746	gde1-1ov_1	1.81895
merged_2_7363737	gde1-1ov_1	3.16572
merged_3_12014598	gde1-1ov_1	2.41627
merged_2_17487482	gde1-1ov_1	1.54643
merged_4_2667204	gde1-1ov_1	3.10205
merged_2_6001577	gde1-1ov_1	2.49786
merged_4_16951378	gde1-1ov_1	2.73707
merged_5_14186999	gde1-1ov_1	3.61485
merged_5_10854704	gde1-1ov_1	3.64639
merged_3_10700902	gde1-1ov_1	1.44378
merged_5_17196827	gde1-1ov_1	2.98245
merged_5_8446201	gde1-1ov_1	1.63536
merged_4_6063440	gde1-1ov_1	2.68262
merged_1_12760400	gde1-1ov_1	1.10333
merged_5_8446916	gde1-1ov_1	2.58956
merged_5_4508122	gde1-1ov_1	1.8522
merged_1_25696425	gde1-1ov_1	1.03049
merged_3_21026236	gde1-1ov_1	1.89601
merged_3_11270171	gde1-1ov_1	0.536345
merged_3_17086939	gde1-1ov_1	1.62016
merged_4_10632372	gde1-1ov_1	1.15615
merged_1_8690828	gde1-1ov_1	2.79331
merged_1_8691602	gde1-1ov_1	2.35149
merged_5_11609059	gde1-1ov_1	0.48911
merged_1_13532864	gde1-1ov_1	0.59815
merged_3_985805	gde1-1ov_1	0.7141
merged_4_685099	gde1-1ov_1	1.7
merged_3_15627793	clsy34ov_1	1.44484
merged_2_2602290	clsy34ov_1	1.96555
merged_1_13567702	clsy34ov_1	2.52217
merged_2_6970151	clsy34ov_1	1.64304
merged_4_5553877	clsy34ov_1	1.42995
merged_4_2069749	clsy34ov_1	1.24638
merged_3_10690406	clsy34ov_1	1.68719
merged_1_12712075	clsy34ov_1	1.80012
merged_2_6901638	clsy34ov_1	2.97171
merged_1_16348947	clsy34ov_1	1.11098
merged_1_16363826	clsy34ov_1	1.33295
merged_3_11179769	clsy34ov_1	2.13283
merged_5_9749968	clsy34ov_1	1.32266
merged_1_12899023	clsy34ov_1	1.2893
merged_2_6493851	clsy34ov_1	1.48931
merged_4_2861974	clsy34ov_1	0.872427
merged_4_5468577	clsy34ov_1	1.82728
merged_4_1592838	clsy34ov_1	1.35068
merged_3_11224483	clsy34ov_1	1.35222
merged_4_2808463	clsy34ov_1	2.18493
merged_2_4962114	clsy34ov_1	0.855758
merged_2_2224299	clsy34ov_1	1.68169
merged_2_2518181	clsy34ov_1	0.970345
merged_3_12262531	clsy34ov_1	0.633106
merged_3_12238409	clsy34ov_1	1.04759
merged_3_15686275	clsy34ov_1	0.80908
merged_2_5940757	clsy34ov_1	2.72328
merged_4_8261618	clsy34ov_1	1.70492
merged_2_2219609	clsy34ov_1	1.35032
merged_1_18093212	clsy34ov_1	1.27873
merged_4_2859713	clsy34ov_1	0.75538
merged_3_12132317	clsy34ov_1	1.50978
merged_1_16984748	clsy34ov_1	0.981825
merged_5_10071501	clsy34ov_1	2.00339
merged_3_15393965	clsy34ov_1	0.601677
merged_4_2044146	clsy34ov_1	1.16706
merged_5_9342362	clsy34ov_1	1.73857
merged_2_2535525	clsy34ov_1	1.28918
merged_2_1206413	clsy34ov_1	1.61948
merged_4_2409354	clsy34ov_1	1.56801
merged_3_12639933	clsy34ov_1	0.548207
merged_2_2217089	clsy34ov_1	5.0941
merged_5_10123467	clsy34ov_1	3.92805
merged_5_10753348	clsy34ov_1	0.809852
merged_3_15076356	clsy34ov_1	1.75906
merged_5_14055067	clsy34ov_1	1.83696
merged_5_15140001	clsy34ov_1	1.01244
merged_4_3766781	clsy34ov_1	1.99072
merged_2_1207171	clsy34ov_1	2.68134
merged_1_13246435	clsy34ov_1	0.500399
merged_1_22163083	clsy34ov_1	3.18279
merged_1_6197238	clsy34ov_1	2.40115
merged_3_15162976	clsy34ov_1	0.982581
merged_2_4957662	clsy34ov_1	1.04842
merged_4_5504465	clsy34ov_1	0.754686
merged_3_14459705	clsy34ov_1	0.31091
merged_4_3525559	clsy34ov_1	0.399022
merged_4_2866527	clsy34ov_1	1.00115
merged_3_15613061	clsy34ov_1	0.703891
merged_1_17654516	clsy34ov_1	2.76845
merged_2_4965431	clsy34ov_1	1.8726
merged_5_10074422	clsy34ov_1	0.977663
merged_1_13906612	clsy34ov_1	0.678659
merged_5_9321228	clsy34ov_1	1.88351
merged_4_1599464	clsy34ov_1	1.70621
merged_3_11437011	clsy34ov_1	1.63084
merged_3_12134747	clsy34ov_1	1.48788
merged_2_5588181	clsy34ov_1	3.19999
merged_5_14586889	clsy34ov_1	3.79732
merged_4_9164747	clsy34ov_1	3.27212
merged_4_5125615	clsy34ov_1	1.47803
merged_3_16180503	clsy34ov_1	2.66918
merged_4_5567520	clsy34ov_1	1.7733
merged_3_15618482	clsy34ov_1	2.07636
merged_5_10063498	clsy34ov_1	1.28796
merged_3_11627116	clsy34ov_1	0.619907
merged_1_15961489	clsy34ov_1	0.825948
merged_5_10760654	clsy34ov_1	0.722413
merged_4_2345209	clsy34ov_1	2.21934
merged_4_2604507	clsy34ov_1	3.38753
merged_2_8451979	clsy34ov_1	1.65357
merged_2_1347881	clsy34ov_1	0.45987
merged_3_12638711	clsy34ov_1	0.5679
merged_5_2256957	clsy34ov_1	1.8792
merged_1_16769845	clsy34ov_1	0.855058
merged_3_11630791	clsy34ov_1	0.661164
merged_2_3116848	clsy34ov_1	0.281774
merged_3_17070555	clsy34ov_1	2.82994
merged_1_13304634	clsy34ov_1	0.993156
merged_5_7056769	clsy34ov_1	2.91061
merged_4_5301954	clsy34ov_1	1.551
merged_2_9692041	clsy34ov_1	3.9897
merged_3_11764195	clsy34ov_1	0.821979
merged_1_13977553	clsy34ov_1	1.39656
merged_3_11899343	clsy34ov_1	0.526711
merged_2_904096	clsy34ov_1	3.02115
merged_4_7943735	clsy34ov_1	2.13074
merged_3_13475686	clsy34ov_1	1.43319
merged_1_16418446	clsy34ov_1	4.62964
merged_1_16496379	clsy34ov_1	1.2721
merged_5_10474512	clsy34ov_1	0.772074
merged_3_14296006	clsy34ov_1	0.721353
merged_3_18069078	clsy34ov_1	2.3738
merged_2_6043826	clsy34ov_1	1.86641
merged_5_10290192	clsy34ov_1	2.52192
merged_3_18651801	clsy34ov_1	2.15415
merged_1_20979271	clsy34ov_1	2.82199
merged_2_8016042	clsy34ov_1	5.04628
merged_3_10937754	clsy34ov_1	2.76821
merged_1_26196136	clsy34ov_1	2.91576
merged_4_5174966	clsy34ov_1	2.69597
merged_1_12925766	clsy34ov_1	0.73942
merged_5_14318692	clsy34ov_1	1.39886
merged_1_16363010	clsy34ov_1	0.106801
merged_2_3110884	clsy34ov_1	0.586823
merged_1_15644301	clsy34ov_1	0.964084
merged_2_4966403	clsy34ov_1	1.63267
merged_5_10372310	clsy34ov_1	1.30976
merged_2_5611755	clsy34ov_1	1.30449
merged_4_6056268	clsy34ov_1	1.70433
merged_5_250029	clsy34ov_1	2.81931
merged_5_21161166	clsy34ov_1	2.1428
merged_3_5278090	clsy34ov_1	1.44432
merged_5_7036442	clsy34ov_1	1.95822
merged_1_23237078	clsy34ov_1	0.615421
merged_3_16681915	clsy34ov_1	3.14927
merged_1_9706256	clsy34ov_1	2.15532
merged_4_1090399	clsy34ov_1	2.24142
merged_5_12684103	clsy34ov_1	1.97968
merged_5_16680900	clsy34ov_1	2.48656
merged_4_1438467	clsy34ov_1	2.58225
merged_5_8828023	clsy34ov_1	2.57922
merged_3_16354722	clsy34ov_1	0.820011
merged_4_6339000	clsy34ov_1	1.69903
merged_4_7525392	clsy34ov_1	2.54386
merged_3_11894982	clsy34ov_1	1.29688
merged_5_14776395	clsy34ov_1	4.57313
merged_1_15028906	clsy34ov_1	0.117843
merged_1_12555169	clsy34ov_1	1.21911
merged_1_8388746	clsy34ov_1	0.486934
merged_2_7363737	clsy34ov_1	3.45119
merged_3_12014598	clsy34ov_1	1.91557
merged_2_17487482	clsy34ov_1	2.06455
merged_4_2667204	clsy34ov_1	4.17913
merged_2_6001577	clsy34ov_1	1.82179
merged_4_16951378	clsy34ov_1	4.12806
merged_5_14186999	clsy34ov_1	0.0510897
merged_5_10854704	clsy34ov_1	0.0623991
merged_3_10700902	clsy34ov_1	0.560461
merged_5_17196827	clsy34ov_1	3.94993
merged_5_8446201	clsy34ov_1	2.18149
merged_4_6063440	clsy34ov_1	0.129125
merged_1_12760400	clsy34ov_1	1.30768
merged_5_8446916	clsy34ov_1	2.07739
merged_5_4508122	clsy34ov_1	3.24729
merged_1_25696425	clsy34ov_1	1.12629
merged_3_21026236	clsy34ov_1	3.23916
merged_3_11270171	clsy34ov_1	2.04506
merged_3_17086939	clsy34ov_1	2.65354
merged_4_10632372	clsy34ov_1	1.16631
merged_1_8690828	clsy34ov_1	0.303923
merged_1_8691602	clsy34ov_1	0.896793
merged_5_11609059	clsy34ov_1	0.673295
merged_1_13532864	clsy34ov_1	3.11882
merged_3_985805	clsy34ov_1	0.306237
merged_4_685099	clsy34ov_1	2.49893
merged_3_15627793	GDE1-3Fingde1-1ov_1	3.79119
merged_2_2602290	GDE1-3Fingde1-1ov_1	4.5899
merged_1_13567702	GDE1-3Fingde1-1ov_1	6.61589
merged_2_6970151	GDE1-3Fingde1-1ov_1	4.07769
merged_4_5553877	GDE1-3Fingde1-1ov_1	3.83211
merged_4_2069749	GDE1-3Fingde1-1ov_1	3.92105
merged_3_10690406	GDE1-3Fingde1-1ov_1	5.70158
merged_1_12712075	GDE1-3Fingde1-1ov_1	3.13364
merged_2_6901638	GDE1-3Fingde1-1ov_1	5.3825
merged_1_16348947	GDE1-3Fingde1-1ov_1	2.81652
merged_1_16363826	GDE1-3Fingde1-1ov_1	3.59128
merged_3_11179769	GDE1-3Fingde1-1ov_1	4.19964
merged_5_9749968	GDE1-3Fingde1-1ov_1	4.11097
merged_1_12899023	GDE1-3Fingde1-1ov_1	4.13847
merged_2_6493851	GDE1-3Fingde1-1ov_1	3.35899
merged_4_2861974	GDE1-3Fingde1-1ov_1	3.53233
merged_4_5468577	GDE1-3Fingde1-1ov_1	2.50241
merged_4_1592838	GDE1-3Fingde1-1ov_1	3.19154
merged_3_11224483	GDE1-3Fingde1-1ov_1	2.5643
merged_4_2808463	GDE1-3Fingde1-1ov_1	2.81642
merged_2_4962114	GDE1-3Fingde1-1ov_1	3.83287
merged_2_2224299	GDE1-3Fingde1-1ov_1	4.40121
merged_2_2518181	GDE1-3Fingde1-1ov_1	2.32646
merged_3_12262531	GDE1-3Fingde1-1ov_1	3.62755
merged_3_12238409	GDE1-3Fingde1-1ov_1	3.03783
merged_3_15686275	GDE1-3Fingde1-1ov_1	2.21864
merged_2_5940757	GDE1-3Fingde1-1ov_1	4.14999
merged_4_8261618	GDE1-3Fingde1-1ov_1	2.88389
merged_2_2219609	GDE1-3Fingde1-1ov_1	3.0685
merged_1_18093212	GDE1-3Fingde1-1ov_1	4.28996
merged_4_2859713	GDE1-3Fingde1-1ov_1	3.4574
merged_3_12132317	GDE1-3Fingde1-1ov_1	3.46615
merged_1_16984748	GDE1-3Fingde1-1ov_1	3.02573
merged_5_10071501	GDE1-3Fingde1-1ov_1	3.28714
merged_3_15393965	GDE1-3Fingde1-1ov_1	2.74007
merged_4_2044146	GDE1-3Fingde1-1ov_1	1.53807
merged_5_9342362	GDE1-3Fingde1-1ov_1	2.53734
merged_2_2535525	GDE1-3Fingde1-1ov_1	1.56342
merged_2_1206413	GDE1-3Fingde1-1ov_1	4.85394
merged_4_2409354	GDE1-3Fingde1-1ov_1	3.41042
merged_3_12639933	GDE1-3Fingde1-1ov_1	2.60699
merged_2_2217089	GDE1-3Fingde1-1ov_1	3.08455
merged_5_10123467	GDE1-3Fingde1-1ov_1	2.18352
merged_5_10753348	GDE1-3Fingde1-1ov_1	1.63171
merged_3_15076356	GDE1-3Fingde1-1ov_1	2.7266
merged_5_14055067	GDE1-3Fingde1-1ov_1	2.78189
merged_5_15140001	GDE1-3Fingde1-1ov_1	3.29289
merged_4_3766781	GDE1-3Fingde1-1ov_1	2.61016
merged_2_1207171	GDE1-3Fingde1-1ov_1	3.2462
merged_1_13246435	GDE1-3Fingde1-1ov_1	2.54082
merged_1_22163083	GDE1-3Fingde1-1ov_1	1.92233
merged_1_6197238	GDE1-3Fingde1-1ov_1	3.20617
merged_3_15162976	GDE1-3Fingde1-1ov_1	1.09755
merged_2_4957662	GDE1-3Fingde1-1ov_1	2.34814
merged_4_5504465	GDE1-3Fingde1-1ov_1	1.68185
merged_3_14459705	GDE1-3Fingde1-1ov_1	1.65345
merged_4_3525559	GDE1-3Fingde1-1ov_1	1.49356
merged_4_2866527	GDE1-3Fingde1-1ov_1	1.02602
merged_3_15613061	GDE1-3Fingde1-1ov_1	3.0702
merged_1_17654516	GDE1-3Fingde1-1ov_1	1.42411
merged_2_4965431	GDE1-3Fingde1-1ov_1	3.81654
merged_5_10074422	GDE1-3Fingde1-1ov_1	2.7807
merged_1_13906612	GDE1-3Fingde1-1ov_1	2.38272
merged_5_9321228	GDE1-3Fingde1-1ov_1	2.06878
merged_4_1599464	GDE1-3Fingde1-1ov_1	2.18567
merged_3_11437011	GDE1-3Fingde1-1ov_1	2.7357
merged_3_12134747	GDE1-3Fingde1-1ov_1	2.02184
merged_2_5588181	GDE1-3Fingde1-1ov_1	2.72749
merged_5_14586889	GDE1-3Fingde1-1ov_1	1.7374
merged_4_9164747	GDE1-3Fingde1-1ov_1	7.0613
merged_4_5125615	GDE1-3Fingde1-1ov_1	0.75008
merged_3_16180503	GDE1-3Fingde1-1ov_1	1.58195
merged_4_5567520	GDE1-3Fingde1-1ov_1	0.826861
merged_3_15618482	GDE1-3Fingde1-1ov_1	1.28535
merged_5_10063498	GDE1-3Fingde1-1ov_1	1.85177
merged_3_11627116	GDE1-3Fingde1-1ov_1	1.4183
merged_1_15961489	GDE1-3Fingde1-1ov_1	1.59074
merged_5_10760654	GDE1-3Fingde1-1ov_1	2.43929
merged_4_2345209	GDE1-3Fingde1-1ov_1	1.5186
merged_4_2604507	GDE1-3Fingde1-1ov_1	1.54748
merged_2_8451979	GDE1-3Fingde1-1ov_1	1.50739
merged_2_1347881	GDE1-3Fingde1-1ov_1	1.81779
merged_3_12638711	GDE1-3Fingde1-1ov_1	2.70537
merged_5_2256957	GDE1-3Fingde1-1ov_1	0.86166
merged_1_16769845	GDE1-3Fingde1-1ov_1	2.25644
merged_3_11630791	GDE1-3Fingde1-1ov_1	1.94601
merged_2_3116848	GDE1-3Fingde1-1ov_1	0.691931
merged_3_17070555	GDE1-3Fingde1-1ov_1	1.91313
merged_1_13304634	GDE1-3Fingde1-1ov_1	1.36848
merged_5_7056769	GDE1-3Fingde1-1ov_1	1.91821
merged_4_5301954	GDE1-3Fingde1-1ov_1	0.599639
merged_2_9692041	GDE1-3Fingde1-1ov_1	2.08078
merged_3_11764195	GDE1-3Fingde1-1ov_1	1.27554
merged_1_13977553	GDE1-3Fingde1-1ov_1	1.43791
merged_3_11899343	GDE1-3Fingde1-1ov_1	1.16934
merged_2_904096	GDE1-3Fingde1-1ov_1	1.92006
merged_4_7943735	GDE1-3Fingde1-1ov_1	1.72372
merged_3_13475686	GDE1-3Fingde1-1ov_1	0.610756
merged_1_16418446	GDE1-3Fingde1-1ov_1	2.75899
merged_1_16496379	GDE1-3Fingde1-1ov_1	1.38815
merged_5_10474512	GDE1-3Fingde1-1ov_1	1.03012
merged_3_14296006	GDE1-3Fingde1-1ov_1	0.814722
merged_3_18069078	GDE1-3Fingde1-1ov_1	1.84643
merged_2_6043826	GDE1-3Fingde1-1ov_1	1.01339
merged_5_10290192	GDE1-3Fingde1-1ov_1	1.37641
merged_3_18651801	GDE1-3Fingde1-1ov_1	0.933254
merged_1_20979271	GDE1-3Fingde1-1ov_1	1.24365
merged_2_8016042	GDE1-3Fingde1-1ov_1	1.08
merged_3_10937754	GDE1-3Fingde1-1ov_1	2.10768
merged_1_26196136	GDE1-3Fingde1-1ov_1	1.89107
merged_4_5174966	GDE1-3Fingde1-1ov_1	1.16552
merged_1_12925766	GDE1-3Fingde1-1ov_1	0.712662
merged_5_14318692	GDE1-3Fingde1-1ov_1	1.98486
merged_1_16363010	GDE1-3Fingde1-1ov_1	2.35892
merged_2_3110884	GDE1-3Fingde1-1ov_1	1.53267
merged_1_15644301	GDE1-3Fingde1-1ov_1	0.615399
merged_2_4966403	GDE1-3Fingde1-1ov_1	2.68226
merged_5_10372310	GDE1-3Fingde1-1ov_1	1.53889
merged_2_5611755	GDE1-3Fingde1-1ov_1	0.683728
merged_4_6056268	GDE1-3Fingde1-1ov_1	0.914672
merged_5_250029	GDE1-3Fingde1-1ov_1	1.90884
merged_5_21161166	GDE1-3Fingde1-1ov_1	1.48454
merged_3_5278090	GDE1-3Fingde1-1ov_1	0.597173
merged_5_7036442	GDE1-3Fingde1-1ov_1	0.784565
merged_1_23237078	GDE1-3Fingde1-1ov_1	1.95764
merged_3_16681915	GDE1-3Fingde1-1ov_1	1.57149
merged_1_9706256	GDE1-3Fingde1-1ov_1	0.954275
merged_4_1090399	GDE1-3Fingde1-1ov_1	1.40021
merged_5_12684103	GDE1-3Fingde1-1ov_1	1.04113
merged_5_16680900	GDE1-3Fingde1-1ov_1	0.883786
merged_4_1438467	GDE1-3Fingde1-1ov_1	1.44616
merged_5_8828023	GDE1-3Fingde1-1ov_1	1.208
merged_3_16354722	GDE1-3Fingde1-1ov_1	0.661717
merged_4_6339000	GDE1-3Fingde1-1ov_1	0.686554
merged_4_7525392	GDE1-3Fingde1-1ov_1	1.14277
merged_3_11894982	GDE1-3Fingde1-1ov_1	0.932858
merged_5_14776395	GDE1-3Fingde1-1ov_1	2.16443
merged_1_15028906	GDE1-3Fingde1-1ov_1	0.36967
merged_1_12555169	GDE1-3Fingde1-1ov_1	0.78794
merged_1_8388746	GDE1-3Fingde1-1ov_1	0.741114
merged_2_7363737	GDE1-3Fingde1-1ov_1	1.65383
merged_3_12014598	GDE1-3Fingde1-1ov_1	1.09606
merged_2_17487482	GDE1-3Fingde1-1ov_1	0.745577
merged_4_2667204	GDE1-3Fingde1-1ov_1	2.17705
merged_2_6001577	GDE1-3Fingde1-1ov_1	1.3469
merged_4_16951378	GDE1-3Fingde1-1ov_1	1.62715
merged_5_14186999	GDE1-3Fingde1-1ov_1	1.10274
merged_5_10854704	GDE1-3Fingde1-1ov_1	1.18951
merged_3_10700902	GDE1-3Fingde1-1ov_1	0.305373
merged_5_17196827	GDE1-3Fingde1-1ov_1	1.62848
merged_5_8446201	GDE1-3Fingde1-1ov_1	1.034
merged_4_6063440	GDE1-3Fingde1-1ov_1	0.420484
merged_1_12760400	GDE1-3Fingde1-1ov_1	0.439906
merged_5_8446916	GDE1-3Fingde1-1ov_1	1.2024
merged_5_4508122	GDE1-3Fingde1-1ov_1	0.93534
merged_1_25696425	GDE1-3Fingde1-1ov_1	0.299659
merged_3_21026236	GDE1-3Fingde1-1ov_1	0.79925
merged_3_11270171	GDE1-3Fingde1-1ov_1	0.798631
merged_3_17086939	GDE1-3Fingde1-1ov_1	0.765518
merged_4_10632372	GDE1-3Fingde1-1ov_1	0.547871
merged_1_8690828	GDE1-3Fingde1-1ov_1	0.419655
merged_1_8691602	GDE1-3Fingde1-1ov_1	0.663215
merged_5_11609059	GDE1-3Fingde1-1ov_1	0.151285
merged_1_13532864	GDE1-3Fingde1-1ov_1	0.551225
merged_3_985805	GDE1-3Fingde1-1ov_1	0.35178
merged_4_685099	GDE1-3Fingde1-1ov_1	0.744342

## Sheet: Fig 7c
site	genotype	Log2(24nt siRNA/miRNAtotal X 10E4+1)
merged_1_16363010	colov_1	2.78938
merged_3_12639933	colov_1	1.57722
merged_2_1347881	colov_1	2.64811
merged_1_23237078	colov_1	2.0773
merged_3_14459705	colov_1	2.50701
merged_1_12899023	colov_1	1.37768
merged_4_2861974	colov_1	1.67922
merged_4_2859713	colov_1	2.74531
merged_2_4965431	colov_1	2.78411
merged_1_13246435	colov_1	3.55005
merged_3_12262531	colov_1	2.0212
merged_4_3525559	colov_1	1.36013
merged_5_14186999	colov_1	2.33103
merged_2_4962114	colov_1	1.98946
merged_3_15613061	colov_1	1.52192
merged_5_10760654	colov_1	2.46501
merged_3_12638711	colov_1	1.7651
merged_1_13906612	colov_1	0.15334
merged_2_2224299	colov_1	2.81144
merged_2_1206413	colov_1	2.21082
merged_5_9749968	colov_1	0.900093
merged_4_2069749	colov_1	0.970759
merged_1_16363010	gde1-1ov_1	3.86877
merged_3_12639933	gde1-1ov_1	2.53749
merged_2_1347881	gde1-1ov_1	3.81291
merged_1_23237078	gde1-1ov_1	2.05648
merged_3_14459705	gde1-1ov_1	4.17995
merged_1_12899023	gde1-1ov_1	2.1443
merged_4_2861974	gde1-1ov_1	3.10428
merged_4_2859713	gde1-1ov_1	3.512
merged_2_4965431	gde1-1ov_1	4.23615
merged_1_13246435	gde1-1ov_1	5.04129
merged_3_12262531	gde1-1ov_1	2.52333
merged_4_3525559	gde1-1ov_1	2.18187
merged_5_14186999	gde1-1ov_1	3.4289
merged_2_4962114	gde1-1ov_1	2.85766
merged_3_15613061	gde1-1ov_1	2.4163
merged_5_10760654	gde1-1ov_1	3.92859
merged_3_12638711	gde1-1ov_1	1.95328
merged_1_13906612	gde1-1ov_1	0.138442
merged_2_2224299	gde1-1ov_1	4.04426
merged_2_1206413	gde1-1ov_1	2.87245
merged_5_9749968	gde1-1ov_1	2.05323
merged_4_2069749	gde1-1ov_1	2.476
merged_1_16363010	clsy34ov_1	0.337853
merged_3_12639933	clsy34ov_1	0.214951
merged_2_1347881	clsy34ov_1	0.158423
merged_1_23237078	clsy34ov_1	2.40042
merged_3_14459705	clsy34ov_1	0.0687932
merged_1_12899023	clsy34ov_1	0.151128
merged_4_2861974	clsy34ov_1	0.542577
merged_4_2859713	clsy34ov_1	0.0875423
merged_2_4965431	clsy34ov_1	0.463365
merged_1_13246435	clsy34ov_1	0.229216
merged_3_12262531	clsy34ov_1	0.215826
merged_4_3525559	clsy34ov_1	0.197799
merged_5_14186999	clsy34ov_1	0.480712
merged_2_4962114	clsy34ov_1	0.19492
merged_3_15613061	clsy34ov_1	0.0325434
merged_5_10760654	clsy34ov_1	0.074349
merged_3_12638711	clsy34ov_1	0.178529
merged_1_13906612	clsy34ov_1	0.155165
merged_2_2224299	clsy34ov_1	0.288319
merged_2_1206413	clsy34ov_1	0.626455
merged_5_9749968	clsy34ov_1	0.122068
merged_4_2069749	clsy34ov_1	0.180169

## Sheet: Fig 7f
site	genotype	Log2(24nt siRNA/miRNAtotal X 10E4+1)
merged_4_272189	colan_1	1.84654
merged_3_17271828	colan_1	2.21984
merged_4_375515	colan_1	2.27325
merged_1_8512884	colan_1	1.7999
merged_1_12338488	colan_1	2.039
merged_5_17173087	colan_1	1.18091
merged_2_1681108	colan_1	1.65581
merged_5_13735770	colan_1	2.19132
merged_3_6431600	colan_1	2.182
merged_3_21968298	colan_1	1.86795
merged_1_20466238	colan_1	1.98288
merged_1_25452350	colan_1	2.21329
merged_3_6366110	colan_1	1.35028
merged_5_16014474	colan_1	1.46315
merged_4_1484912	colan_1	1.73339
merged_5_10067172	colan_1	1.64731
merged_5_2895848	colan_1	2.54734
merged_3_8219485	colan_1	2.19968
merged_4_13902361	colan_1	2.36247
merged_5_20472679	colan_1	2.19097
merged_2_6348608	colan_1	1.92357
merged_2_6246651	colan_1	2.38793
merged_5_10040653	colan_1	1.7407
merged_4_7800312	colan_1	1.7255
merged_2_17635074	colan_1	2.02523
merged_1_10382975	colan_1	1.41318
merged_4_11473278	colan_1	1.75935
merged_5_9971821	colan_1	2.50564
merged_1_8408536	colan_1	2.04405
merged_1_2189209	colan_1	2.62466
merged_1_4292867	colan_1	2.71895
merged_2_887289	colan_1	3.05781
merged_4_10770004	colan_1	2.02509
merged_4_1479897	colan_1	2.45021
merged_2_10814151	colan_1	1.86165
merged_3_9428920	colan_1	2.69306
merged_1_13521582	colan_1	2.08197
merged_4_18481738	colan_1	2.06123
merged_1_20469302	colan_1	2.07264
merged_2_1482967	colan_1	2.21193
merged_5_19139729	colan_1	1.4653
merged_1_11440714	colan_1	2.47321
merged_1_25348937	colan_1	2.40199
merged_5_15484392	colan_1	2.97571
merged_1_23880344	colan_1	3.47537
merged_5_15872774	colan_1	2.45735
merged_2_7071954	colan_1	1.45513
merged_5_21014357	colan_1	2.4708
merged_3_3664179	colan_1	3.74101
merged_4_5438259	colan_1	2.28496
merged_1_13524298	colan_1	1.88317
merged_5_13861876	colan_1	1.96032
merged_4_6404510	colan_1	1.39062
merged_2_6376294	colan_1	3.00168
merged_4_8947062	colan_1	1.92853
merged_1_11279348	colan_1	1.71508
merged_3_19959482	colan_1	2.49751
merged_3_20029846	colan_1	1.99388
merged_2_15130552	colan_1	2.42771
merged_4_5281377	colan_1	1.69265
merged_2_13041605	colan_1	2.08389
merged_2_16172024	colan_1	3.11807
merged_4_9988966	colan_1	1.40592
merged_2_8103811	colan_1	2.61523
merged_4_7591542	colan_1	2.12018
merged_4_6031468	colan_1	1.42258
merged_2_1847564	colan_1	1.11884
merged_5_15052484	colan_1	1.68794
merged_4_10156076	colan_1	1.96085
merged_3_5452508	colan_1	3.17507
merged_2_8413136	colan_1	1.75476
merged_2_16333288	colan_1	2.3784
merged_4_12598599	colan_1	2.40604
merged_5_15040737	colan_1	2.66865
merged_2_6216758	colan_1	1.73187
merged_1_21081148	colan_1	3.00835
merged_1_9126191	colan_1	2.39464
merged_3_10990216	colan_1	2.34518
merged_5_21802967	colan_1	1.89172
merged_4_2525927	colan_1	3.63062
merged_4_6275832	colan_1	2.90004
merged_1_25672912	colan_1	1.24944
merged_5_16965960	colan_1	1.21139
merged_1_7786928	colan_1	1.52453
merged_2_1472563	colan_1	3.3787
merged_4_6227051	colan_1	1.57164
merged_1_21066107	colan_1	2.24058
merged_2_1715812	colan_1	2.22899
merged_3_21509430	colan_1	3.33752
merged_1_11019939	colan_1	2.41938
merged_3_9772415	colan_1	2.32358
merged_1_18019141	colan_1	2.05536
merged_2_6325684	colan_1	2.60249
merged_3_11041459	colan_1	1.43853
merged_4_5416598	colan_1	3.35713
merged_2_9830723	colan_1	2.88748
merged_5_19557141	colan_1	1.07289
merged_1_11617510	colan_1	0.943076
merged_3_9987062	colan_1	2.36556
merged_3_2887886	colan_1	2.71219
merged_1_12246711	colan_1	2.95239
merged_3_17861715	colan_1	1.82628
merged_4_5415237	colan_1	2.79534
merged_5_10385088	colan_1	0.985839
merged_1_12469837	colan_1	1.433
merged_5_25823747	colan_1	3.30536
merged_4_7554793	colan_1	1.06089
merged_3_1674730	colan_1	2.42875
merged_3_16321292	colan_1	2.32487
merged_1_22322763	colan_1	1.40618
merged_4_17227352	colan_1	1.41912
merged_2_877617	colan_1	2.89997
merged_2_1579165	colan_1	3.31612
merged_1_16422383	colan_1	2.47134
merged_1_16801525	colan_1	3.49019
merged_2_5747630	colan_1	1.15819
merged_2_7347797	colan_1	1.79629
merged_3_10765656	colan_1	4.51295
merged_1_24359410	colan_1	2.15983
merged_4_7244752	colan_1	1.71091
merged_2_12150112	colan_1	3.59067
merged_3_11023757	colan_1	1.19769
merged_4_6562495	colan_1	1.95189
merged_3_15561091	colan_1	1.22243
merged_2_2865159	colan_1	4.88354
merged_5_8419297	colan_1	1.99259
merged_4_2755351	colan_1	1.67518
merged_3_10013299	colan_1	2.03916
merged_3_16973897	colan_1	1.52244
merged_3_15680917	colan_1	3.10715
merged_5_9799932	colan_1	1.78017
merged_2_18268151	colan_1	2.47264
merged_3_848539	colan_1	2.17981
merged_3_5867135	colan_1	2.25545
merged_5_1180829	colan_1	2.46238
merged_4_18279993	colan_1	3.05193
merged_4_2520873	colan_1	3.57184
merged_3_10844115	colan_1	3.11799
merged_3_9965339	colan_1	3.36771
merged_1_4493776	colan_1	2.19898
merged_1_16650145	colan_1	2.6045
merged_4_12092441	colan_1	1.87154
merged_5_9169064	colan_1	3.34919
merged_1_6379249	colan_1	1.99955
merged_4_7178517	colan_1	2.7808
merged_1_21215599	colan_1	1.16092
merged_5_14937017	colan_1	2.71214
merged_4_1026850	colan_1	3.87279
merged_4_14977310	colan_1	2.41182
merged_2_8037442	colan_1	1.59072
merged_4_5407443	colan_1	2.04541
merged_1_20925994	colan_1	1.52742
merged_2_6731289	colan_1	3.1753
merged_4_14267648	colan_1	1.72457
merged_1_8052788	colan_1	1.61104
merged_3_8796153	colan_1	2.10425
merged_5_8810122	colan_1	2.17345
merged_5_15700484	colan_1	2.11098
merged_1_16860591	colan_1	2.47111
merged_3_19560422	colan_1	2.46681
merged_5_1501399	colan_1	1.30395
merged_1_16142134	colan_1	2.857
merged_3_1602515	colan_1	2.7521
merged_1_19072767	colan_1	1.50118
merged_3_1282441	colan_1	1.33483
merged_5_7991182	colan_1	1.80696
merged_4_7444250	colan_1	2.41633
merged_4_9987277	colan_1	2.15085
merged_3_3685497	colan_1	1.24439
merged_5_14654442	colan_1	1.97863
merged_3_17144481	colan_1	3.22618
merged_3_16625730	colan_1	1.70401
merged_2_786688	colan_1	2.25793
merged_1_670532	colan_1	4.37717
merged_1_12363043	colan_1	1.60848
merged_2_6191335	colan_1	0.621209
merged_1_13922418	colan_1	1.14028
merged_5_9178451	colan_1	5.09574
merged_4_9801646	colan_1	2.19081
merged_5_20439331	colan_1	1.77573
merged_1_18281574	colan_1	2.34636
merged_1_9017826	colan_1	2.56056
merged_1_25260493	colan_1	1.49019
merged_3_15766000	colan_1	0.918313
merged_2_896962	colan_1	2.61204
merged_2_8821763	colan_1	1.20817
merged_1_24481442	colan_1	1.47962
merged_1_23453053	colan_1	1.8479
merged_2_5660559	colan_1	2.62536
merged_4_14272060	colan_1	2.30817
merged_4_7250427	colan_1	2.84568
merged_3_9331477	colan_1	2.03226
merged_4_10265839	colan_1	1.96843
merged_2_1341271	colan_1	2.08634
merged_5_19751623	colan_1	1.102
merged_1_4505225	colan_1	1.54271
merged_2_2890355	colan_1	2.27372
merged_2_1111096	colan_1	2.98676
merged_3_16408048	colan_1	3.42683
merged_5_15407993	colan_1	2.94505
merged_5_15966863	colan_1	2.77708
merged_2_1710571	colan_1	2.28853
merged_5_1654880	colan_1	2.9961
merged_1_26634566	colan_1	2.01299
merged_1_28964114	colan_1	1.8542
merged_1_8237558	colan_1	2.25527
merged_1_11733583	colan_1	1.43266
merged_3_8509073	colan_1	0.831089
merged_5_13826832	colan_1	1.97587
merged_3_9706535	colan_1	0.749338
merged_1_7747359	colan_1	1.73905
merged_5_4855654	colan_1	2.66663
merged_4_12433510	colan_1	2.15107
merged_3_16279808	colan_1	2.2367
merged_1_16757439	colan_1	2.3243
merged_1_16161694	colan_1	1.74893
merged_4_2558980	colan_1	2.22261
merged_1_26031380	colan_1	2.77419
merged_5_9611993	colan_1	5.66332
merged_1_8590797	colan_1	2.50824
merged_4_11123429	colan_1	2.56797
merged_4_6019881	colan_1	2.1004
merged_2_6397388	colan_1	1.85934
merged_5_16900963	colan_1	2.05598
merged_3_14727721	colan_1	3.54568
merged_4_1995049	colan_1	1.83734
merged_5_9443682	colan_1	3.06541
merged_1_13201355	colan_1	3.83161
merged_4_18434564	colan_1	2.65532
merged_2_11345927	colan_1	2.91439
merged_5_8361818	colan_1	2.43245
merged_2_14009782	colan_1	3.10055
merged_1_18980822	colan_1	2.22222
merged_3_2988500	colan_1	1.79789
merged_5_25486680	colan_1	1.99564
merged_2_7695174	colan_1	3.33837
merged_2_10569702	colan_1	2.88446
merged_4_11832116	colan_1	2.06813
merged_1_5395074	colan_1	2.21645
merged_3_8614353	colan_1	1.10234
merged_4_17212429	colan_1	2.86245
merged_4_4105479	colan_1	0.451267
merged_3_9134220	colan_1	1.21908
merged_3_16876197	colan_1	2.04689
merged_4_13580116	colan_1	2.2224
merged_5_22704944	colan_1	0.868577
merged_3_9996502	colan_1	2.40647
merged_1_19022292	colan_1	1.7839
merged_4_272189	gde1-1an_1	0.479454
merged_3_17271828	gde1-1an_1	0.0187576
merged_4_375515	gde1-1an_1	0.11034
merged_1_8512884	gde1-1an_1	0.149402
merged_1_12338488	gde1-1an_1	0.0753563
merged_5_17173087	gde1-1an_1	0.0976209
merged_2_1681108	gde1-1an_1	0.510547
merged_5_13735770	gde1-1an_1	0.0651234
merged_3_6431600	gde1-1an_1	0.274384
merged_3_21968298	gde1-1an_1	0.259957
merged_1_20466238	gde1-1an_1	0.106807
merged_1_25452350	gde1-1an_1	0
merged_3_6366110	gde1-1an_1	0.0192129
merged_5_16014474	gde1-1an_1	0.599026
merged_4_1484912	gde1-1an_1	0.0745134
merged_5_10067172	gde1-1an_1	0.529368
merged_5_2895848	gde1-1an_1	0.780945
merged_3_8219485	gde1-1an_1	0.519998
merged_4_13902361	gde1-1an_1	0.149465
merged_5_20472679	gde1-1an_1	0.571211
merged_2_6348608	gde1-1an_1	0.143281
merged_2_6246651	gde1-1an_1	0
merged_5_10040653	gde1-1an_1	0
merged_4_7800312	gde1-1an_1	0.105787
merged_2_17635074	gde1-1an_1	0.939914
merged_1_10382975	gde1-1an_1	0.285216
merged_4_11473278	gde1-1an_1	0.359446
merged_5_9971821	gde1-1an_1	0.0280752
merged_1_8408536	gde1-1an_1	0
merged_1_2189209	gde1-1an_1	0.363963
merged_1_4292867	gde1-1an_1	0.260774
merged_2_887289	gde1-1an_1	0.485442
merged_4_10770004	gde1-1an_1	0.257377
merged_4_1479897	gde1-1an_1	0.0642273
merged_2_10814151	gde1-1an_1	0.317073
merged_3_9428920	gde1-1an_1	0.0714704
merged_1_13521582	gde1-1an_1	0.077956
merged_4_18481738	gde1-1an_1	0.401026
merged_1_20469302	gde1-1an_1	0.0506349
merged_2_1482967	gde1-1an_1	0
merged_5_19139729	gde1-1an_1	0
merged_1_11440714	gde1-1an_1	1.02805
merged_1_25348937	gde1-1an_1	0.0794507
merged_5_15484392	gde1-1an_1	0.223856
merged_1_23880344	gde1-1an_1	0.342632
merged_5_15872774	gde1-1an_1	0.443584
merged_2_7071954	gde1-1an_1	0.352581
merged_5_21014357	gde1-1an_1	0.893667
merged_3_3664179	gde1-1an_1	0
merged_4_5438259	gde1-1an_1	0
merged_1_13524298	gde1-1an_1	0.0416793
merged_5_13861876	gde1-1an_1	0.0422154
merged_4_6404510	gde1-1an_1	0
merged_2_6376294	gde1-1an_1	0.556826
merged_4_8947062	gde1-1an_1	0.30073
merged_1_11279348	gde1-1an_1	0.106118
merged_3_19959482	gde1-1an_1	0.644461
merged_3_20029846	gde1-1an_1	0.0774577
merged_2_15130552	gde1-1an_1	0
merged_4_5281377	gde1-1an_1	0.370916
merged_2_13041605	gde1-1an_1	0.173073
merged_2_16172024	gde1-1an_1	0.426657
merged_4_9988966	gde1-1an_1	0.0927224
merged_2_8103811	gde1-1an_1	0
merged_4_7591542	gde1-1an_1	0.151038
merged_4_6031468	gde1-1an_1	0.036598
merged_2_1847564	gde1-1an_1	0.480568
merged_5_15052484	gde1-1an_1	0.242642
merged_4_10156076	gde1-1an_1	0.0274472
merged_3_5452508	gde1-1an_1	0.415805
merged_2_8413136	gde1-1an_1	0.267561
merged_2_16333288	gde1-1an_1	0.36922
merged_4_12598599	gde1-1an_1	0.0366276
merged_5_15040737	gde1-1an_1	0
merged_2_6216758	gde1-1an_1	0.231954
merged_1_21081148	gde1-1an_1	0.630487
merged_1_9126191	gde1-1an_1	0
merged_3_10990216	gde1-1an_1	0.646046
merged_5_21802967	gde1-1an_1	0
merged_4_2525927	gde1-1an_1	0.748993
merged_4_6275832	gde1-1an_1	0
merged_1_25672912	gde1-1an_1	0
merged_5_16965960	gde1-1an_1	0
merged_1_7786928	gde1-1an_1	0.11578
merged_2_1472563	gde1-1an_1	0.0505024
merged_4_6227051	gde1-1an_1	0
merged_1_21066107	gde1-1an_1	0.532051
merged_2_1715812	gde1-1an_1	0.876664
merged_3_21509430	gde1-1an_1	0.104651
merged_1_11019939	gde1-1an_1	0
merged_3_9772415	gde1-1an_1	0.584478
merged_1_18019141	gde1-1an_1	1.38634
merged_2_6325684	gde1-1an_1	0
merged_3_11041459	gde1-1an_1	0.0749079
merged_4_5416598	gde1-1an_1	0.506311
merged_2_9830723	gde1-1an_1	0.529263
merged_5_19557141	gde1-1an_1	0
merged_1_11617510	gde1-1an_1	0.0230434
merged_3_9987062	gde1-1an_1	0.979079
merged_3_2887886	gde1-1an_1	0
merged_1_12246711	gde1-1an_1	0.419874
merged_3_17861715	gde1-1an_1	0.225782
merged_4_5415237	gde1-1an_1	0
merged_5_10385088	gde1-1an_1	0
merged_1_12469837	gde1-1an_1	0.229453
merged_5_25823747	gde1-1an_1	0.548538
merged_4_7554793	gde1-1an_1	0.271681
merged_3_1674730	gde1-1an_1	0.872613
merged_3_16321292	gde1-1an_1	0
merged_1_22322763	gde1-1an_1	0
merged_4_17227352	gde1-1an_1	0
merged_2_877617	gde1-1an_1	0.280629
merged_2_1579165	gde1-1an_1	0.743525
merged_1_16422383	gde1-1an_1	0.192601
merged_1_16801525	gde1-1an_1	0.149399
merged_2_5747630	gde1-1an_1	0.121975
merged_2_7347797	gde1-1an_1	0.480321
merged_3_10765656	gde1-1an_1	0.161476
merged_1_24359410	gde1-1an_1	0.898905
merged_4_7244752	gde1-1an_1	0
merged_2_12150112	gde1-1an_1	0
merged_3_11023757	gde1-1an_1	0.394617
merged_4_6562495	gde1-1an_1	0.484298
merged_3_15561091	gde1-1an_1	0.135246
merged_2_2865159	gde1-1an_1	0.115926
merged_5_8419297	gde1-1an_1	0.310503
merged_4_2755351	gde1-1an_1	0.216893
merged_3_10013299	gde1-1an_1	0
merged_3_16973897	gde1-1an_1	0.224007
merged_3_15680917	gde1-1an_1	0.371764
merged_5_9799932	gde1-1an_1	0.235111
merged_2_18268151	gde1-1an_1	0.176431
merged_3_848539	gde1-1an_1	0.545136
merged_3_5867135	gde1-1an_1	0.841564
merged_5_1180829	gde1-1an_1	0.709974
merged_4_18279993	gde1-1an_1	0.485155
merged_4_2520873	gde1-1an_1	1.07608
merged_3_10844115	gde1-1an_1	0.0236422
merged_3_9965339	gde1-1an_1	0.1898
merged_1_4493776	gde1-1an_1	0.155032
merged_1_16650145	gde1-1an_1	0.427601
merged_4_12092441	gde1-1an_1	1.13311
merged_5_9169064	gde1-1an_1	0.105756
merged_1_6379249	gde1-1an_1	0
merged_4_7178517	gde1-1an_1	0.740292
merged_1_21215599	gde1-1an_1	0.196221
merged_5_14937017	gde1-1an_1	0.428458
merged_4_1026850	gde1-1an_1	0
merged_4_14977310	gde1-1an_1	0.318099
merged_2_8037442	gde1-1an_1	0.154146
merged_4_5407443	gde1-1an_1	0.195976
merged_1_20925994	gde1-1an_1	0.182229
merged_2_6731289	gde1-1an_1	2.31135
merged_4_14267648	gde1-1an_1	0.158281
merged_1_8052788	gde1-1an_1	0.295943
merged_3_8796153	gde1-1an_1	0.246878
merged_5_8810122	gde1-1an_1	0.168202
merged_5_15700484	gde1-1an_1	0
merged_1_16860591	gde1-1an_1	0.695169
merged_3_19560422	gde1-1an_1	0.310751
merged_5_1501399	gde1-1an_1	0
merged_1_16142134	gde1-1an_1	1.5831
merged_3_1602515	gde1-1an_1	1.14542
merged_1_19072767	gde1-1an_1	0
merged_3_1282441	gde1-1an_1	0.101472
merged_5_7991182	gde1-1an_1	0
merged_4_7444250	gde1-1an_1	0.0652641
merged_4_9987277	gde1-1an_1	0
merged_3_3685497	gde1-1an_1	0.261085
merged_5_14654442	gde1-1an_1	0.0813825
merged_3_17144481	gde1-1an_1	0.0319998
merged_3_16625730	gde1-1an_1	0.0840897
merged_2_786688	gde1-1an_1	0
merged_1_670532	gde1-1an_1	0.972314
merged_1_12363043	gde1-1an_1	0.158685
merged_2_6191335	gde1-1an_1	0.0778297
merged_1_13922418	gde1-1an_1	0.366715
merged_5_9178451	gde1-1an_1	0.0658723
merged_4_9801646	gde1-1an_1	0.218162
merged_5_20439331	gde1-1an_1	0
merged_1_18281574	gde1-1an_1	0.234372
merged_1_9017826	gde1-1an_1	0
merged_1_25260493	gde1-1an_1	0
merged_3_15766000	gde1-1an_1	0.0224341
merged_2_896962	gde1-1an_1	0.499581
merged_2_8821763	gde1-1an_1	0.110222
merged_1_24481442	gde1-1an_1	0
merged_1_23453053	gde1-1an_1	0.146019
merged_2_5660559	gde1-1an_1	0.100141
merged_4_14272060	gde1-1an_1	0.482304
merged_4_7250427	gde1-1an_1	0
merged_3_9331477	gde1-1an_1	0
merged_4_10265839	gde1-1an_1	0
merged_2_1341271	gde1-1an_1	0.249417
merged_5_19751623	gde1-1an_1	0
merged_1_4505225	gde1-1an_1	0.0706486
merged_2_2890355	gde1-1an_1	0.360884
merged_2_1111096	gde1-1an_1	1.00426
merged_3_16408048	gde1-1an_1	0.889644
merged_5_15407993	gde1-1an_1	0.575743
merged_5_15966863	gde1-1an_1	0
merged_2_1710571	gde1-1an_1	0.477908
merged_5_1654880	gde1-1an_1	0.397968
merged_1_26634566	gde1-1an_1	0
merged_1_28964114	gde1-1an_1	0.0713723
merged_1_8237558	gde1-1an_1	0.651435
merged_1_11733583	gde1-1an_1	0.166076
merged_3_8509073	gde1-1an_1	0.0727225
merged_5_13826832	gde1-1an_1	0
merged_3_9706535	gde1-1an_1	0
merged_1_7747359	gde1-1an_1	0.111174
merged_5_4855654	gde1-1an_1	0
merged_4_12433510	gde1-1an_1	0.213496
merged_3_16279808	gde1-1an_1	1.16159
merged_1_16757439	gde1-1an_1	0.913184
merged_1_16161694	gde1-1an_1	0.0178984
merged_4_2558980	gde1-1an_1	0.0256089
merged_1_26031380	gde1-1an_1	0.911394
merged_5_9611993	gde1-1an_1	0.568981
merged_1_8590797	gde1-1an_1	0.270642
merged_4_11123429	gde1-1an_1	1.66335
merged_4_6019881	gde1-1an_1	0.397359
merged_2_6397388	gde1-1an_1	0.0250361
merged_5_16900963	gde1-1an_1	0.084251
merged_3_14727721	gde1-1an_1	0.623752
merged_4_1995049	gde1-1an_1	0.259336
merged_5_9443682	gde1-1an_1	0.206623
merged_1_13201355	gde1-1an_1	0.356859
merged_4_18434564	gde1-1an_1	0
merged_2_11345927	gde1-1an_1	0
merged_5_8361818	gde1-1an_1	0.434276
merged_2_14009782	gde1-1an_1	0
merged_1_18980822	gde1-1an_1	1.32354
merged_3_2988500	gde1-1an_1	0
merged_5_25486680	gde1-1an_1	0.351762
merged_2_7695174	gde1-1an_1	0.227955
merged_2_10569702	gde1-1an_1	0.0870006
merged_4_11832116	gde1-1an_1	0.178708
merged_1_5395074	gde1-1an_1	0.237341
merged_3_8614353	gde1-1an_1	0.0538443
merged_4_17212429	gde1-1an_1	0.447909
merged_4_4105479	gde1-1an_1	0.148363
merged_3_9134220	gde1-1an_1	0.166413
merged_3_16876197	gde1-1an_1	0.702538
merged_4_13580116	gde1-1an_1	0
merged_5_22704944	gde1-1an_1	0.0870014
merged_3_9996502	gde1-1an_1	0.187811
merged_1_19022292	gde1-1an_1	0.0324881
merged_4_272189	clsy34an_1	0.296278
merged_3_17271828	clsy34an_1	0.0326112
merged_4_375515	clsy34an_1	0.0483567
merged_1_8512884	clsy34an_1	0.0165263
merged_1_12338488	clsy34an_1	0
merged_5_17173087	clsy34an_1	0.0302394
merged_2_1681108	clsy34an_1	0.611899
merged_5_13735770	clsy34an_1	0.253833
merged_3_6431600	clsy34an_1	0.101606
merged_3_21968298	clsy34an_1	0.378598
merged_1_20466238	clsy34an_1	0.016191
merged_1_25452350	clsy34an_1	0.019717
merged_3_6366110	clsy34an_1	0.0901341
merged_5_16014474	clsy34an_1	0.326891
merged_4_1484912	clsy34an_1	0
merged_5_10067172	clsy34an_1	0.213821
merged_5_2895848	clsy34an_1	0.688788
merged_3_8219485	clsy34an_1	0.342416
merged_4_13902361	clsy34an_1	0.152194
merged_5_20472679	clsy34an_1	0.57014
merged_2_6348608	clsy34an_1	0.0438461
merged_2_6246651	clsy34an_1	0.0325707
merged_5_10040653	clsy34an_1	0
merged_4_7800312	clsy34an_1	0.254601
merged_2_17635074	clsy34an_1	0.602562
merged_1_10382975	clsy34an_1	0.172316
merged_4_11473278	clsy34an_1	0.160138
merged_5_9971821	clsy34an_1	0.0977852
merged_1_8408536	clsy34an_1	0.122675
merged_1_2189209	clsy34an_1	0
merged_1_4292867	clsy34an_1	0.871425
merged_2_887289	clsy34an_1	0.341719
merged_4_10770004	clsy34an_1	0
merged_4_1479897	clsy34an_1	0.130798
merged_2_10814151	clsy34an_1	0.247304
merged_3_9428920	clsy34an_1	0
merged_1_13521582	clsy34an_1	0.0253641
merged_4_18481738	clsy34an_1	0.401603
merged_1_20469302	clsy34an_1	0.123794
merged_2_1482967	clsy34an_1	0.0685957
merged_5_19139729	clsy34an_1	0
merged_1_11440714	clsy34an_1	0.769711
merged_1_25348937	clsy34an_1	0
merged_5_15484392	clsy34an_1	0.0299934
merged_1_23880344	clsy34an_1	0.212461
merged_5_15872774	clsy34an_1	0.551431
merged_2_7071954	clsy34an_1	0.187332
merged_5_21014357	clsy34an_1	0.212282
merged_3_3664179	clsy34an_1	1.06505
merged_4_5438259	clsy34an_1	0.0597632
merged_1_13524298	clsy34an_1	0.104512
merged_5_13861876	clsy34an_1	0
merged_4_6404510	clsy34an_1	0
merged_2_6376294	clsy34an_1	0.0707515
merged_4_8947062	clsy34an_1	0.212144
merged_1_11279348	clsy34an_1	0.0176701
merged_3_19959482	clsy34an_1	0.539715
merged_3_20029846	clsy34an_1	0.0705991
merged_2_15130552	clsy34an_1	0.17363
merged_4_5281377	clsy34an_1	0.135899
merged_2_13041605	clsy34an_1	0.0428331
merged_2_16172024	clsy34an_1	0.149243
merged_4_9988966	clsy34an_1	0.0547159
merged_2_8103811	clsy34an_1	0.0170261
merged_4_7591542	clsy34an_1	0.121644
merged_4_6031468	clsy34an_1	0
merged_2_1847564	clsy34an_1	0.317889
merged_5_15052484	clsy34an_1	0.0694068
merged_4_10156076	clsy34an_1	0.0962649
merged_3_5452508	clsy34an_1	0.167255
merged_2_8413136	clsy34an_1	0.158185
merged_2_16333288	clsy34an_1	0.531888
merged_4_12598599	clsy34an_1	0.033285
merged_5_15040737	clsy34an_1	0.00851671
merged_2_6216758	clsy34an_1	0.152534
merged_1_21081148	clsy34an_1	0.549953
merged_1_9126191	clsy34an_1	0.193111
merged_3_10990216	clsy34an_1	0.68432
merged_5_21802967	clsy34an_1	0.0656126
merged_4_2525927	clsy34an_1	0.19611
merged_4_6275832	clsy34an_1	0.198461
merged_1_25672912	clsy34an_1	0.0942211
merged_5_16965960	clsy34an_1	0.0160695
merged_1_7786928	clsy34an_1	0.0488781
merged_2_1472563	clsy34an_1	0.230731
merged_4_6227051	clsy34an_1	0
merged_1_21066107	clsy34an_1	0.401415
merged_2_1715812	clsy34an_1	0.915706
merged_3_21509430	clsy34an_1	1.35459
merged_1_11019939	clsy34an_1	0.242415
merged_3_9772415	clsy34an_1	0.0931716
merged_1_18019141	clsy34an_1	0.917623
merged_2_6325684	clsy34an_1	0
merged_3_11041459	clsy34an_1	0.107405
merged_4_5416598	clsy34an_1	0.29733
merged_2_9830723	clsy34an_1	0.330973
merged_5_19557141	clsy34an_1	0.072267
merged_1_11617510	clsy34an_1	0
merged_3_9987062	clsy34an_1	0.67246
merged_3_2887886	clsy34an_1	0.0675171
merged_1_12246711	clsy34an_1	0.155861
merged_3_17861715	clsy34an_1	0
merged_4_5415237	clsy34an_1	0.00767975
merged_5_10385088	clsy34an_1	0.00784673
merged_1_12469837	clsy34an_1	0.113697
merged_5_25823747	clsy34an_1	0.0723327
merged_4_7554793	clsy34an_1	0.222752
merged_3_1674730	clsy34an_1	0.724977
merged_3_16321292	clsy34an_1	0.225423
merged_1_22322763	clsy34an_1	0.0350617
merged_4_17227352	clsy34an_1	0
merged_2_877617	clsy34an_1	0.209781
merged_2_1579165	clsy34an_1	0.0541612
merged_1_16422383	clsy34an_1	0.0743117
merged_1_16801525	clsy34an_1	0.113662
merged_2_5747630	clsy34an_1	0.0885359
merged_2_7347797	clsy34an_1	0.258252
merged_3_10765656	clsy34an_1	0.134471
merged_1_24359410	clsy34an_1	0.671322
merged_4_7244752	clsy34an_1	0.0849744
merged_2_12150112	clsy34an_1	0.272685
merged_3_11023757	clsy34an_1	0.182939
merged_4_6562495	clsy34an_1	0.433433
merged_3_15561091	clsy34an_1	0.0530246
merged_2_2865159	clsy34an_1	0.0489298
merged_5_8419297	clsy34an_1	0.481697
merged_4_2755351	clsy34an_1	0.245884
merged_3_10013299	clsy34an_1	0
merged_3_16973897	clsy34an_1	0.176276
merged_3_15680917	clsy34an_1	0.118049
merged_5_9799932	clsy34an_1	0.133135
merged_2_18268151	clsy34an_1	0.138206
merged_3_848539	clsy34an_1	0.33776
merged_3_5867135	clsy34an_1	0.66599
merged_5_1180829	clsy34an_1	0.354039
merged_4_18279993	clsy34an_1	0.257165
merged_4_2520873	clsy34an_1	0.346393
merged_3_10844115	clsy34an_1	0.11485
merged_3_9965339	clsy34an_1	0.290401
merged_1_4493776	clsy34an_1	0.306324
merged_1_16650145	clsy34an_1	0.0543043
merged_4_12092441	clsy34an_1	0.63129
merged_5_9169064	clsy34an_1	0.147186
merged_1_6379249	clsy34an_1	0
merged_4_7178517	clsy34an_1	0.328969
merged_1_21215599	clsy34an_1	0.195354
merged_5_14937017	clsy34an_1	0.740891
merged_4_1026850	clsy34an_1	0.0807325
merged_4_14977310	clsy34an_1	0.327295
merged_2_8037442	clsy34an_1	0.016806
merged_4_5407443	clsy34an_1	0.0572149
merged_1_20925994	clsy34an_1	0.077319
merged_2_6731289	clsy34an_1	1.57124
merged_4_14267648	clsy34an_1	0.017557
merged_1_8052788	clsy34an_1	0.135003
merged_3_8796153	clsy34an_1	0.0220876
merged_5_8810122	clsy34an_1	0.479399
merged_5_15700484	clsy34an_1	0.0544105
merged_1_16860591	clsy34an_1	0.621878
merged_3_19560422	clsy34an_1	0.267098
merged_5_1501399	clsy34an_1	0
merged_1_16142134	clsy34an_1	1.10281
merged_3_1602515	clsy34an_1	0.959249
merged_1_19072767	clsy34an_1	0.0732083
merged_3_1282441	clsy34an_1	0.0786651
merged_5_7991182	clsy34an_1	0.0552219
merged_4_7444250	clsy34an_1	0.119753
merged_4_9987277	clsy34an_1	0.211256
merged_3_3685497	clsy34an_1	0.101373
merged_5_14654442	clsy34an_1	0.104727
merged_3_17144481	clsy34an_1	0.0231212
merged_3_16625730	clsy34an_1	0.133593
merged_2_786688	clsy34an_1	0
merged_1_670532	clsy34an_1	1.17746
merged_1_12363043	clsy34an_1	0.130466
merged_2_6191335	clsy34an_1	0.00927938
merged_1_13922418	clsy34an_1	0.0606014
merged_5_9178451	clsy34an_1	0.891254
merged_4_9801646	clsy34an_1	0.153835
merged_5_20439331	clsy34an_1	0.181078
merged_1_18281574	clsy34an_1	0.751539
merged_1_9017826	clsy34an_1	0.0841368
merged_1_25260493	clsy34an_1	0.0752089
merged_3_15766000	clsy34an_1	0.00470846
merged_2_896962	clsy34an_1	0.178099
merged_2_8821763	clsy34an_1	0.0461813
merged_1_24481442	clsy34an_1	0.23282
merged_1_23453053	clsy34an_1	0
merged_2_5660559	clsy34an_1	0.0334733
merged_4_14272060	clsy34an_1	0.274171
merged_4_7250427	clsy34an_1	0.169482
merged_3_9331477	clsy34an_1	0
merged_4_10265839	clsy34an_1	0.0218488
merged_2_1341271	clsy34an_1	0.00989151
merged_5_19751623	clsy34an_1	0.0622201
merged_1_4505225	clsy34an_1	0.0520134
merged_2_2890355	clsy34an_1	0.00824924
merged_2_1111096	clsy34an_1	0.605144
merged_3_16408048	clsy34an_1	0.0377082
merged_5_15407993	clsy34an_1	0.0396038
merged_5_15966863	clsy34an_1	0.0303463
merged_2_1710571	clsy34an_1	0.720525
merged_5_1654880	clsy34an_1	0.423706
merged_1_26634566	clsy34an_1	0
merged_1_28964114	clsy34an_1	0.1792
merged_1_8237558	clsy34an_1	0.35641
merged_1_11733583	clsy34an_1	0.0775616
merged_3_8509073	clsy34an_1	0.0520047
merged_5_13826832	clsy34an_1	0
merged_3_9706535	clsy34an_1	0.0297121
merged_1_7747359	clsy34an_1	0.285339
merged_5_4855654	clsy34an_1	0.152857
merged_4_12433510	clsy34an_1	0.259306
merged_3_16279808	clsy34an_1	0.568375
merged_1_16757439	clsy34an_1	0.0335791
merged_1_16161694	clsy34an_1	0
merged_4_2558980	clsy34an_1	0.0335871
merged_1_26031380	clsy34an_1	0.349975
merged_5_9611993	clsy34an_1	0.407904
merged_1_8590797	clsy34an_1	0.31924
merged_4_11123429	clsy34an_1	1.23679
merged_4_6019881	clsy34an_1	0.270873
merged_2_6397388	clsy34an_1	0.162956
merged_5_16900963	clsy34an_1	0.322767
merged_3_14727721	clsy34an_1	0.133547
merged_4_1995049	clsy34an_1	0
merged_5_9443682	clsy34an_1	0.0950138
merged_1_13201355	clsy34an_1	0.397929
merged_4_18434564	clsy34an_1	0.100517
merged_2_11345927	clsy34an_1	0
merged_5_8361818	clsy34an_1	0.485434
merged_2_14009782	clsy34an_1	0.545642
merged_1_18980822	clsy34an_1	1.13133
merged_3_2988500	clsy34an_1	0.0330059
merged_5_25486680	clsy34an_1	0.0444415
merged_2_7695174	clsy34an_1	0
merged_2_10569702	clsy34an_1	0.165772
merged_4_11832116	clsy34an_1	0.12419
merged_1_5395074	clsy34an_1	0.213255
merged_3_8614353	clsy34an_1	0.0167084
merged_4_17212429	clsy34an_1	0.505158
merged_4_4105479	clsy34an_1	0.0574242
merged_3_9134220	clsy34an_1	0.169073
merged_3_16876197	clsy34an_1	0.32673
merged_4_13580116	clsy34an_1	0.0903786
merged_5_22704944	clsy34an_1	0.0228496
merged_3_9996502	clsy34an_1	0.041245
merged_1_19022292	clsy34an_1	0.0827878

## Sheet: Extended Data Fig 3d
	TPM
Gene/tissue	seedling	leaf	Pistil	Tapetum	Meiocyte	pollen
GDE1	4.57	0.416667	37.4867	20.4767	1.85667	0
CLSY3	0.2	0.02	27.5733	34.3867	0.286667	0.00666667
CLSY4	0.535	0.07	4.46667	2.86667	12.8933	0.733333
VDD	0.015	0	35.5433	2.01667	0	0
VAL	0	0	59.55	0.103333	0.13	0.75
REM13	0.21	0	38.0867	0	0.193333	0
REM19	2.68	0	57.93	0	0	0
REM12	0.235	0.09	2.46	0.276667	0.19	0
REM46	0.365	0.0766667	4.99667	21.37	0.226667	0
REM8	12.31	0.53	35.4	0	0.383333	0
REM21	0.225	0	14.8633	0	0.02	0
REM34	0.075	0	29.35	0	0.326667	0
REM17	0.65	0.22	7.52333	0.61	0.753333	0.08
REM18	2.615	1.07333	27.4333	10.9333	0.0133333	0
REM1	1.02	0	0.966667	0.806667	0	0
REM27	0.255	0.0866667	11.3933	0.166667	0.356667	0
REM26	10.575	0.636667	62.5533	5.61	0.5	0.0266667
REM2	2.97	0.0966667	10.7367	2.65333	3.28667	0
REM3	0.935	0	2.93333	0.14	0.983333	0
REM16	1.93	3.02333	14.2733	37.08	2.28667	0
REM22	0	0.0133333	0.243333	0.143333	0.146667	0.34

[truncated: 5 more sheets: Extended Data Fig 5c, Extended Data Fig 6c, Extended Data Fig 7b, Extended Data Fig 9b, Statistics source data]
